# Supplementary material for: Ponatinib Induces Vascular Toxicity through the Notch-1 Signaling Pathway
Source: J Clin Med. 2020 Mar 18;9(3):820. doi: 10.3390/jcm9030820 (PMC7141219; doi:10.3390/jcm9030820)
Supplement: Supplementary file 1 [file jcm-09-00820-s001.zip]

Archive with 1 entries (1 files):
- jcm-740238-supplementary.xlsx
