# Supplementary material for: Ponatinib Induces Vascular Toxicity through the Notch-1 Signaling Pathway
Source: J Clin Med. 2020 Mar 18;9(3):820. doi: 10.3390/jcm9030820 (PMC7141219; doi:10.3390/jcm9030820)
Supplement: Supplementary file 1 [file jcm-09-00820-s001.zip › jcm-740238-supplementary.xlsx]

## Sheet: proteinGroups_file raw
Protein IDs	Majority protein IDs	Peptide counts (all)	Peptide counts (razor+unique)	Peptide counts (unique)	Protein names	Gene names	Fasta headers	Number of proteins	Peptides	Razor + unique peptides	Unique peptides	Peptides DMSO 01	Peptides DMSO 02	Peptides DMSO 03	Peptides Notch 01	Peptides Notch 02	Peptides Notch 03	Peptides Ponatinib 01	Peptides Ponatinib 02	Peptides Ponatinib 03	Razor + unique peptides DMSO 01	Razor + unique peptides DMSO 02	Razor + unique peptides DMSO 03	Razor + unique peptides Notch 01	Razor + unique peptides Notch 02	Razor + unique peptides Notch 03	Razor + unique peptides Ponatinib 01	Razor + unique peptides Ponatinib 02	Razor + unique peptides Ponatinib 03	Unique peptides DMSO 01	Unique peptides DMSO 02	Unique peptides DMSO 03	Unique peptides Notch 01	Unique peptides Notch 02	Unique peptides Notch 03	Unique peptides Ponatinib 01	Unique peptides Ponatinib 02	Unique peptides Ponatinib 03	Sequence coverage [%]	Unique + razor sequence coverage [%]	Unique sequence coverage [%]	Mol. weight [kDa]	Sequence length	Sequence lengths	Fraction average	Fraction 1	Q-value	Score	Identification type DMSO 01
A0A0A6YYA0;Q9Y3B3	A0A0A6YYA0;Q9Y3B3	2;2	2;2	2;2	Transmembrane emp24 domain-containing protein 7	TMED7-TICAM2;TMED7	tr|A0A0A6YYA0|A0A0A6YYA0_HUMAN Protein TMED7-TICAM2 OS=Homo sapiens OX=9606 GN=TMED7-TICAM2 PE=3 SV=1;sp|Q9Y3B3|TMED7_HUMAN Transmembrane emp24 domain-containing protein 7 OS=Homo sapiens OX=9606 GN=TMED7 PE=1 SV=2	2	2	2	2	2	2	2	1	2	2	1	2	2	2	2	2	1	2	2	1	2	2	2	2	2	1	2	2	1	2	2	11.7	11.7	11.7	21.233	188	188;224	1	16	0.0022831	3.3388	By matching
A0A0A6YYG9;P59998	A0A0A6YYG9;P59998	1;1	1;1	1;1	Actin-related protein 2/3 complex subunit 4	ARPC4-TTLL3;ARPC4	tr|A0A0A6YYG9|A0A0A6YYG9_HUMAN Protein ARPC4-TTLL3 OS=Homo sapiens OX=9606 GN=ARPC4-TTLL3 PE=4 SV=1;sp|P59998|ARPC4_HUMAN Actin-related protein 2/3 complex subunit 4 OS=Homo sapiens OX=9606 GN=ARPC4 PE=1 SV=3	2	1	1	1	1	0	1	1	0	1	1	1	0	1	0	1	1	0	1	1	1	0	1	0	1	1	0	1	1	1	0	1.8	1.8	1.8	71.718	625	625;168	1	6	0.0036298	2.1734	By MS/MS
A0A0B4J269;Q13509	A0A0B4J269;Q13509	12;12	2;2	0;0	Tubulin beta-3 chain	TUBB3	tr|A0A0B4J269|A0A0B4J269_HUMAN Uncharacterized protein OS=Homo sapiens OX=9606 PE=1 SV=1;sp|Q13509|TBB3_HUMAN Tubulin beta-3 chain OS=Homo sapiens OX=9606 GN=TUBB3 PE=1 SV=2	2	12	2	0	4	3	2	11	9	10	11	11	3	1	0	0	2	2	2	2	2	1	0	0	0	0	0	0	0	0	0	15.8	2.6	0	88.381	797	797;450	1	12	0.0022573	3.2639	By matching
A0A0U1RRH7;Q99878;Q96KK5;Q9BTM1;Q16777;Q6FI13;P20671;P0C0S8;Q71UI9;P0C0S5;Q96QV6;P16104;Q8IUE6	A0A0U1RRH7;Q99878;Q96KK5;Q9BTM1;Q16777;Q6FI13;P20671;P0C0S8;Q71UI9;P0C0S5;Q96QV6;P16104	4;4;4;4;4;4;4;4;2;2;2;2;1	4;4;4;4;4;4;4;4;2;2;2;2;1	1;1;1;1;1;1;1;1;0;0;0;0;0	Histone H2A type 1-J;Histone H2A type 1-H;Histone H2A.J;Histone H2A type 2-C;Histone H2A type 2-A;Histone H2A type 1-D;Histone H2A type 1;Histone H2A.V;Histone H2A.Z;Histone H2A type 1-A;Histone H2AX	HIST1H2AJ;HIST1H2AH;H2AFJ;HIST2H2AC;HIST2H2AA3;HIST1H2AD;HIST1H2AG;H2AFV;H2AFZ;HIST1H2AA;H2AFX	tr|A0A0U1RRH7|A0A0U1RRH7_HUMAN Histone H2A OS=Homo sapiens OX=9606 PE=3 SV=1;sp|Q99878|H2A1J_HUMAN Histone H2A type 1-J OS=Homo sapiens OX=9606 GN=HIST1H2AJ PE=1 SV=3;sp|Q96KK5|H2A1H_HUMAN Histone H2A type 1-H OS=Homo sapiens OX=9606 GN=HIST1H2AH PE=1 SV=3	13	4	4	1	3	3	2	4	3	3	3	3	1	3	3	2	4	3	3	3	3	1	1	1	1	1	1	1	1	1	0	27.1	27.1	6.5	18.552	170	170;128;128;129;129;130;130;130;128;128;131;143;130	1	28	0	28.176	By MS/MS
O76011;A0A140TA62;CON__Q8IUT8;CON__O76011;CON__Q9D646;CON__A2A5Y0;CON__REFSEQ:XP_986630;O76013;CON__O76013;Q92764;CON__Q92764;CON__Q497I4;CON__O76015;CON__O76014;CON__Q6IFU5;O76015;Q6A162;O76014	O76011;A0A140TA62;CON__Q8IUT8;CON__O76011;CON__Q9D646;CON__A2A5Y0;CON__REFSEQ:XP_986630	7;7;7;7;5;5;5;2;2;2;2;2;1;1;1;1;1;1	7;7;7;7;5;5;5;2;2;2;2;2;1;1;1;1;1;1	1;1;1;1;0;0;0;0;0;0;0;0;0;0;0;0;0;0	Keratin, type I cuticular Ha4	KRT34	sp|O76011|KRT34_HUMAN Keratin, type I cuticular Ha4 OS=Homo sapiens OX=9606 GN=KRT34 PE=1 SV=2;tr|A0A140TA62|A0A140TA62_HUMAN Uncharacterized protein OS=Homo sapiens OX=9606 GN=LOC100653049 PE=3 SV=2;;;;;	18	7	7	1	4	5	6	0	1	0	0	0	0	4	5	6	0	1	0	0	0	0	0	0	1	0	0	0	0	0	0	12.4	12.4	2.1	49.423	436	436;436;436;394;392;416;476;467;467;455;425;455;456;471;431;456;431;449	1	16	0.0058824	12.565	By MS/MS
A0A1B0GU03;P07339	A0A1B0GU03;P07339	1;1	1;1	1;1	Cathepsin D;Cathepsin D light chain;Cathepsin D heavy chain	CTSD	tr|A0A1B0GU03|A0A1B0GU03_HUMAN Uncharacterized protein OS=Homo sapiens OX=9606 PE=1 SV=1;sp|P07339|CATD_HUMAN Cathepsin D OS=Homo sapiens OX=9606 GN=CTSD PE=1 SV=1	2	1	1	1	0	0	0	1	1	1	1	1	0	0	0	0	1	1	1	1	1	0	0	0	0	1	1	1	1	1	0	3.1	3.1	3.1	62.701	582	582;412	1	5	0.011309	1.7706
A0A2R8YDH4;Q9UDY2	A0A2R8YDH4;Q9UDY2	3;3	3;3	3;3	Tight junction protein ZO-2	TJP2	tr|A0A2R8YDH4|A0A2R8YDH4_HUMAN Tight junction protein ZO-2 OS=Homo sapiens OX=9606 GN=TJP2 PE=3 SV=1;sp|Q9UDY2|ZO2_HUMAN Tight junction protein ZO-2 OS=Homo sapiens OX=9606 GN=TJP2 PE=1 SV=2	2	3	3	3	1	0	0	3	2	1	0	2	0	1	0	0	3	2	1	0	2	0	1	0	0	3	2	1	0	2	0	3	3	3	147.88	1319	1319;1190	1	9	0	22.437	By matching
A5A3E0	A5A3E0	7	1	1	POTE ankyrin domain family member F	POTEF	sp|A5A3E0|POTEF_HUMAN POTE ankyrin domain family member F OS=Homo sapiens OX=9606 GN=POTEF PE=1 SV=2	1	7	1	1	4	2	2	5	4	3	2	6	3	0	0	0	0	0	1	0	0	0	0	0	0	0	0	1	0	0	0	6.9	2.1	2.1	121.44	1075	1075	1	1	0.019231	1.6497	By matching
A6NKB5	A6NKB5	1	1	1	Pecanex-like protein 2	PCNXL2	sp|A6NKB5|PCX2_HUMAN Pecanex-like protein 2 OS=Homo sapiens OX=9606 GN=PCNX2 PE=2 SV=3	1	1	1	1	0	0	0	1	1	1	1	0	0	0	0	0	1	1	1	1	0	0	0	0	0	1	1	1	1	0	0	0.6	0.6	0.6	237.27	2137	2137	1	4	0.016492	1.6667
A6NMZ7	A6NMZ7	2	2	2	Collagen alpha-6(VI) chain	COL6A6	sp|A6NMZ7|CO6A6_HUMAN Collagen alpha-6(VI) chain OS=Homo sapiens OX=9606 GN=COL6A6 PE=1 SV=2	1	2	2	2	1	1	1	1	2	2	1	1	0	1	1	1	1	2	2	1	1	0	1	1	1	1	2	2	1	1	0	1.6	1.6	1.6	247.17	2263	2263	1	10	0.0040984	2.6742	By matching
A8K855	A8K855	1	1	1	EF-hand calcium-binding domain-containing protein 7	EFCAB7	sp|A8K855|EFCB7_HUMAN EF-hand calcium-binding domain-containing protein 7 OS=Homo sapiens OX=9606 GN=EFCAB7 PE=1 SV=1	1	1	1	1	0	0	0	0	1	0	0	0	0	0	0	0	0	1	0	0	0	0	0	0	0	0	1	0	0	0	0	1.6	1.6	1.6	71.981	629	629	1	1	1	-2
B2RTY4	B2RTY4	1	1	1	Unconventional myosin-IXa	MYO9A	sp|B2RTY4|MYO9A_HUMAN Unconventional myosin-IXa OS=Homo sapiens OX=9606 GN=MYO9A PE=1 SV=2	1	1	1	1	0	0	0	1	0	0	0	0	0	0	0	0	1	0	0	0	0	0	0	0	0	1	0	0	0	0	0	0.7	0.7	0.7	292.7	2548	2548	1	1	0.010204	1.8857
B4DEV8;P25786	B4DEV8;P25786	1;1	1;1	1;1	Proteasome subunit alpha type;Proteasome subunit alpha type-1	PSMA1	tr|B4DEV8|B4DEV8_HUMAN Proteasome subunit alpha type OS=Homo sapiens OX=9606 PE=2 SV=1;sp|P25786|PSA1_HUMAN Proteasome subunit alpha type-1 OS=Homo sapiens OX=9606 GN=PSMA1 PE=1 SV=1	2	1	1	1	0	0	0	1	1	1	0	1	0	0	0	0	1	1	1	0	1	0	0	0	0	1	1	1	0	1	0	7.3	7.3	7.3	18.457	164	164;263	1	4	0.010221	1.8869
B4DLN1;P52815	B4DLN1;P52815	2;2	2;2	2;2	39S ribosomal protein L12, mitochondrial	MRPL12	tr|B4DLN1|B4DLN1_HUMAN cDNA FLJ60124, highly similar to Mitochondrial dicarboxylate carrier OS=Homo sapiens OX=9606 PE=2 SV=1;sp|P52815|RM12_HUMAN 39S ribosomal protein L12, mitochondrial OS=Homo sapiens OX=9606 GN=MRPL12 PE=1 SV=2	2	2	2	2	0	0	0	2	2	2	0	2	0	0	0	0	2	2	2	0	2	0	0	0	0	2	2	2	0	2	0	10.4	10.4	10.4	48.099	442	442;198	1	8	0.0027778	4.4621
CON__O43790;CON__Q14533;O43790;Q14533;CON__Q6NT21;P78385;CON__P78385;A6NCN2	CON__O43790;CON__Q14533;O43790;Q14533;CON__Q6NT21;P78385;CON__P78385;A6NCN2	13;13;13;12;11;11;10;7	13;13;13;12;11;11;10;7	5;5;5;5;3;3;2;1	Keratin, type II cuticular Hb6;Keratin, type II cuticular Hb1;Keratin, type II cuticular Hb3;Putative keratin-87 protein	KRT86;KRT81;KRT83;KRT87P	;;sp|O43790|KRT86_HUMAN Keratin, type II cuticular Hb6 OS=Homo sapiens OX=9606 GN=KRT86 PE=1 SV=1;sp|Q14533|KRT81_HUMAN Keratin, type II cuticular Hb1 OS=Homo sapiens OX=9606 GN=KRT81 PE=1 SV=3;;sp|P78385|KRT83_HUMAN Keratin, type II cuticular Hb3 OS=Homo	8	13	13	5	13	13	10	3	0	0	1	1	0	13	13	10	3	0	0	1	1	0	5	5	4	1	0	0	0	0	0	23.9	23.9	9.3	53.5	486	486;505;486;505;493;493;493;255	1	43	0	25.561	By MS/MS
CON__P00761	CON__P00761	3	3	3				1	3	3	3	1	2	1	3	2	2	0	3	0	1	2	1	3	2	2	0	3	0	1	2	1	3	2	2	0	3	0	14.3	14.3	14.3	24.409	231	231	1	16	0	35.876	By MS/MS
CON__P01966;P69905	CON__P01966	3;1	3;1	3;1				2	3	3	3	2	0	0	1	0	0	2	3	0	2	0	0	1	0	0	2	3	0	2	0	0	1	0	0	2	3	0	32.4	32.4	32.4	15.184	142	142;142	1	8	0.0042553	8.3902	By matching
CON__P04259;CON__P48668;CON__P02538;P04259;P02538;P48668;P13647;CON__P13647;Q01546;Q8N1N4;CON__Q7RTT2;CON__P07744;O95678;CON__Q7RTS7;CON__Q5XQN5;CON__Q32MB2;Q86Y46;CON__O95678;CON__Q8BGZ7;CON__P50446;CON__Q8N1N4-2;CON__Q922U2;Q7RTS7;CON__Q01546	CON__P04259;CON__P48668;CON__P02538;P04259;P02538;P48668;P13647;CON__P13647;Q01546	3;3;3;3;3;3;2;2;2;1;1;1;1;1;1;1;1;1;1;1;1;1;1;1	1;1;1;1;1;1;1;1;0;0;0;0;0;0;0;0;0;0;0;0;0;0;0;0	1;1;1;1;1;1;1;1;0;0;0;0;0;0;0;0;0;0;0;0;0;0;0;0	Keratin, type II cytoskeletal 6B;Keratin, type II cytoskeletal 6A;Keratin, type II cytoskeletal 6C;Keratin, type II cytoskeletal 5;Keratin, type II cytoskeletal 2 oral	KRT6B;KRT6A;KRT6C;KRT5;KRT76	;;;sp|P04259|K2C6B_HUMAN Keratin, type II cytoskeletal 6B OS=Homo sapiens OX=9606 GN=KRT6B PE=1 SV=5;sp|P02538|K2C6A_HUMAN Keratin, type II cytoskeletal 6A OS=Homo sapiens OX=9606 GN=KRT6A PE=1 SV=3;sp|P48668|K2C6C_HUMAN Keratin, type II cytoskeletal 6C OS	24	3	1	1	2	3	3	0	1	1	1	1	0	1	1	1	0	0	1	0	0	0	1	1	1	0	0	1	0	0	0	4.8	1.8	1.8	59.998	564	564;564;564;564;564;564;590;590;638;520;521;525;551;529;601;540;540;551;551;553;521;580;529;638	1	4	0.0037736	2.2723	By MS/MS
CON__P02768-1;P02768	CON__P02768-1;P02768	17;17	17;17	14;14	Serum albumin	ALB	;sp|P02768|ALBU_HUMAN Serum albumin OS=Homo sapiens OX=9606 GN=ALB PE=1 SV=2	2	17	17	14	17	13	10	13	4	5	17	14	2	17	13	10	13	4	5	17	14	2	14	10	7	10	1	2	14	12	1	40.2	40.2	35.1	69.366	609	609;609	1	111	0	43.543	By MS/MS
CON__P02769	CON__P02769	11	8	8				1	11	8	8	8	6	6	9	7	7	10	10	4	5	3	3	6	4	4	7	8	3	5	3	3	6	4	4	7	8	3	21.7	16.6	16.6	69.293	607	607	1	47	0	27.731	By MS/MS
CON__P08729;CON__Q3KNV1;P08729	CON__P08729;CON__Q3KNV1;P08729	3;3;3	1;1;1	1;1;1	Keratin, type II cytoskeletal 7	KRT7	;;sp|P08729|K2C7_HUMAN Keratin, type II cytoskeletal 7 OS=Homo sapiens OX=9606 GN=KRT7 PE=1 SV=5	3	3	1	1	1	1	1	2	2	2	1	2	0	0	0	0	1	1	1	0	1	0	0	0	0	1	1	1	0	1	0	4.5	2.6	2.6	51.417	469	469;469;469	1	4	0.010381	1.9344	By matching
CON__P12763;P02765	CON__P12763	5;2	5;2	5;2				2	5	5	5	3	1	2	5	3	4	2	4	1	3	1	2	5	3	4	2	4	1	3	1	2	5	3	4	2	4	1	14.5	14.5	14.5	38.418	359	359;367	1	25	0.005102	10.457	By matching
CON__P13645;P13645;CON__P02535-1;CON__Q7Z3Y8;CON__Q7Z3Y7;CON__Q7Z3Z0;CON__Q148H6;Q7Z3Y7;Q7Z3Y8;Q7Z3Z0;Q7Z3Y9;CON__A2A4G1;P02533;CON__Q7Z3Y9;CON__Q9Z2K1;CON__P02533;CON__P08779;CON__Q3ZAW8;P08779	CON__P13645;P13645	9;9;4;2;2;2;2;2;2;2;1;1;1;1;1;1;1;1;1	9;9;4;2;2;2;2;2;2;2;1;1;1;1;1;1;1;1;1	9;9;4;2;2;2;2;2;2;2;1;1;1;1;1;1;1;1;1	Keratin, type I cytoskeletal 10	KRT10	;sp|P13645|K1C10_HUMAN Keratin, type I cytoskeletal 10 OS=Homo sapiens OX=9606 GN=KRT10 PE=1 SV=6	19	9	9	9	9	8	8	4	3	1	2	5	2	9	8	8	4	3	1	2	5	2	9	8	8	4	3	1	2	5	2	14.5	14.5	14.5	59.51	593	593;584;570;459;486;450;464;464;459;450;468;456;472;468;469;472;473;474;473	1	46	0	25.815	By MS/MS
CON__P35527;P35527	CON__P35527;P35527	7;7	7;7	7;7	Keratin, type I cytoskeletal 9	KRT9	;sp|P35527|K1C9_HUMAN Keratin, type I cytoskeletal 9 OS=Homo sapiens OX=9606 GN=KRT9 PE=1 SV=3	2	7	7	7	5	5	4	5	4	4	2	5	0	5	5	4	5	4	4	2	5	0	5	5	4	5	4	4	2	5	0	16.7	16.7	16.7	62.129	623	623;623	1	34	0	31.125	By MS/MS
CON__P35908v2;CON__P35908;P35908;CON__Q6NXH9	CON__P35908v2;CON__P35908;P35908	9;9;9;2	7;7;7;1	4;4;4;0	Keratin, type II cytoskeletal 2 epidermal	KRT2	;;sp|P35908|K22E_HUMAN Keratin, type II cytoskeletal 2 epidermal OS=Homo sapiens OX=9606 GN=KRT2 PE=1 SV=2	4	9	7	4	6	8	7	3	4	4	2	4	1	5	7	6	1	2	2	1	2	0	3	4	3	0	1	2	0	0	0	14.1	11	6.1	65.432	639	639;645;639;539	1	26	0.0066225	14.353	By MS/MS
CON__P67983;Q8N339;P80297;P04732;P02795;P13640	CON__P67983;Q8N339;P80297;P04732;P02795;P13640	1;1;1;1;1;1	1;1;1;1;1;1	1;1;1;1;1;1	Metallothionein-1M;Metallothionein-1X;Metallothionein-1E;Metallothionein-2;Metallothionein-1G	MT1M;MT1X;MT1E;MT2A;MT1G	;sp|Q8N339|MT1M_HUMAN Metallothionein-1M OS=Homo sapiens OX=9606 GN=MT1M PE=3 SV=2;sp|P80297|MT1X_HUMAN Metallothionein-1X OS=Homo sapiens OX=9606 GN=MT1X PE=1 SV=1;sp|P04732|MT1E_HUMAN Metallothionein-1E OS=Homo sapiens OX=9606 GN=MT1E PE=1 SV=1;sp|P02795	6	1	1	1	0	0	0	1	1	1	0	1	0	0	0	0	1	1	1	0	1	0	0	0	0	1	1	1	0	1	0	19.7	19.7	19.7	5.9511	61	61;61;61;61;61;62	1	4	0.0027248	4.4104
CON__P78386;P78386	CON__P78386;P78386	10;10	3;3	1;1	Keratin, type II cuticular Hb5	KRT85	;sp|P78386|KRT85_HUMAN Keratin, type II cuticular Hb5 OS=Homo sapiens OX=9606 GN=KRT85 PE=1 SV=1	2	10	3	1	9	9	8	1	0	0	1	1	0	2	2	3	0	0	0	0	0	0	0	1	1	0	0	0	0	0	0	17.6	5.1	1.6	55.802	507	507;507	1	7	0.0032051	5.5738	By MS/MS
CON__Q9UE12;CON__Q15323;Q15323;CON__Q6NTB9;CON__O76009;O76009;Q14532;CON__Q14532	CON__Q9UE12;CON__Q15323;Q15323;CON__Q6NTB9;CON__O76009;O76009	7;7;7;6;6;6;3;2	2;2;2;2;2;2;1;1	1;1;1;1;1;1;1;1	Keratin, type I cuticular Ha1;Keratin, type I cuticular Ha3-I	KRT31;KRT33A	;;sp|Q15323|K1H1_HUMAN Keratin, type I cuticular Ha1 OS=Homo sapiens OX=9606 GN=KRT31 PE=1 SV=3;;;sp|O76009|KT33A_HUMAN Keratin, type I cuticular Ha3-I OS=Homo sapiens OX=9606 GN=KRT33A PE=2 SV=2	8	7	2	1	5	7	7	0	1	0	0	0	0	2	2	2	0	0	0	0	0	0	1	1	1	0	0	0	0	0	0	14.4	5.5	3.1	47.237	416	416;416;416;404;404;404;448;448	1	6	0.0032362	5.7141	By MS/MS
CON__Q32PI4	CON__Q32PI4	1	1	1				1	1	1	1	1	1	0	0	0	0	0	1	1	1	1	0	0	0	0	0	1	1	1	1	0	0	0	0	0	1	1	1.1	1.1	1.1	68.932	618	618	1	4	0.010327	1.9147	By MS/MS
CON__Q61726	CON__Q61726	9	1	0				1	9	1	0	9	8	8	2	0	0	1	1	0	1	1	1	0	0	0	0	0	0	0	0	0	0	0	0	0	0	0	16.9	1.9	0	52.809	479	479	1	3	0.0038241	2.3033	By MS/MS
CON__Q9BYR9;Q9BYT5;Q9BYU5;Q9BYR9;P0C7H8	CON__Q9BYR9;Q9BYT5;Q9BYU5;Q9BYR9;P0C7H8	1;1;1;1;1	1;1;1;1;1	1;1;1;1;1	Keratin-associated protein 2-2;Keratin-associated protein 2-1;Keratin-associated protein 2-4;Keratin-associated protein 2-3	KRTAP2-2;KRTAP2-1;KRTAP2-4;KRTAP2-3	;sp|Q9BYT5|KRA22_HUMAN Keratin-associated protein 2-2 OS=Homo sapiens OX=9606 GN=KRTAP2-2 PE=2 SV=3;sp|Q9BYU5|KRA21_HUMAN Keratin-associated protein 2-1 OS=Homo sapiens OX=9606 GN=KRTAP2-1 PE=2 SV=2;sp|Q9BYR9|KRA24_HUMAN Keratin-associated protein 2-4 OS=H	5	1	1	1	1	1	1	0	0	0	0	0	0	1	1	1	0	0	0	0	0	0	1	1	1	0	0	0	0	0	0	7.8	7.8	7.8	13.48	128	128;123;128;128;128	1	3	0.003937	2.5407	By MS/MS
E7EWF7;Q14203	E7EWF7;Q14203	1;1	1;1	1;1	Dynactin subunit 1	DCTN1	tr|E7EWF7|E7EWF7_HUMAN Uncharacterized protein (Fragment) OS=Homo sapiens OX=9606 PE=4 SV=2;sp|Q14203|DCTN1_HUMAN Dynactin subunit 1 OS=Homo sapiens OX=9606 GN=DCTN1 PE=1 SV=3	2	1	1	1	0	0	0	1	1	1	0	1	0	0	0	0	1	1	1	0	1	0	0	0	0	1	1	1	0	1	0	6.8	6.8	6.8	20.954	191	191;1278	1	4	0.011058	1.7485
E9PAV3	E9PAV3	1	1	1	Nascent polypeptide-associated complex subunit alpha, muscle-specific form	NACA	sp|E9PAV3|NACAM_HUMAN Nascent polypeptide-associated complex subunit alpha, muscle-specific form OS=Homo sapiens OX=9606 GN=NACA PE=1 SV=1	1	1	1	1	0	0	0	1	1	1	0	0	0	0	0	0	1	1	1	0	0	0	0	0	0	1	1	1	0	0	0	0.7	0.7	0.7	205.42	2078	2078	1	3	0.004717	9.7163
E9PLN8;Q9BQB6	E9PLN8;Q9BQB6	1;1	1;1	1;1	Vitamin K epoxide reductase complex subunit 1	VKORC1	tr|E9PLN8|E9PLN8_HUMAN Uncharacterized protein (Fragment) OS=Homo sapiens OX=9606 PE=4 SV=1;sp|Q9BQB6|VKOR1_HUMAN Vitamin K epoxide reductase complex subunit 1 OS=Homo sapiens OX=9606 GN=VKORC1 PE=1 SV=1	2	1	1	1	1	0	1	1	0	1	1	1	0	1	0	1	1	0	1	1	1	0	1	0	1	1	0	1	1	1	0	7.8	7.8	7.8	17.945	166	166;163	1	6	0.0042463	2.8041	By MS/MS
E9PR17;P13987	E9PR17;P13987	5;5	5;5	5;5	CD59 glycoprotein	CD59	tr|E9PR17|E9PR17_HUMAN CD59 glycoprotein OS=Homo sapiens OX=9606 PE=1 SV=1;sp|P13987|CD59_HUMAN CD59 glycoprotein OS=Homo sapiens OX=9606 GN=CD59 PE=1 SV=1	2	5	5	5	4	4	4	5	5	4	4	4	3	4	4	4	5	5	4	4	4	3	4	4	4	5	5	4	4	4	3	25.4	25.4	25.4	14.529	130	130;128	1	47	0	31.203	By MS/MS
F8W031;Q9Y2B0	F8W031;Q9Y2B0	1;1	1;1	1;1	Protein canopy homolog 2	CNPY2	tr|F8W031|F8W031_HUMAN Uncharacterized protein (Fragment) OS=Homo sapiens OX=9606 PE=1 SV=1;sp|Q9Y2B0|CNPY2_HUMAN Protein canopy homolog 2 OS=Homo sapiens OX=9606 GN=CNPY2 PE=1 SV=1	2	1	1	1	0	0	0	1	0	0	0	0	0	0	0	0	1	0	0	0	0	0	0	0	0	1	0	0	0	0	0	6.1	6.1	6.1	29.224	263	263;182	1	1	0.0041754	2.7473
H0YGG7;P84077;P61204	H0YGG7;P84077;P61204	1;1;1	1;1;1	1;1;1	ADP-ribosylation factor 1;ADP-ribosylation factor 3	ARF1;ARF3	tr|H0YGG7|H0YGG7_HUMAN Uncharacterized protein (Fragment) OS=Homo sapiens OX=9606 PE=1 SV=1;sp|P84077|ARF1_HUMAN ADP-ribosylation factor 1 OS=Homo sapiens OX=9606 GN=ARF1 PE=1 SV=2;sp|P61204|ARF3_HUMAN ADP-ribosylation factor 3 OS=Homo sapiens OX=9606 GN=A	3	1	1	1	0	1	0	0	1	0	1	0	0	0	1	0	0	1	0	1	0	0	0	1	0	0	1	0	1	0	0	24.2	24.2	24.2	6.7875	62	62;181;181	1	3	0.0022472	3.2159
H3BNC9;P08708;A0A0J9YYC4	H3BNC9;P08708;A0A0J9YYC4	2;2;1	2;2;1	2;2;1	40S ribosomal protein S17	RPS17	tr|H3BNC9|H3BNC9_HUMAN Uncharacterized protein OS=Homo sapiens OX=9606 PE=3 SV=2;sp|P08708|RS17_HUMAN 40S ribosomal protein S17 OS=Homo sapiens OX=9606 GN=RPS17 PE=1 SV=2;tr|A0A0J9YYC4|A0A0J9YYC4_HUMAN Uncharacterized protein (Fragment) OS=Homo sapiens OX=	3	2	2	2	1	1	1	2	2	1	1	2	0	1	1	1	2	2	1	1	2	0	1	1	1	2	2	1	1	2	0	3.8	3.8	3.8	64.532	584	584;135;293	1	11	0.0024752	3.8421	By matching
O00151	O00151	3	3	3	PDZ and LIM domain protein 1	PDLIM1	sp|O00151|PDLI1_HUMAN PDZ and LIM domain protein 1 OS=Homo sapiens OX=9606 GN=PDLIM1 PE=1 SV=4	1	3	3	3	0	0	0	3	3	3	1	0	0	0	0	0	3	3	3	1	0	0	0	0	0	3	3	3	1	0	0	19.1	19.1	19.1	36.071	329	329	1	10	0.0037594	7.0605
O00159	O00159	4	4	4	Unconventional myosin-Ic	MYO1C	sp|O00159|MYO1C_HUMAN Unconventional myosin-Ic OS=Homo sapiens OX=9606 GN=MYO1C PE=1 SV=4	1	4	4	4	0	0	0	0	0	0	4	1	0	0	0	0	0	0	0	4	1	0	0	0	0	0	0	0	4	1	0	4.1	4.1	4.1	121.68	1063	1063	1	5	0.0038168	7.1944
O00161	O00161	2	2	2	Synaptosomal-associated protein 23	SNAP23	sp|O00161|SNP23_HUMAN Synaptosomal-associated protein 23 OS=Homo sapiens OX=9606 GN=SNAP23 PE=1 SV=1	1	2	2	2	0	0	0	2	2	2	0	1	0	0	0	0	2	2	2	0	1	0	0	0	0	2	2	2	0	1	0	14.7	14.7	14.7	23.354	211	211	1	7	0.0042373	8.1579
O00221	O00221	1	1	1	NF-kappa-B inhibitor epsilon	NFKBIE	sp|O00221|IKBE_HUMAN NF-kappa-B inhibitor epsilon OS=Homo sapiens OX=9606 GN=NFKBIE PE=1 SV=3	1	1	1	1	0	0	0	1	0	0	0	1	0	0	0	0	1	0	0	0	1	0	0	0	0	1	0	0	0	1	0	2	2	2	52.863	500	500	1	3	1	-2
O00231	O00231	1	1	1	26S proteasome non-ATPase regulatory subunit 11	PSMD11	sp|O00231|PSD11_HUMAN 26S proteasome non-ATPase regulatory subunit 11 OS=Homo sapiens OX=9606 GN=PSMD11 PE=1 SV=3	1	1	1	1	0	0	1	1	1	1	1	1	0	0	0	1	1	1	1	1	1	0	0	0	1	1	1	1	1	1	0	2.8	2.8	2.8	47.463	422	422	1	6	0.002611	4.0788
O00295	O00295	1	1	1	Tubby-related protein 2	TULP2	sp|O00295|TULP2_HUMAN Tubby-related protein 2 OS=Homo sapiens OX=9606 GN=TULP2 PE=2 SV=2	1	1	1	1	0	0	0	0	1	1	0	0	0	0	0	0	0	1	1	0	0	0	0	0	0	0	1	1	0	0	0	2.3	2.3	2.3	58.663	520	520	1	4	0.0035273	2.0584
O00299	O00299	8	8	8	Chloride intracellular channel protein 1	CLIC1	sp|O00299|CLIC1_HUMAN Chloride intracellular channel protein 1 OS=Homo sapiens OX=9606 GN=CLIC1 PE=1 SV=4	1	8	8	8	2	0	1	7	6	7	2	6	0	2	0	1	7	6	7	2	6	0	2	0	1	7	6	7	2	6	0	39.8	39.8	39.8	26.922	241	241	1	31	0	19.523	By matching
O00469	O00469	9	9	9	Procollagen-lysine,2-oxoglutarate 5-dioxygenase 2	PLOD2	sp|O00469|PLOD2_HUMAN Procollagen-lysine,2-oxoglutarate 5-dioxygenase 2 OS=Homo sapiens OX=9606 GN=PLOD2 PE=1 SV=2	1	9	9	9	6	6	5	5	6	7	5	7	5	6	6	5	5	6	7	5	7	5	6	6	5	5	6	7	5	7	5	15.5	15.5	15.5	84.685	737	737	1	56	0	25.379	By MS/MS
O15523;O00571	O15523;O00571	1;1	1;1	1;1	ATP-dependent RNA helicase DDX3Y;ATP-dependent RNA helicase DDX3X	DDX3Y;DDX3X	sp|O15523|DDX3Y_HUMAN ATP-dependent RNA helicase DDX3Y OS=Homo sapiens OX=9606 GN=DDX3Y PE=1 SV=2;sp|O00571|DDX3X_HUMAN ATP-dependent RNA helicase DDX3X OS=Homo sapiens OX=9606 GN=DDX3X PE=1 SV=3	2	1	1	1	1	0	0	1	1	0	0	1	0	1	0	0	1	1	0	0	1	0	1	0	0	1	1	0	0	1	0	1.7	1.7	1.7	73.153	660	660;662	1	4	0.0038685	2.4104	By matching
O00592	O00592	3	3	3	Podocalyxin	PODXL	sp|O00592|PODXL_HUMAN Podocalyxin OS=Homo sapiens OX=9606 GN=PODXL PE=1 SV=2	1	3	3	3	0	1	1	3	2	3	2	2	0	0	1	1	3	2	3	2	2	0	0	1	1	3	2	3	2	2	0	5.7	5.7	5.7	58.635	558	558	1	14	0.0066667	14.398
O14579	O14579	1	1	1	Coatomer subunit epsilon	COPE	sp|O14579|COPE_HUMAN Coatomer subunit epsilon OS=Homo sapiens OX=9606 GN=COPE PE=1 SV=3	1	1	1	1	0	0	0	1	1	1	0	1	0	0	0	0	1	1	1	0	1	0	0	0	0	1	1	1	0	1	0	4.5	4.5	4.5	34.482	308	308	1	4	0.0036101	2.1466
O14686	O14686	1	1	1	Histone-lysine N-methyltransferase 2D	KMT2D	sp|O14686|KMT2D_HUMAN Histone-lysine N-methyltransferase 2D OS=Homo sapiens OX=9606 GN=KMT2D PE=1 SV=2	1	1	1	1	0	0	0	1	0	0	0	0	0	0	0	0	1	0	0	0	0	0	0	0	0	1	0	0	0	0	0	0.3	0.3	0.3	593.38	5537	5537	1	1	0.0099834	1.8149
O14745	O14745	1	1	1	Na(+)/H(+) exchange regulatory cofactor NHE-RF1	SLC9A3R1	sp|O14745|NHRF1_HUMAN Na(+)/H(+) exchange regulatory cofactor NHE-RF1 OS=Homo sapiens OX=9606 GN=SLC9A3R1 PE=1 SV=4	1	1	1	1	0	0	0	0	1	1	0	0	0	0	0	0	0	1	1	0	0	0	0	0	0	0	1	1	0	0	0	3.9	3.9	3.9	38.868	358	358	1	2	0.011182	1.7507
O14818;Q8TAA3	O14818;Q8TAA3	3;2	3;2	3;2	Proteasome subunit alpha type-7;Proteasome subunit alpha type-7-like	PSMA7;PSMA8	sp|O14818|PSA7_HUMAN Proteasome subunit alpha type-7 OS=Homo sapiens OX=9606 GN=PSMA7 PE=1 SV=1;sp|Q8TAA3|PSMA8_HUMAN Proteasome subunit alpha-type 8 OS=Homo sapiens OX=9606 GN=PSMA8 PE=2 SV=3	2	3	3	3	1	0	1	2	2	3	0	1	0	1	0	1	2	2	3	0	1	0	1	0	1	2	2	3	0	1	0	16.1	16.1	16.1	27.887	248	248;256	1	10	0.0032573	5.8821	By matching
P19105;O14950;P24844	P19105;O14950	6;6;2	6;6;2	6;6;2	Myosin regulatory light chain 12A;Myosin regulatory light chain 12B	MYL12A;MYL12B	sp|P19105|ML12A_HUMAN Myosin regulatory light chain 12A OS=Homo sapiens OX=9606 GN=MYL12A PE=1 SV=2;sp|O14950|ML12B_HUMAN Myosin regulatory light chain 12B OS=Homo sapiens OX=9606 GN=MYL12B PE=1 SV=2	3	6	6	6	1	2	1	6	5	6	3	6	1	1	2	1	6	5	6	3	6	1	1	2	1	6	5	6	3	6	1	46.2	46.2	46.2	19.794	171	171;172;172	1	38	0	28.4	By matching
O15145	O15145	1	1	1	Actin-related protein 2/3 complex subunit 3	ARPC3	sp|O15145|ARPC3_HUMAN Actin-related protein 2/3 complex subunit 3 OS=Homo sapiens OX=9606 GN=ARPC3 PE=1 SV=3	1	1	1	1	0	0	0	1	1	1	0	0	0	0	0	0	1	1	1	0	0	0	0	0	0	1	1	1	0	0	0	7.3	7.3	7.3	20.546	178	178	1	3	0.010101	1.8546
O15230	O15230	1	1	1	Laminin subunit alpha-5	LAMA5	sp|O15230|LAMA5_HUMAN Laminin subunit alpha-5 OS=Homo sapiens OX=9606 GN=LAMA5 PE=1 SV=8	1	1	1	1	0	0	0	0	0	0	0	1	1	0	0	0	0	0	0	0	1	1	0	0	0	0	0	0	0	1	1	0.3	0.3	0.3	399.73	3695	3695	1	2	0.010169	1.8716
O15231	O15231	2	2	2	Zinc finger protein 185	ZNF185	sp|O15231|ZN185_HUMAN Zinc finger protein 185 OS=Homo sapiens OX=9606 GN=ZNF185 PE=1 SV=3	1	2	2	2	1	0	0	2	0	1	0	1	0	1	0	0	2	0	1	0	1	0	1	0	0	2	0	1	0	1	0	4.6	4.6	4.6	73.525	689	689	1	5	0.0026455	4.1902	By matching
O15260	O15260	1	1	1	Surfeit locus protein 4	SURF4	sp|O15260|SURF4_HUMAN Surfeit locus protein 4 OS=Homo sapiens OX=9606 GN=SURF4 PE=1 SV=3	1	1	1	1	1	1	1	1	1	1	1	1	1	1	1	1	1	1	1	1	1	1	1	1	1	1	1	1	1	1	1	3.7	3.7	3.7	30.394	269	269	1	9	0.004329	2.8589	By matching
O43390	O43390	3	1	1	Heterogeneous nuclear ribonucleoprotein R	HNRNPR	sp|O43390|HNRPR_HUMAN Heterogeneous nuclear ribonucleoprotein R OS=Homo sapiens OX=9606 GN=HNRNPR PE=1 SV=1	1	3	1	1	1	1	0	3	3	2	2	2	2	0	0	0	1	1	0	0	1	0	0	0	0	1	1	0	0	1	0	5.2	2.1	2.1	70.942	633	633	1	3	0.011327	1.7711	By matching
O43670	O43670	1	1	1	BUB3-interacting and GLEBS motif-containing protein ZNF207	ZNF207	sp|O43670|ZN207_HUMAN BUB3-interacting and GLEBS motif-containing protein ZNF207 OS=Homo sapiens OX=9606 GN=ZNF207 PE=1 SV=1	1	1	1	1	0	0	0	0	1	1	0	1	0	0	0	0	0	1	1	0	1	0	0	0	0	0	1	1	0	1	0	2.7	2.7	2.7	50.75	478	478	1	3	0.0087108	1.9595
O43707;P35609;Q08043	O43707	22;5;3	22;5;3	12;0;0	Alpha-actinin-4	ACTN4	sp|O43707|ACTN4_HUMAN Alpha-actinin-4 OS=Homo sapiens OX=9606 GN=ACTN4 PE=1 SV=2	3	22	22	12	13	5	6	21	16	19	11	16	7	13	5	6	21	16	19	11	16	7	9	3	4	12	9	11	7	11	6	30.8	30.8	18.2	104.85	911	911;894;901	1	124	0	203.19	By MS/MS
O43852	O43852	4	4	4	Calumenin	CALU	sp|O43852|CALU_HUMAN Calumenin OS=Homo sapiens OX=9606 GN=CALU PE=1 SV=2	1	4	4	4	1	0	1	4	2	3	0	2	0	1	0	1	4	2	3	0	2	0	1	0	1	4	2	3	0	2	0	18.1	18.1	18.1	37.106	315	315	1	13	0.0044643	9.0103	By matching
O60282;P33176;Q12840	O60282;P33176;Q12840	2;2;2	2;2;2	2;2;2	Kinesin heavy chain isoform 5C;Kinesin-1 heavy chain;Kinesin heavy chain isoform 5A	KIF5C;KIF5B;KIF5A	sp|O60282|KIF5C_HUMAN Kinesin heavy chain isoform 5C OS=Homo sapiens OX=9606 GN=KIF5C PE=1 SV=1;sp|P33176|KINH_HUMAN Kinesin-1 heavy chain OS=Homo sapiens OX=9606 GN=KIF5B PE=1 SV=1;sp|Q12840|KIF5A_HUMAN Kinesin heavy chain isoform 5A OS=Homo sapiens OX=96	3	2	2	2	1	0	1	2	1	1	2	2	0	1	0	1	2	1	1	2	2	0	1	0	1	2	1	1	2	2	0	2.3	2.3	2.3	109.49	957	957;963;1032	1	10	0.0023641	3.5494	By matching
O60506	O60506	4	4	2	Heterogeneous nuclear ribonucleoprotein Q	SYNCRIP	sp|O60506|HNRPQ_HUMAN Heterogeneous nuclear ribonucleoprotein Q OS=Homo sapiens OX=9606 GN=SYNCRIP PE=1 SV=2	1	4	4	2	1	1	0	4	4	4	3	2	2	1	1	0	4	4	4	3	2	2	0	0	0	2	2	2	1	1	0	7.4	7.4	4.2	69.602	623	623	1	21	0.004386	8.7804	By matching
O60568	O60568	2	2	2	Procollagen-lysine,2-oxoglutarate 5-dioxygenase 3	PLOD3	sp|O60568|PLOD3_HUMAN Multifunctional procollagen lysine hydroxylase and glycosyltransferase LH3 OS=Homo sapiens OX=9606 GN=PLOD3 PE=1 SV=1	1	2	2	2	2	1	2	1	1	1	1	2	0	2	1	2	1	1	1	1	2	0	2	1	2	1	1	1	1	2	0	4.1	4.1	4.1	84.784	738	738	1	11	0.0026385	4.1888	By matching
O60664	O60664	4	4	4	Perilipin-3	PLIN3	sp|O60664|PLIN3_HUMAN Perilipin-3 OS=Homo sapiens OX=9606 GN=PLIN3 PE=1 SV=3	1	4	4	4	0	0	0	4	4	4	0	1	0	0	0	0	4	4	4	0	1	0	0	0	0	4	4	4	0	1	0	14.3	14.3	14.3	47.074	434	434	1	13	0.0056818	11.917
O60701	O60701	2	2	2	UDP-glucose 6-dehydrogenase	UGDH	sp|O60701|UGDH_HUMAN UDP-glucose 6-dehydrogenase OS=Homo sapiens OX=9606 GN=UGDH PE=1 SV=1	1	2	2	2	1	0	1	2	1	1	0	2	0	1	0	1	2	1	1	0	2	0	1	0	1	2	1	1	0	2	0	4.7	4.7	4.7	55.023	494	494	1	8	0.0024876	3.8475	By matching
O60716	O60716	2	2	2	Catenin delta-1	CTNND1	sp|O60716|CTND1_HUMAN Catenin delta-1 OS=Homo sapiens OX=9606 GN=CTNND1 PE=1 SV=1	1	2	2	2	0	0	0	1	1	1	1	1	0	0	0	0	1	1	1	1	1	0	0	0	0	1	1	1	1	1	0	2.8	2.8	2.8	108.17	968	968	1	5	0.002809	4.4922
Q99880;Q99879;Q99877;Q93079;Q5QNW6;P62807;P58876;P57053;O60814;Q96A08	Q99880;Q99879;Q99877;Q93079;Q5QNW6;P62807;P58876;P57053;O60814	4;4;4;4;4;4;4;4;4;1	4;4;4;4;4;4;4;4;4;1	2;2;2;2;2;2;2;2;2;0	Histone H2B type 1-L;Histone H2B type 1-M;Histone H2B type 1-N;Histone H2B type 1-H;Histone H2B type 2-F;Histone H2B type 1-C/E/F/G/I;Histone H2B type 1-D;Histone H2B type F-S;Histone H2B type 1-K	HIST1H2BL;HIST1H2BM;HIST1H2BN;HIST1H2BH;HIST2H2BF;HIST1H2BC;HIST1H2BD;H2BFS;HIST1H2BK	sp|Q99880|H2B1L_HUMAN Histone H2B type 1-L OS=Homo sapiens OX=9606 GN=HIST1H2BL PE=1 SV=3;sp|Q99879|H2B1M_HUMAN Histone H2B type 1-M OS=Homo sapiens OX=9606 GN=HIST1H2BM PE=1 SV=3;sp|Q99877|H2B1N_HUMAN Histone H2B type 1-N OS=Homo sapiens OX=9606 GN=HIST1H	10	4	4	2	2	2	2	3	2	3	1	3	1	2	2	2	3	2	3	1	3	1	1	1	1	1	1	2	0	1	0	28.6	28.6	7.9	13.952	126	126;126;126;126;126;126;126;126;126;127	1	39	0	323.31	By MS/MS
O75083	O75083	6	6	6	WD repeat-containing protein 1	WDR1	sp|O75083|WDR1_HUMAN WD repeat-containing protein 1 OS=Homo sapiens OX=9606 GN=WDR1 PE=1 SV=4	1	6	6	6	2	0	1	6	6	5	0	3	0	2	0	1	6	6	5	0	3	0	2	0	1	6	6	5	0	3	0	18.3	18.3	18.3	66.193	606	606	1	26	0.0057143	12.074	By matching
O75131	O75131	1	1	1	Copine-3	CPNE3	sp|O75131|CPNE3_HUMAN Copine-3 OS=Homo sapiens OX=9606 GN=CPNE3 PE=1 SV=1	1	1	1	1	1	1	1	1	0	0	1	1	0	1	1	1	1	0	0	1	1	0	1	1	1	1	0	0	1	1	0	2.2	2.2	2.2	60.13	537	537	1	6	0.016541	1.6718	By MS/MS
O75347	O75347	1	1	1	Tubulin-specific chaperone A	TBCA	sp|O75347|TBCA_HUMAN Tubulin-specific chaperone A OS=Homo sapiens OX=9606 GN=TBCA PE=1 SV=3	1	1	1	1	0	0	0	1	1	1	0	0	0	0	0	0	1	1	1	0	0	0	0	0	0	1	1	1	0	0	0	10.2	10.2	10.2	12.855	108	108	1	3	0.0035211	2.053
O75369	O75369	28	26	26	Filamin-B	FLNB	sp|O75369|FLNB_HUMAN Filamin-B OS=Homo sapiens OX=9606 GN=FLNB PE=1 SV=2	1	28	26	26	13	7	11	25	23	23	9	19	2	12	6	10	24	22	23	8	17	2	12	6	10	24	22	23	8	17	2	16.2	15.5	15.5	278.16	2602	2602	1	131	0	64.018	By MS/MS
O75390	O75390	4	4	4	Citrate synthase, mitochondrial	CS	sp|O75390|CISY_HUMAN Citrate synthase, mitochondrial OS=Homo sapiens OX=9606 GN=CS PE=1 SV=2	1	4	4	4	4	3	2	3	3	3	2	3	2	4	3	2	3	3	3	2	3	2	4	3	2	3	3	3	2	3	2	10.1	10.1	10.1	51.712	466	466	1	25	0	24.542	By MS/MS
O94905;O75477	O94905;O75477	2;2	2;2	2;2	Erlin-2;Erlin-1	ERLIN2;ERLIN1	sp|O94905|ERLN2_HUMAN Erlin-2 OS=Homo sapiens OX=9606 GN=ERLIN2 PE=1 SV=1;sp|O75477|ERLN1_HUMAN Erlin-1 OS=Homo sapiens OX=9606 GN=ERLIN1 PE=1 SV=1	2	2	2	2	1	0	1	1	0	0	2	2	1	1	0	1	1	0	0	2	2	1	1	0	1	1	0	0	2	2	1	7.1	7.1	7.1	37.839	339	339;346	1	8	0.0035088	6.4805	By matching
O75489	O75489	1	1	1	NADH dehydrogenase [ubiquinone] iron-sulfur protein 3, mitochondrial	NDUFS3	sp|O75489|NDUS3_HUMAN NADH dehydrogenase [ubiquinone] iron-sulfur protein 3, mitochondrial OS=Homo sapiens OX=9606 GN=NDUFS3 PE=1 SV=1	1	1	1	1	1	0	1	1	1	1	1	1	0	1	0	1	1	1	1	1	1	0	1	0	1	1	1	1	1	1	0	4.9	4.9	4.9	30.241	264	264	1	7	0.015361	1.6934	By matching
O75554	O75554	1	1	1	WW domain-binding protein 4	WBP4	sp|O75554|WBP4_HUMAN WW domain-binding protein 4 OS=Homo sapiens OX=9606 GN=WBP4 PE=1 SV=1	1	1	1	1	0	0	0	0	1	1	0	0	0	0	0	0	0	1	1	0	0	0	0	0	0	0	1	1	0	0	0	3.2	3.2	3.2	42.506	376	376	1	2	1	-2
O75556	O75556	1	1	1	Mammaglobin-B	SCGB2A1	sp|O75556|SG2A1_HUMAN Mammaglobin-B OS=Homo sapiens OX=9606 GN=SCGB2A1 PE=1 SV=1	1	1	1	1	0	0	0	0	0	1	0	0	0	0	0	0	0	0	1	0	0	0	0	0	0	0	0	1	0	0	0	12.6	12.6	12.6	10.884	95	95	1	1	1	-2
O75821	O75821	1	1	1	Eukaryotic translation initiation factor 3 subunit G	EIF3G	sp|O75821|EIF3G_HUMAN Eukaryotic translation initiation factor 3 subunit G OS=Homo sapiens OX=9606 GN=EIF3G PE=1 SV=2	1	1	1	1	0	0	0	0	1	0	0	0	0	0	0	0	0	1	0	0	0	0	0	0	0	0	1	0	0	0	0	2.8	2.8	2.8	35.611	320	320	1	1	0.011364	1.7724
P16152;O75828	P16152;O75828	1;1	1;1	1;1	Carbonyl reductase [NADPH] 1;Carbonyl reductase [NADPH] 3	CBR1;CBR3	sp|P16152|CBR1_HUMAN Carbonyl reductase [NADPH] 1 OS=Homo sapiens OX=9606 GN=CBR1 PE=1 SV=3;sp|O75828|CBR3_HUMAN Carbonyl reductase [NADPH] 3 OS=Homo sapiens OX=9606 GN=CBR3 PE=1 SV=3	2	1	1	1	0	0	0	1	1	1	0	0	0	0	0	0	1	1	1	0	0	0	0	0	0	1	1	1	0	0	0	4.7	4.7	4.7	30.375	277	277;277	1	3	0.0043384	2.8871
O75915	O75915	2	2	2	PRA1 family protein 3	ARL6IP5	sp|O75915|PRAF3_HUMAN PRA1 family protein 3 OS=Homo sapiens OX=9606 GN=ARL6IP5 PE=1 SV=1	1	2	2	2	0	0	0	2	2	2	2	1	0	0	0	0	2	2	2	2	1	0	0	0	0	2	2	2	2	1	0	16	16	16	21.614	188	188	1	9	0	22.643
O75964	O75964	3	3	3	ATP synthase subunit g, mitochondrial	ATP5L	sp|O75964|ATP5L_HUMAN ATP synthase subunit g, mitochondrial OS=Homo sapiens OX=9606 GN=ATP5MG PE=1 SV=3	1	3	3	3	3	2	3	1	2	1	0	2	0	3	2	3	1	2	1	0	2	0	3	2	3	1	2	1	0	2	0	30.1	30.1	30.1	11.428	103	103	1	14	0.0037037	6.8942	By MS/MS
O95169	O95169	1	1	1	NADH dehydrogenase [ubiquinone] 1 beta subcomplex subunit 8, mitochondrial	NDUFB8	sp|O95169|NDUB8_HUMAN NADH dehydrogenase [ubiquinone] 1 beta subcomplex subunit 8, mitochondrial OS=Homo sapiens OX=9606 GN=NDUFB8 PE=1 SV=1	1	1	1	1	0	0	0	0	0	1	0	1	0	0	0	0	0	0	1	0	1	0	0	0	0	0	0	1	0	1	0	5.9	5.9	5.9	21.766	186	186	1	2	0.01	1.8282
O95183	O95183	1	1	1	Vesicle-associated membrane protein 5	VAMP5	sp|O95183|VAMP5_HUMAN Vesicle-associated membrane protein 5 OS=Homo sapiens OX=9606 GN=VAMP5 PE=1 SV=1	1	1	1	1	0	0	0	0	0	0	0	1	0	0	0	0	0	0	0	0	1	0	0	0	0	0	0	0	0	1	0	11.2	11.2	11.2	12.805	116	116	1	1	0.0039062	2.4615
O95202	O95202	3	3	3	LETM1 and EF-hand domain-containing protein 1, mitochondrial	LETM1	sp|O95202|LETM1_HUMAN Mitochondrial proton/calcium exchanger protein OS=Homo sapiens OX=9606 GN=LETM1 PE=1 SV=1	1	3	3	3	1	0	0	3	2	1	1	3	0	1	0	0	3	2	1	1	3	0	1	0	0	3	2	1	1	3	0	5.3	5.3	5.3	83.353	739	739	1	11	0.0041322	7.856	By matching
O95399	O95399	1	1	1	Urotensin-2	UTS2	sp|O95399|UTS2_HUMAN Urotensin-2 OS=Homo sapiens OX=9606 GN=UTS2 PE=1 SV=1	1	1	1	1	1	1	0	1	0	1	1	1	0	1	1	0	1	0	1	1	1	0	1	1	0	1	0	1	1	1	0	6.5	6.5	6.5	14.295	124	124	1	6	0.0068027	14.902	By matching
O95573;O60488	O95573;O60488	2;1	2;1	2;1	Long-chain-fatty-acid--CoA ligase 3;Long-chain-fatty-acid--CoA ligase 4	ACSL3;ACSL4	sp|O95573|ACSL3_HUMAN Long-chain-fatty-acid--CoA ligase 3 OS=Homo sapiens OX=9606 GN=ACSL3 PE=1 SV=3;sp|O60488|ACSL4_HUMAN Long-chain-fatty-acid--CoA ligase 4 OS=Homo sapiens OX=9606 GN=ACSL4 PE=1 SV=2	2	2	2	2	1	0	1	1	1	1	0	1	0	1	0	1	1	1	1	0	1	0	1	0	1	1	1	1	0	1	0	4	4	4	80.419	720	720;711	1	6	0.0023095	3.4332	By MS/MS
O95810	O95810	2	2	2	Serum deprivation-response protein	SDPR	sp|O95810|CAVN2_HUMAN Caveolae-associated protein 2 OS=Homo sapiens OX=9606 GN=CAVIN2 PE=1 SV=3	1	2	2	2	0	0	0	2	1	2	0	1	0	0	0	0	2	1	2	0	1	0	0	0	0	2	1	2	0	1	0	6.6	6.6	6.6	47.173	425	425	1	6	0.0028011	4.4857
O95837;P50148;P29992	O95837;P50148;P29992	1;1;1	1;1;1	1;1;1	Guanine nucleotide-binding protein subunit alpha-14;Guanine nucleotide-binding protein G(q) subunit alpha;Guanine nucleotide-binding protein subunit alpha-11	GNA14;GNAQ;GNA11	sp|O95837|GNA14_HUMAN Guanine nucleotide-binding protein subunit alpha-14 OS=Homo sapiens OX=9606 GN=GNA14 PE=1 SV=1;sp|P50148|GNAQ_HUMAN Guanine nucleotide-binding protein G(q) subunit alpha OS=Homo sapiens OX=9606 GN=GNAQ PE=1 SV=4;sp|P29992|GNA11_HUMAN	3	1	1	1	0	1	1	1	0	0	1	1	0	0	1	1	1	0	0	1	1	0	0	1	1	1	0	0	1	1	0	3.1	3.1	3.1	41.57	355	355;359;359	1	5	0.012559	1.7404
O96001	O96001	1	1	1	Protein phosphatase 1 regulatory subunit 17	PPP1R17	sp|O96001|PPR17_HUMAN Protein phosphatase 1 regulatory subunit 17 OS=Homo sapiens OX=9606 GN=PPP1R17 PE=1 SV=2	1	1	1	1	0	0	0	1	1	1	0	1	0	0	0	0	1	1	1	0	1	0	0	0	0	1	1	1	0	1	0	9.7	9.7	9.7	17.865	155	155	1	4	0.014062	1.7178
P00338;Q6ZMR3;P07864	P00338	6;1;1	6;1;1	5;0;0	L-lactate dehydrogenase A chain	LDHA	sp|P00338|LDHA_HUMAN L-lactate dehydrogenase A chain OS=Homo sapiens OX=9606 GN=LDHA PE=1 SV=2	3	6	6	5	5	4	5	6	6	6	3	5	1	5	4	5	6	6	6	3	5	1	4	3	4	5	5	5	2	4	0	22.3	22.3	18.7	36.688	332	332;332;332	1	41	0	35.556	By MS/MS
P00367;P49448	P00367;P49448	4;3	4;3	4;3	Glutamate dehydrogenase 1, mitochondrial;Glutamate dehydrogenase 2, mitochondrial	GLUD1;GLUD2	sp|P00367|DHE3_HUMAN Glutamate dehydrogenase 1, mitochondrial OS=Homo sapiens OX=9606 GN=GLUD1 PE=1 SV=2;sp|P49448|DHE4_HUMAN Glutamate dehydrogenase 2, mitochondrial OS=Homo sapiens OX=9606 GN=GLUD2 PE=1 SV=2	2	4	4	4	4	3	2	2	1	3	2	3	1	4	3	2	2	1	3	2	3	1	4	3	2	2	1	3	2	3	1	8.8	8.8	8.8	61.397	558	558;558	1	21	0.0050761	10.405	By MS/MS
P00387	P00387	1	1	1	NADH-cytochrome b5 reductase 3;NADH-cytochrome b5 reductase 3 membrane-bound form;NADH-cytochrome b5 reductase 3 soluble form	CYB5R3	sp|P00387|NB5R3_HUMAN NADH-cytochrome b5 reductase 3 OS=Homo sapiens OX=9606 GN=CYB5R3 PE=1 SV=3	1	1	1	1	1	1	0	0	1	1	0	1	0	1	1	0	0	1	1	0	1	0	1	1	0	0	1	1	0	1	0	4.3	4.3	4.3	34.234	301	301	1	5	0.0099174	1.8046	By MS/MS
P00441	P00441	1	1	1	Superoxide dismutase [Cu-Zn]	SOD1	sp|P00441|SODC_HUMAN Superoxide dismutase [Cu-Zn] OS=Homo sapiens OX=9606 GN=SOD1 PE=1 SV=2	1	1	1	1	0	0	0	1	1	1	0	0	0	0	0	0	1	1	1	0	0	0	0	0	0	1	1	1	0	0	0	9.1	9.1	9.1	15.936	154	154	1	3	0.008726	1.9645
P00491	P00491	1	1	1	Purine nucleoside phosphorylase	PNP	sp|P00491|PNPH_HUMAN Purine nucleoside phosphorylase OS=Homo sapiens OX=9606 GN=PNP PE=1 SV=2	1	1	1	1	0	0	0	1	1	1	0	0	0	0	0	0	1	1	1	0	0	0	0	0	0	1	1	1	0	0	0	6.2	6.2	6.2	32.118	289	289	1	3	0.0037951	2.2892
P00505	P00505	5	5	5	Aspartate aminotransferase, mitochondrial	GOT2	sp|P00505|AATM_HUMAN Aspartate aminotransferase, mitochondrial OS=Homo sapiens OX=9606 GN=GOT2 PE=1 SV=3	1	5	5	5	4	3	3	2	4	4	2	4	1	4	3	3	2	4	4	2	4	1	4	3	3	2	4	4	2	4	1	14.7	14.7	14.7	47.517	430	430	1	27	0.0060606	12.807	By MS/MS
P00558;P07205	P00558	6;1	6;1	6;1	Phosphoglycerate kinase 1	PGK1	sp|P00558|PGK1_HUMAN Phosphoglycerate kinase 1 OS=Homo sapiens OX=9606 GN=PGK1 PE=1 SV=3	2	6	6	6	1	1	2	6	6	6	1	3	1	1	1	2	6	6	6	1	3	1	1	1	2	6	6	6	1	3	1	25.4	25.4	25.4	44.614	417	417;417	1	39	0.0071942	15.68	By matching
P01834	P01834	1	1	1	Ig kappa chain C region	IGKC	sp|P01834|IGKC_HUMAN Immunoglobulin kappa constant OS=Homo sapiens OX=9606 GN=IGKC PE=1 SV=2	1	1	1	1	1	0	1	0	0	0	1	1	0	1	0	1	0	0	0	1	1	0	1	0	1	0	0	0	1	1	0	13.1	13.1	13.1	11.765	107	107	1	4	0.014085	1.7326	By MS/MS
P01891	P01891	3	3	1	HLA class I histocompatibility antigen, A-68 alpha chain	HLA-A	sp|P01891|1A68_HUMAN HLA class I histocompatibility antigen, A-68 alpha chain OS=Homo sapiens OX=9606 GN=HLA-A PE=1 SV=4	1	3	3	1	1	0	0	2	2	2	2	3	0	1	0	0	2	2	2	2	3	0	0	0	0	0	1	1	0	1	0	13.7	13.7	3.3	40.908	365	365	1	12	0.0044843	9.0894	By matching
P02545	P02545	35	35	34	Prelamin-A/C;Lamin-A/C	LMNA	sp|P02545|LMNA_HUMAN Prelamin-A/C OS=Homo sapiens OX=9606 GN=LMNA PE=1 SV=1	1	35	35	34	25	20	24	29	24	28	26	28	13	25	20	24	29	24	28	26	28	13	25	20	24	29	24	27	26	28	13	51.1	51.1	49.8	74.139	664	664	1	257	0	316.39	By MS/MS
P02679	P02679	1	1	1	Fibrinogen gamma chain	FGG	sp|P02679|FIBG_HUMAN Fibrinogen gamma chain OS=Homo sapiens OX=9606 GN=FGG PE=1 SV=3	1	1	1	1	1	0	0	1	0	0	1	1	0	1	0	0	1	0	0	1	1	0	1	0	0	1	0	0	1	1	0	5.1	5.1	5.1	51.511	453	453	1	4	0.00409	2.6643	By matching
P02751	P02751	4	4	4	Fibronectin;Anastellin;Ugl-Y1;Ugl-Y2;Ugl-Y3	FN1	sp|P02751|FINC_HUMAN Fibronectin OS=Homo sapiens OX=9606 GN=FN1 PE=1 SV=4	1	4	4	4	1	1	1	2	1	0	4	4	3	1	1	1	2	1	0	4	4	3	1	1	1	2	1	0	4	4	3	1.7	1.7	1.7	262.62	2386	2386	1	17	0.0039683	7.435	By matching
P02787	P02787	2	2	2	Serotransferrin	TF	sp|P02787|TRFE_HUMAN Serotransferrin OS=Homo sapiens OX=9606 GN=TF PE=1 SV=3	1	2	2	2	1	0	1	0	0	0	2	1	0	1	0	1	0	0	0	2	1	0	1	0	1	0	0	0	2	1	0	4.7	4.7	4.7	77.063	698	698	1	6	0.0038462	7.2965	By matching
P02792	P02792	1	1	1	Ferritin light chain	FTL	sp|P02792|FRIL_HUMAN Ferritin light chain OS=Homo sapiens OX=9606 GN=FTL PE=1 SV=2	1	1	1	1	0	1	0	0	0	0	0	0	0	0	1	0	0	0	0	0	0	0	0	1	0	0	0	0	0	0	0	4.6	4.6	4.6	20.019	175	175	1	1	1	-2
P04075	P04075	8	8	8	Fructose-bisphosphate aldolase A	ALDOA	sp|P04075|ALDOA_HUMAN Fructose-bisphosphate aldolase A OS=Homo sapiens OX=9606 GN=ALDOA PE=1 SV=2	1	8	8	8	4	2	4	7	5	8	3	4	3	4	2	4	7	5	8	3	4	3	4	2	4	7	5	8	3	4	3	25.3	25.3	25.3	39.42	364	364	1	40	0	29.87	By MS/MS
P04083	P04083	14	14	14	Annexin A1	ANXA1	sp|P04083|ANXA1_HUMAN Annexin A1 OS=Homo sapiens OX=9606 GN=ANXA1 PE=1 SV=2	1	14	14	14	7	3	4	12	11	10	11	13	4	7	3	4	12	11	10	11	13	4	7	3	4	12	11	10	11	13	4	46.2	46.2	46.2	38.714	346	346	1	89	0	55.906	By MS/MS
P04156	P04156	1	1	1	Major prion protein	PRNP	sp|P04156|PRIO_HUMAN Major prion protein OS=Homo sapiens OX=9606 GN=PRNP PE=1 SV=1	1	1	1	1	0	0	0	1	1	1	1	1	0	0	0	0	1	1	1	1	1	0	0	0	0	1	1	1	1	1	0	4.7	4.7	4.7	27.661	253	253	1	5	0.0037523	2.2638
P04264;CON__P04264;CON__Q9R0H5;CON__Q6IFZ6;CON__Q7Z794;Q7Z794	P04264;CON__P04264	13;12;1;1;1;1	13;12;1;1;1;1	8;7;0;0;0;0	Keratin, type II cytoskeletal 1	KRT1	sp|P04264|K2C1_HUMAN Keratin, type II cytoskeletal 1 OS=Homo sapiens OX=9606 GN=KRT1 PE=1 SV=6;	6	13	13	8	8	10	10	7	4	6	3	5	2	8	10	10	7	4	6	3	5	2	5	6	6	4	1	4	1	2	1	18	18	10.2	66.038	644	644;644;524;572;578;578	1	60	0	53.53	By MS/MS
P04406;O14556	P04406	10;1	10;1	10;1	Glyceraldehyde-3-phosphate dehydrogenase	GAPDH	sp|P04406|G3P_HUMAN Glyceraldehyde-3-phosphate dehydrogenase OS=Homo sapiens OX=9606 GN=GAPDH PE=1 SV=3	2	10	10	10	4	3	6	9	8	9	5	5	0	4	3	6	9	8	9	5	5	0	4	3	6	9	8	9	5	5	0	39.7	39.7	39.7	36.053	335	335;408	1	64	0	37.462	By MS/MS
P04632	P04632	3	3	3	Calpain small subunit 1	CAPNS1	sp|P04632|CPNS1_HUMAN Calpain small subunit 1 OS=Homo sapiens OX=9606 GN=CAPNS1 PE=1 SV=1	1	3	3	3	0	0	0	2	1	3	0	1	0	0	0	0	2	1	3	0	1	0	0	0	0	2	1	3	0	1	0	14.2	14.2	14.2	28.315	268	268	1	7	0.0039526	7.3868
P04792	P04792	5	5	5	Heat shock protein beta-1	HSPB1	sp|P04792|HSPB1_HUMAN Heat shock protein beta-1 OS=Homo sapiens OX=9606 GN=HSPB1 PE=1 SV=2	1	5	5	5	1	1	2	4	4	4	3	5	2	1	1	2	4	4	4	3	5	2	1	1	2	4	4	4	3	5	2	34.1	34.1	34.1	22.782	205	205	1	35	0	91.18	By matching
P04843	P04843	7	7	7	Dolichyl-diphosphooligosaccharide--protein glycosyltransferase subunit 1	RPN1	sp|P04843|RPN1_HUMAN Dolichyl-diphosphooligosaccharide--protein glycosyltransferase subunit 1 OS=Homo sapiens OX=9606 GN=RPN1 PE=1 SV=1	1	7	7	7	3	2	3	7	6	5	6	7	4	3	2	3	7	6	5	6	7	4	3	2	3	7	6	5	6	7	4	15.7	15.7	15.7	68.569	607	607	1	44	0.0078125	17.241	By MS/MS
P04844	P04844	5	5	5	Dolichyl-diphosphooligosaccharide--protein glycosyltransferase subunit 2	RPN2	sp|P04844|RPN2_HUMAN Dolichyl-diphosphooligosaccharide--protein glycosyltransferase subunit 2 OS=Homo sapiens OX=9606 GN=RPN2 PE=1 SV=3	1	5	5	5	3	2	3	3	3	2	2	3	2	3	2	3	3	3	2	2	3	2	3	2	3	3	3	2	2	3	2	9.4	9.4	9.4	69.283	631	631	1	23	0	22.464	By MS/MS
P04899;P11488;P63096;P19087;P08754;A8MTJ3;P09471;P38405;Q5JWF2	P04899	6;2;2;2;2;2;1;1;1	6;2;2;2;2;2;1;1;1	6;2;2;2;2;2;1;1;1	Guanine nucleotide-binding protein G(i) subunit alpha-2	GNAI2	sp|P04899|GNAI2_HUMAN Guanine nucleotide-binding protein G(i) subunit alpha-2 OS=Homo sapiens OX=9606 GN=GNAI2 PE=1 SV=3	9	6	6	6	4	3	3	3	4	3	5	6	3	4	3	3	3	4	3	5	6	3	4	3	3	3	4	3	5	6	3	21.7	21.7	21.7	40.45	355	355;350;354;354;354;354;354;381;1037	1	35	0.0064103	13.707	By MS/MS
Q93077;Q7L7L0;P04908	Q93077;Q7L7L0;P04908	4;4;4	1;1;1	1;1;1	Histone H2A type 1-C;Histone H2A type 3;Histone H2A type 1-B/E	HIST1H2AC;HIST3H2A;HIST1H2AB	sp|Q93077|H2A1C_HUMAN Histone H2A type 1-C OS=Homo sapiens OX=9606 GN=HIST1H2AC PE=1 SV=3;sp|Q7L7L0|H2A3_HUMAN Histone H2A type 3 OS=Homo sapiens OX=9606 GN=HIST3H2A PE=1 SV=3;sp|P04908|H2A1B_HUMAN Histone H2A type 1-B/E OS=Homo sapiens OX=9606 GN=HIST1H2A	3	4	1	1	3	3	2	4	3	2	3	3	2	1	1	1	1	1	0	1	1	1	1	1	1	1	1	0	1	1	1	35.4	8.5	8.5	14.105	130	130;130;130	1	12	0.0037879	2.281	By MS/MS
P05023;A0A2R8YEY8;P13637;P50993;Q13733;P20648;P54707	P05023;A0A2R8YEY8;P13637;P50993	12;7;7;6;2;1;1	12;7;7;6;2;1;1	12;7;7;6;2;1;1	Sodium/potassium-transporting ATPase subunit alpha-1;Sodium/potassium-transporting ATPase subunit alpha-3;Sodium/potassium-transporting ATPase subunit alpha-2	ATP1A1;ATP1A3;ATP1A2	sp|P05023|AT1A1_HUMAN Sodium/potassium-transporting ATPase subunit alpha-1 OS=Homo sapiens OX=9606 GN=ATP1A1 PE=1 SV=1;tr|A0A2R8YEY8|A0A2R8YEY8_HUMAN Sodium/potassium-transporting ATPase subunit alpha OS=Homo sapiens OX=9606 PE=3 SV=1;sp|P13637|AT1A3_HUMAN	7	12	12	12	10	4	7	9	9	9	10	12	2	10	4	7	9	9	9	10	12	2	10	4	7	9	9	9	10	12	2	15	15	15	112.89	1023	1023;1010;1013;1020;1029;1035;1039	1	72	0	49.246	By MS/MS
P05121	P05121	3	3	3	Plasminogen activator inhibitor 1	SERPINE1	sp|P05121|PAI1_HUMAN Plasminogen activator inhibitor 1 OS=Homo sapiens OX=9606 GN=SERPINE1 PE=1 SV=1	1	3	3	3	1	3	3	2	2	1	2	1	1	1	3	3	2	2	1	2	1	1	1	3	3	2	2	1	2	1	1	6.7	6.7	6.7	45.059	402	402	1	16	0.003096	5.3577	By matching
P05141;Q9H0C2	P05141	5;2	5;2	1;0	ADP/ATP translocase 2;ADP/ATP translocase 2, N-terminally processed	SLC25A5	sp|P05141|ADT2_HUMAN ADP/ATP translocase 2 OS=Homo sapiens OX=9606 GN=SLC25A5 PE=1 SV=7	2	5	5	1	4	3	4	2	3	2	2	2	0	4	3	4	2	3	2	2	2	0	1	0	1	1	1	1	0	1	0	15.1	15.1	3.4	32.852	298	298;315	1	22	0.0044444	8.8644	By MS/MS
P05198	P05198	2	2	2	Eukaryotic translation initiation factor 2 subunit 1	EIF2S1	sp|P05198|IF2A_HUMAN Eukaryotic translation initiation factor 2 subunit 1 OS=Homo sapiens OX=9606 GN=EIF2S1 PE=1 SV=3	1	2	2	2	1	1	1	2	1	1	2	2	0	1	1	1	2	1	1	2	2	0	1	1	1	2	1	1	2	2	0	6.7	6.7	6.7	36.112	315	315	1	11	0.0025316	3.9209	By matching
P05386	P05386	2	1	1	60S acidic ribosomal protein P1	RPLP1	sp|P05386|RLA1_HUMAN 60S acidic ribosomal protein P1 OS=Homo sapiens OX=9606 GN=RPLP1 PE=1 SV=1	1	2	1	1	0	0	1	2	1	1	0	1	0	0	0	0	1	0	0	0	0	0	0	0	0	1	0	0	0	0	0	28.9	14	14	11.514	114	114	1	1	0.0040733	2.6516
P05387	P05387	3	3	2	60S acidic ribosomal protein P2	RPLP2	sp|P05387|RLA2_HUMAN 60S acidic ribosomal protein P2 OS=Homo sapiens OX=9606 GN=RPLP2 PE=1 SV=1	1	3	3	2	0	0	1	3	3	3	1	3	0	0	0	1	3	3	3	1	3	0	0	0	0	2	2	2	1	2	0	53.9	53.9	39.1	11.665	115	115	1	14	0.0042194	8.0187
Q8NHW5;P05388	Q8NHW5;P05388	5;5	5;5	5;5	60S acidic ribosomal protein P0-like;60S acidic ribosomal protein P0	RPLP0P6;RPLP0	sp|Q8NHW5|RLA0L_HUMAN 60S acidic ribosomal protein P0-like OS=Homo sapiens OX=9606 GN=RPLP0P6 PE=5 SV=1;sp|P05388|RLA0_HUMAN 60S acidic ribosomal protein P0 OS=Homo sapiens OX=9606 GN=RPLP0 PE=1 SV=1	2	5	5	5	3	2	3	5	5	4	2	5	2	3	2	3	5	5	4	2	5	2	3	2	3	5	5	4	2	5	2	21.1	21.1	21.1	34.364	317	317;317	1	40	0.00625	13.06	By MS/MS
P05556	P05556	14	14	14	Integrin beta-1	ITGB1	sp|P05556|ITB1_HUMAN Integrin beta-1 OS=Homo sapiens OX=9606 GN=ITGB1 PE=1 SV=2	1	14	14	14	10	5	8	13	10	10	11	13	4	10	5	8	13	10	10	11	13	4	10	5	8	13	10	10	11	13	4	22.4	22.4	22.4	88.414	798	798	1	98	0	34.958	By MS/MS
P06454	P06454	2	2	2	Prothymosin alpha;Prothymosin alpha, N-terminally processed;Thymosin alpha-1	PTMA	sp|P06454|PTMA_HUMAN Prothymosin alpha OS=Homo sapiens OX=9606 GN=PTMA PE=1 SV=2	1	2	2	2	0	0	0	1	2	2	0	0	0	0	0	0	1	2	2	0	0	0	0	0	0	1	2	2	0	0	0	21.6	21.6	21.6	12.203	111	111	1	5	0.0023041	3.4216
P06576	P06576	16	16	16	ATP synthase subunit beta, mitochondrial	ATP5B	sp|P06576|ATPB_HUMAN ATP synthase subunit beta, mitochondrial OS=Homo sapiens OX=9606 GN=ATP5F1B PE=1 SV=3	1	16	16	16	7	4	6	15	10	16	10	13	2	7	4	6	15	10	16	10	13	2	7	4	6	15	10	16	10	13	2	41	41	41	56.559	529	529	1	97	0	67.285	By MS/MS
P06703	P06703	3	3	3	Protein S100-A6	S100A6	sp|P06703|S10A6_HUMAN Protein S100-A6 OS=Homo sapiens OX=9606 GN=S100A6 PE=1 SV=1	1	3	3	3	0	0	0	3	2	2	1	1	0	0	0	0	3	2	2	1	1	0	0	0	0	3	2	2	1	1	0	18.9	18.9	18.9	10.18	90	90	1	9	0.0074627	16.258
P06733;P13929;P09104	P06733	14;2;2	14;2;2	14;2;2	Alpha-enolase	ENO1	sp|P06733|ENOA_HUMAN Alpha-enolase OS=Homo sapiens OX=9606 GN=ENO1 PE=1 SV=2	3	14	14	14	6	3	6	13	12	12	5	4	1	6	3	6	13	12	12	5	4	1	6	3	6	13	12	12	5	4	1	44.5	44.5	44.5	47.168	434	434;434;434	1	69	0	69.534	By matching
P06744	P06744	1	1	1	Glucose-6-phosphate isomerase	GPI	sp|P06744|G6PI_HUMAN Glucose-6-phosphate isomerase OS=Homo sapiens OX=9606 GN=GPI PE=1 SV=4	1	1	1	1	0	0	0	1	1	1	0	0	0	0	0	0	1	1	1	0	0	0	0	0	0	1	1	1	0	0	0	3	3	3	63.146	558	558	1	3	0.0035971	2.1321
P06748	P06748	8	8	8	Nucleophosmin	NPM1	sp|P06748|NPM_HUMAN Nucleophosmin OS=Homo sapiens OX=9606 GN=NPM1 PE=1 SV=2	1	8	8	8	0	0	0	8	7	7	2	5	1	0	0	0	8	7	7	2	5	1	0	0	0	8	7	7	2	5	1	41.5	41.5	41.5	32.575	294	294	1	35	0	67.125
P06753	P06753	7	2	2	Tropomyosin alpha-3 chain	TPM3	sp|P06753|TPM3_HUMAN Tropomyosin alpha-3 chain OS=Homo sapiens OX=9606 GN=TPM3 PE=1 SV=2	1	7	2	2	0	0	0	6	5	7	3	4	1	0	0	0	2	2	2	1	1	1	0	0	0	2	2	2	1	1	1	24.6	8.4	8.4	32.95	285	285	1	9	0.0029851	4.9868
Q8N257;Q16778;P33778;P23527;P06899;Q6DRA6;Q6DN03	Q8N257;Q16778;P33778;P23527;P06899	3;3;3;3;3;1;1	1;1;1;1;1;1;1	1;1;1;1;1;1;1	Histone H2B type 3-B;Histone H2B type 2-E;Histone H2B type 1-B;Histone H2B type 1-O;Histone H2B type 1-J	HIST3H2BB;HIST2H2BE;HIST1H2BB;HIST1H2BO;HIST1H2BJ	sp|Q8N257|H2B3B_HUMAN Histone H2B type 3-B OS=Homo sapiens OX=9606 GN=HIST3H2BB PE=1 SV=3;sp|Q16778|H2B2E_HUMAN Histone H2B type 2-E OS=Homo sapiens OX=9606 GN=HIST2H2BE PE=1 SV=3;sp|P33778|H2B1B_HUMAN Histone H2B type 1-B OS=Homo sapiens OX=9606 GN=HIST1H	7	3	1	1	2	2	2	3	2	2	2	3	1	1	1	1	1	1	1	1	1	0	1	1	1	1	1	1	1	1	0	27.8	7.1	7.1	13.908	126	126;126;126;126;126;164;193	1	8	1	-2	By matching
P07195	P07195	6	5	5	L-lactate dehydrogenase B chain	LDHB	sp|P07195|LDHB_HUMAN L-lactate dehydrogenase B chain OS=Homo sapiens OX=9606 GN=LDHB PE=1 SV=2	1	6	5	5	4	4	3	5	5	4	3	4	1	3	3	2	4	4	3	2	3	0	3	3	2	4	4	3	2	3	0	22.8	19.2	19.2	36.638	334	334	1	24	0.0047847	9.8095	By MS/MS
P07237	P07237	11	11	11	Protein disulfide-isomerase	P4HB	sp|P07237|PDIA1_HUMAN Protein disulfide-isomerase OS=Homo sapiens OX=9606 GN=P4HB PE=1 SV=3	1	11	11	11	2	1	1	11	7	8	5	5	5	2	1	1	11	7	8	5	5	5	2	1	1	11	7	8	5	5	5	29.1	29.1	29.1	57.116	508	508	1	49	0	160.89	By matching
P07355;A6NMY6	P07355;A6NMY6	20;15	20;15	20;15	Annexin A2;Putative annexin A2-like protein	ANXA2;ANXA2P2	sp|P07355|ANXA2_HUMAN Annexin A2 OS=Homo sapiens OX=9606 GN=ANXA2 PE=1 SV=2;sp|A6NMY6|AXA2L_HUMAN Putative annexin A2-like protein OS=Homo sapiens OX=9606 GN=ANXA2P2 PE=5 SV=2	2	20	20	20	15	9	14	18	16	16	15	17	10	15	9	14	18	16	16	15	17	10	15	9	14	18	16	16	15	17	10	49.6	49.6	49.6	38.604	339	339;339	1	160	0	323.31	By MS/MS
P07437;A6NNZ2;CON__ENSEMBL:ENSBTAP00000025008;Q9H4B7	P07437	17;5;3;3	3;0;0;0	2;0;0;0	Tubulin beta chain	TUBB	sp|P07437|TBB5_HUMAN Tubulin beta chain OS=Homo sapiens OX=9606 GN=TUBB PE=1 SV=2	4	17	3	2	6	6	7	15	11	13	13	14	2	1	1	2	3	2	3	2	3	1	1	1	2	2	1	2	1	2	0	36.3	9.5	6.1	49.67	444	444;444;536;451	1	27	0	23.258	By MS/MS
P07602	P07602	3	3	3	Prosaposin;Saposin-A;Saposin-B-Val;Saposin-B;Saposin-C;Saposin-D	PSAP	sp|P07602|SAP_HUMAN Prosaposin OS=Homo sapiens OX=9606 GN=PSAP PE=1 SV=2	1	3	3	3	0	0	0	3	2	3	2	1	0	0	0	0	3	2	3	2	1	0	0	0	0	3	2	3	2	1	0	7.4	7.4	7.4	58.112	524	524	1	11	0.0040161	7.5058
P07737;CON__P02584	P07737	5;1	5;1	5;1	Profilin-1	PFN1	sp|P07737|PROF1_HUMAN Profilin-1 OS=Homo sapiens OX=9606 GN=PFN1 PE=1 SV=2	2	5	5	5	5	2	1	4	4	4	1	2	0	5	2	1	4	4	4	1	2	0	5	2	1	4	4	4	1	2	0	50	50	50	15.054	140	140;140	1	27	0.0080645	17.913	By matching
P07858	P07858	1	1	1	Cathepsin B;Cathepsin B light chain;Cathepsin B heavy chain	CTSB	sp|P07858|CATB_HUMAN Cathepsin B OS=Homo sapiens OX=9606 GN=CTSB PE=1 SV=3	1	1	1	1	1	0	0	1	1	1	1	1	0	1	0	0	1	1	1	1	1	0	1	0	0	1	1	1	1	1	0	5	5	5	37.821	339	339	1	6	0.0035842	2.1298	By matching
P07900;Q14568;Q58FF6	P07900	14;3;1	9;1;0	9;1;0	Heat shock protein HSP 90-alpha	HSP90AA1	sp|P07900|HS90A_HUMAN Heat shock protein HSP 90-alpha OS=Homo sapiens OX=9606 GN=HSP90AA1 PE=1 SV=5	3	14	9	9	12	7	10	13	11	11	6	8	4	7	3	6	8	6	6	2	5	2	7	3	6	8	6	6	2	5	2	19.7	11.7	11.7	84.659	732	732;343;505	1	46	0	83.374	By MS/MS
P07910;A0A0G2JPF8;A0A0G2JNQ3;P0DMR1;O60812;B7ZW38;B2RXH8	P07910	4;1;1;1;1;1;1	4;1;1;1;1;1;1	4;1;1;1;1;1;1	Heterogeneous nuclear ribonucleoproteins C1/C2	HNRNPC	sp|P07910|HNRPC_HUMAN Heterogeneous nuclear ribonucleoproteins C1/C2 OS=Homo sapiens OX=9606 GN=HNRNPC PE=1 SV=4	7	4	4	4	1	1	1	4	4	3	1	2	1	1	1	1	4	4	3	1	2	1	1	1	1	4	4	3	1	2	1	15.7	15.7	15.7	33.67	306	306;293;293;293;293;293;293	1	18	0.0046729	9.4775	By MS/MS
P07919	P07919	1	1	1	Cytochrome b-c1 complex subunit 6, mitochondrial	UQCRH	sp|P07919|QCR6_HUMAN Cytochrome b-c1 complex subunit 6, mitochondrial OS=Homo sapiens OX=9606 GN=UQCRH PE=1 SV=2	1	1	1	1	0	0	0	1	1	1	0	0	0	0	0	0	1	1	1	0	0	0	0	0	0	1	1	1	0	0	0	9.9	9.9	9.9	10.739	91	91	1	3	0.011146	1.7506
P07954	P07954	4	4	4	Fumarate hydratase, mitochondrial	FH	sp|P07954|FUMH_HUMAN Fumarate hydratase, mitochondrial OS=Homo sapiens OX=9606 GN=FH PE=1 SV=3	1	4	4	4	1	1	2	2	3	3	1	4	1	1	1	2	2	3	3	1	4	1	1	1	2	2	3	3	1	4	1	13.7	13.7	13.7	54.636	510	510	1	18	0.0054945	11.456	By matching
P07996;CON__Q28194;P35442	P07996;CON__Q28194	5;4;1	5;4;1	5;4;1	Thrombospondin-1	THBS1	sp|P07996|TSP1_HUMAN Thrombospondin-1 OS=Homo sapiens OX=9606 GN=THBS1 PE=1 SV=2;	3	5	5	5	4	1	2	5	4	2	4	5	2	4	1	2	5	4	2	4	5	2	4	1	2	5	4	2	4	5	2	5.5	5.5	5.5	129.38	1170	1170;1170;1172	1	29	0.0068493	14.96	By matching
P08133	P08133	17	17	17	Annexin A6	ANXA6	sp|P08133|ANXA6_HUMAN Annexin A6 OS=Homo sapiens OX=9606 GN=ANXA6 PE=1 SV=3	1	17	17	17	12	9	11	10	12	9	8	11	3	12	9	11	10	12	9	8	11	3	12	9	11	10	12	9	8	11	3	29.7	29.7	29.7	75.872	673	673	1	89	0	32.086	By MS/MS
P08134;U3KQV3;P62745	P08134;U3KQV3	4;2;1	4;2;1	1;0;0	Rho-related GTP-binding protein RhoC	RHOC	sp|P08134|RHOC_HUMAN Rho-related GTP-binding protein RhoC OS=Homo sapiens OX=9606 GN=RHOC PE=1 SV=1;tr|U3KQV3|U3KQV3_HUMAN Uncharacterized protein (Fragment) OS=Homo sapiens OX=9606 PE=4 SV=8	3	4	4	1	3	1	3	3	2	3	1	4	1	3	1	3	3	2	3	1	4	1	1	0	1	1	1	1	0	1	1	24.9	24.9	6.2	22.006	193	193;271;196	1	21	0.0046512	9.4653	By MS/MS
P08195	P08195	3	3	3	4F2 cell-surface antigen heavy chain	SLC3A2	sp|P08195|4F2_HUMAN 4F2 cell-surface antigen heavy chain OS=Homo sapiens OX=9606 GN=SLC3A2 PE=1 SV=3	1	3	3	3	1	0	0	3	3	3	2	3	0	1	0	0	3	3	3	2	3	0	1	0	0	3	3	3	2	3	0	6.3	6.3	6.3	67.993	630	630	1	15	0.0037453	7.0372	By matching
P08238;Q58FF7;Q58FF8	P08238	20;5;4	18;5;4	13;4;2	Heat shock protein HSP 90-beta	HSP90AB1	sp|P08238|HS90B_HUMAN Heat shock protein HSP 90-beta OS=Homo sapiens OX=9606 GN=HSP90AB1 PE=1 SV=4	3	20	18	13	14	9	14	18	17	17	13	15	7	12	7	12	16	15	15	11	13	6	7	3	8	11	10	10	7	10	4	33.3	31.4	23.3	83.263	724	724;597;381	1	132	0	136.22	By MS/MS
P08621	P08621	2	2	2	U1 small nuclear ribonucleoprotein 70 kDa	SNRNP70	sp|P08621|RU17_HUMAN U1 small nuclear ribonucleoprotein 70 kDa OS=Homo sapiens OX=9606 GN=SNRNP70 PE=1 SV=2	1	2	2	2	2	0	0	2	1	2	0	0	0	2	0	0	2	1	2	0	0	0	2	0	0	2	1	2	0	0	0	5.9	5.9	5.9	51.556	437	437	1	7	0.0024272	3.7375	By matching
P08648	P08648	5	5	5	Integrin alpha-5;Integrin alpha-5 heavy chain;Integrin alpha-5 light chain	ITGA5	sp|P08648|ITA5_HUMAN Integrin alpha-5 OS=Homo sapiens OX=9606 GN=ITGA5 PE=1 SV=2	1	5	5	5	2	1	2	4	4	3	3	4	1	2	1	2	4	4	3	3	4	1	2	1	2	4	4	3	3	4	1	6.9	6.9	6.9	114.54	1049	1049	1	24	0.0081967	18.43	By MS/MS
P08670;P41219;CON__Q9DCV7;CON__P05787;CON__Q9H552;P05787;Q16352;P07197;P07196	P08670	45;3;2;2;2;2;2;2;1	45;3;2;2;2;2;2;2;1	39;1;0;0;0;0;0;0;0	Vimentin	VIM	sp|P08670|VIME_HUMAN Vimentin OS=Homo sapiens OX=9606 GN=VIM PE=1 SV=4	9	45	45	39	18	16	18	42	34	38	30	35	10	18	16	18	42	34	38	30	35	10	17	14	15	37	31	35	25	30	8	67.6	67.6	60.3	53.651	466	466;470;457;483;499;483;499;916;543	1	305	0	323.31	By MS/MS
P08758	P08758	9	9	9	Annexin A5	ANXA5	sp|P08758|ANXA5_HUMAN Annexin A5 OS=Homo sapiens OX=9606 GN=ANXA5 PE=1 SV=2	1	9	9	9	5	4	6	7	5	6	6	9	0	5	4	6	7	5	6	6	9	0	5	4	6	7	5	6	6	9	0	34.1	34.1	34.1	35.936	320	320	1	51	0	30.088	By MS/MS
P08865	P08865	5	5	5	40S ribosomal protein SA	RPSA	sp|P08865|RSSA_HUMAN 40S ribosomal protein SA OS=Homo sapiens OX=9606 GN=RPSA PE=1 SV=4	1	5	5	5	1	1	2	3	4	3	2	3	2	1	1	2	3	4	3	2	3	2	1	1	2	3	4	3	2	3	2	25.4	25.4	25.4	32.854	295	295	1	21	0	23.3	By MS/MS
P09211	P09211	2	2	2	Glutathione S-transferase P	GSTP1	sp|P09211|GSTP1_HUMAN Glutathione S-transferase P OS=Homo sapiens OX=9606 GN=GSTP1 PE=1 SV=2	1	2	2	2	0	0	0	2	2	2	0	0	0	0	0	0	2	2	2	0	0	0	0	0	0	2	2	2	0	0	0	20	20	20	23.356	210	210	1	6	0.005618	11.71
P09382	P09382	4	4	4	Galectin-1	LGALS1	sp|P09382|LEG1_HUMAN Galectin-1 OS=Homo sapiens OX=9606 GN=LGALS1 PE=1 SV=2	1	4	4	4	3	1	1	3	4	4	4	4	3	3	1	1	3	4	4	4	4	3	3	1	1	3	4	4	4	4	3	39.3	39.3	39.3	14.716	135	135	1	42	0	224.02	By matching
P09429;B2RPK0;P26583	P09429;B2RPK0	4;2;1	4;2;1	4;2;1	High mobility group protein B1;Putative high mobility group protein B1-like 1	HMGB1;HMGB1P1	sp|P09429|HMGB1_HUMAN High mobility group protein B1 OS=Homo sapiens OX=9606 GN=HMGB1 PE=1 SV=3;sp|B2RPK0|HGB1A_HUMAN Putative high mobility group protein B1-like 1 OS=Homo sapiens OX=9606 GN=HMGB1P1 PE=5 SV=1	3	4	4	4	0	0	0	4	3	4	0	0	0	0	0	0	4	3	4	0	0	0	0	0	0	4	3	4	0	0	0	21.9	21.9	21.9	24.893	215	215;211;209	1	11	0.0038314	7.222
P09651;A0A2R8Y4L2;Q32P51	P09651;A0A2R8Y4L2	7;4;3	7;4;3	7;4;3	Heterogeneous nuclear ribonucleoprotein A1;Heterogeneous nuclear ribonucleoprotein A1, N-terminally processed	HNRNPA1	sp|P09651|ROA1_HUMAN Heterogeneous nuclear ribonucleoprotein A1 OS=Homo sapiens OX=9606 GN=HNRNPA1 PE=1 SV=5;tr|A0A2R8Y4L2|A0A2R8Y4L2_HUMAN Heterogeneous nuclear ribonucleoprotein A1 pseudogene 48 OS=Homo sapiens OX=9606 GN=HNRNPA1P48 PE=4 SV=1	3	7	7	7	2	0	2	7	5	5	4	3	1	2	0	2	7	5	5	4	3	1	2	0	2	7	5	5	4	3	1	22.3	22.3	22.3	38.746	372	372;275;320	1	37	0.0073529	16.195	By matching
P09936	P09936	2	2	2	Ubiquitin carboxyl-terminal hydrolase isozyme L1	UCHL1	sp|P09936|UCHL1_HUMAN Ubiquitin carboxyl-terminal hydrolase isozyme L1 OS=Homo sapiens OX=9606 GN=UCHL1 PE=1 SV=2	1	2	2	2	0	0	0	2	2	2	0	0	0	0	0	0	2	2	2	0	0	0	0	0	0	2	2	2	0	0	0	9.9	9.9	9.9	24.824	223	223	1	6	0.0022222	3.1396
P09972	P09972	1	1	1	Fructose-bisphosphate aldolase C	ALDOC	sp|P09972|ALDOC_HUMAN Fructose-bisphosphate aldolase C OS=Homo sapiens OX=9606 GN=ALDOC PE=1 SV=2	1	1	1	1	0	0	0	1	1	1	0	1	0	0	0	0	1	1	1	0	1	0	0	0	0	1	1	1	0	1	0	6.3	6.3	6.3	39.455	364	364	1	4	0.0098684	1.8009
Q01105;P0DME0	Q01105;P0DME0	3;3	3;3	3;3	Protein SET;Protein SETSIP	SET;SETSIP	sp|Q01105|SET_HUMAN Protein SET OS=Homo sapiens OX=9606 GN=SET PE=1 SV=3;sp|P0DME0|SETLP_HUMAN Protein SETSIP OS=Homo sapiens OX=9606 GN=SETSIP PE=1 SV=1	2	3	3	3	0	0	0	2	3	2	0	1	0	0	0	0	2	3	2	0	1	0	0	0	0	2	3	2	0	1	0	12.8	12.8	12.8	33.488	290	290;302	1	8	0	18.941
P0DMV9;P0DMV8	P0DMV9;P0DMV8	5;5	3;3	3;3	Heat shock 70 kDa protein 1B;Heat shock 70 kDa protein 1A	HSPA1B;HSPA1A	sp|P0DMV9|HS71B_HUMAN Heat shock 70 kDa protein 1B OS=Homo sapiens OX=9606 GN=HSPA1B PE=1 SV=1;sp|P0DMV8|HS71A_HUMAN Heat shock 70 kDa protein 1A OS=Homo sapiens OX=9606 GN=HSPA1A PE=1 SV=1	2	5	3	3	2	1	1	5	5	4	2	2	0	1	0	0	3	3	2	0	1	0	1	0	0	3	3	2	0	1	0	13.9	9.4	9.4	70.051	641	641;641	1	10	0.0040816	7.6805	By matching
P0DP25;P0DP24;P0DP23;P02585	P0DP25;P0DP24;P0DP23	4;4;4;1	4;4;4;1	3;3;3;0			sp|P0DP25|CALM3_HUMAN Calmodulin-3 OS=Homo sapiens OX=9606 GN=CALM3 PE=1 SV=1;sp|P0DP24|CALM2_HUMAN Calmodulin-2 OS=Homo sapiens OX=9606 GN=CALM2 PE=1 SV=1;sp|P0DP23|CALM1_HUMAN Calmodulin-1 OS=Homo sapiens OX=9606 GN=CALM1 PE=1 SV=1	4	4	4	3	1	0	0	3	4	4	0	1	0	1	0	0	3	4	4	0	1	0	1	0	0	3	3	3	0	1	0	41.6	41.6	36.9	16.837	149	149;149;149;160	1	16	0.0045662	9.2137	By matching
P62070;P10301	P62070;P10301	2;2	2;2	2;2	Ras-related protein R-Ras2;Ras-related protein R-Ras	RRAS2;RRAS	sp|P62070|RRAS2_HUMAN Ras-related protein R-Ras2 OS=Homo sapiens OX=9606 GN=RRAS2 PE=1 SV=1;sp|P10301|RRAS_HUMAN Ras-related protein R-Ras OS=Homo sapiens OX=9606 GN=RRAS PE=1 SV=1	2	2	2	2	1	1	1	1	1	1	2	2	0	1	1	1	1	1	1	2	2	0	1	1	1	1	1	1	2	2	0	13.2	13.2	13.2	23.399	204	204;218	1	10	0.0023256	3.5096	By MS/MS
P10809	P10809	20	20	20	60 kDa heat shock protein, mitochondrial	HSPD1	sp|P10809|CH60_HUMAN 60 kDa heat shock protein, mitochondrial OS=Homo sapiens OX=9606 GN=HSPD1 PE=1 SV=2	1	20	20	20	7	2	5	18	16	15	15	16	7	7	2	5	18	16	15	15	16	7	7	2	5	18	16	15	15	16	7	44.9	44.9	44.9	61.054	573	573	1	120	0	168.18	By MS/MS
P11021	P11021	24	24	23	78 kDa glucose-regulated protein	HSPA5	sp|P11021|BIP_HUMAN Endoplasmic reticulum chaperone BiP OS=Homo sapiens OX=9606 GN=HSPA5 PE=1 SV=2	1	24	24	23	14	8	9	24	22	22	15	23	9	14	8	9	24	22	22	15	23	9	13	7	9	23	21	21	14	22	8	41.4	41.4	41.4	72.332	654	654	1	186	0	316.49	By MS/MS
P11142;P54652;P34931	P11142	23;8;2	22;7;1	19;4;0	Heat shock cognate 71 kDa protein	HSPA8	sp|P11142|HSP7C_HUMAN Heat shock cognate 71 kDa protein OS=Homo sapiens OX=9606 GN=HSPA8 PE=1 SV=1	3	23	22	19	13	9	7	22	19	21	12	15	7	12	8	7	21	18	20	11	14	6	10	7	6	18	15	18	10	13	6	40.2	40.2	36.2	70.897	646	646;639;641	1	141	0	106.72	By MS/MS
P11177	P11177	1	1	1	Pyruvate dehydrogenase E1 component subunit beta, mitochondrial	PDHB	sp|P11177|ODPB_HUMAN Pyruvate dehydrogenase E1 component subunit beta, mitochondrial OS=Homo sapiens OX=9606 GN=PDHB PE=1 SV=3	1	1	1	1	0	0	0	1	1	1	0	0	0	0	0	0	1	1	1	0	0	0	0	0	0	1	1	1	0	0	0	4.5	4.5	4.5	39.233	359	359	1	3	0.0040161	2.6048
P11234;P11233	P11234;P11233	1;1	1;1	1;1	Ras-related protein Ral-B;Ras-related protein Ral-A	RALB;RALA	sp|P11234|RALB_HUMAN Ras-related protein Ral-B OS=Homo sapiens OX=9606 GN=RALB PE=1 SV=1;sp|P11233|RALA_HUMAN Ras-related protein Ral-A OS=Homo sapiens OX=9606 GN=RALA PE=1 SV=1	2	1	1	1	1	1	1	0	1	1	0	0	1	1	1	1	0	1	1	0	0	1	1	1	1	0	1	1	0	0	1	5.3	5.3	5.3	23.408	206	206;206	1	6	0.009772	1.7811	By matching
P11274	P11274	1	1	1	Breakpoint cluster region protein	BCR	sp|P11274|BCR_HUMAN Breakpoint cluster region protein OS=Homo sapiens OX=9606 GN=BCR PE=1 SV=2	1	1	1	1	0	0	0	0	0	0	0	0	1	0	0	0	0	0	0	0	0	1	0	0	0	0	0	0	0	0	1	0.7	0.7	0.7	142.82	1271	1271	1	1	1	-2
P11279	P11279	2	2	2	Lysosome-associated membrane glycoprotein 1	LAMP1	sp|P11279|LAMP1_HUMAN Lysosome-associated membrane glycoprotein 1 OS=Homo sapiens OX=9606 GN=LAMP1 PE=1 SV=3	1	2	2	2	2	2	1	1	2	1	1	0	0	2	2	1	1	2	1	1	0	0	2	2	1	1	2	1	1	0	0	4.8	4.8	4.8	44.882	417	417	1	10	0.0024938	3.8851	By MS/MS
P11413	P11413	2	2	2	Glucose-6-phosphate 1-dehydrogenase	G6PD	sp|P11413|G6PD_HUMAN Glucose-6-phosphate 1-dehydrogenase OS=Homo sapiens OX=9606 GN=G6PD PE=1 SV=4	1	2	2	2	0	0	0	2	2	2	1	2	0	0	0	0	2	2	2	1	2	0	0	0	0	2	2	2	1	2	0	5	5	5	59.256	515	515	1	9	0.0042735	8.5736
Q13046;Q00888;P11464;Q16557	Q13046;Q00888;P11464;Q16557	1;1;1;1	1;1;1;1	1;1;1;1	Putative pregnancy-specific beta-1-glycoprotein 7;Pregnancy-specific beta-1-glycoprotein 4;Pregnancy-specific beta-1-glycoprotein 1;Pregnancy-specific beta-1-glycoprotein 3	PSG7;PSG4;PSG1;PSG3	sp|Q13046|PSG7_HUMAN Putative pregnancy-specific beta-1-glycoprotein 7 OS=Homo sapiens OX=9606 GN=PSG7 PE=5 SV=3;sp|Q00888|PSG4_HUMAN Pregnancy-specific beta-1-glycoprotein 4 OS=Homo sapiens OX=9606 GN=PSG4 PE=2 SV=3;sp|P11464|PSG1_HUMAN Pregnancy-specific	4	1	1	1	0	0	0	1	0	0	1	0	1	0	0	0	1	0	0	1	0	1	0	0	0	1	0	0	1	0	1	2.6	2.6	2.6	47.027	419	419;419;419;428	1	3	1	-2
P11940;Q13310;Q4VXU2;Q9H361;Q5JQF8	P11940;Q13310;Q4VXU2;Q9H361	4;3;2;2;1	4;3;2;2;1	4;3;2;2;1	Polyadenylate-binding protein 1;Polyadenylate-binding protein 4;Polyadenylate-binding protein 1-like;Polyadenylate-binding protein 3	PABPC1;PABPC4;PABPC1L;PABPC3	sp|P11940|PABP1_HUMAN Polyadenylate-binding protein 1 OS=Homo sapiens OX=9606 GN=PABPC1 PE=1 SV=2;sp|Q13310|PABP4_HUMAN Polyadenylate-binding protein 4 OS=Homo sapiens OX=9606 GN=PABPC4 PE=1 SV=1;sp|Q4VXU2|PAP1L_HUMAN Polyadenylate-binding protein 1-like O	5	4	4	4	1	1	2	4	4	4	4	4	0	1	1	2	4	4	4	4	4	0	1	1	2	4	4	4	4	4	0	8.5	8.5	8.5	70.67	636	636;644;614;631;200	1	24	0	34.962	By matching
P12004	P12004	2	2	2	Proliferating cell nuclear antigen	PCNA	sp|P12004|PCNA_HUMAN Proliferating cell nuclear antigen OS=Homo sapiens OX=9606 GN=PCNA PE=1 SV=1	1	2	2	2	0	0	0	2	2	2	1	1	0	0	0	0	2	2	2	1	1	0	0	0	0	2	2	2	1	1	0	10.7	10.7	10.7	28.768	261	261	1	8	0.0031546	5.5044
P12236;P12235	P12236;P12235	5;4	1;1	1;1	ADP/ATP translocase 3;ADP/ATP translocase 3, N-terminally processed;ADP/ATP translocase 1	SLC25A6;SLC25A4	sp|P12236|ADT3_HUMAN ADP/ATP translocase 3 OS=Homo sapiens OX=9606 GN=SLC25A6 PE=1 SV=4;sp|P12235|ADT1_HUMAN ADP/ATP translocase 1 OS=Homo sapiens OX=9606 GN=SLC25A4 PE=1 SV=4	2	5	1	1	4	4	4	1	2	1	2	1	0	1	1	1	0	0	0	0	0	0	1	1	1	0	0	0	0	0	0	15.4	3.7	3.7	32.866	298	298;298	1	3	0.012579	1.7404	By MS/MS
P12268	P12268	4	4	4	Inosine-5-monophosphate dehydrogenase 2	IMPDH2	sp|P12268|IMDH2_HUMAN Inosine-5-monophosphate dehydrogenase 2 OS=Homo sapiens OX=9606 GN=IMPDH2 PE=1 SV=2	1	4	4	4	1	0	0	3	1	2	3	4	1	1	0	0	3	1	2	3	4	1	1	0	0	3	1	2	3	4	1	10.7	10.7	10.7	55.804	514	514	1	15	0.0037313	7.0196	By matching
P12270	P12270	2	2	2	Nucleoprotein TPR	TPR	sp|P12270|TPR_HUMAN Nucleoprotein TPR OS=Homo sapiens OX=9606 GN=TPR PE=1 SV=3	1	2	2	2	0	0	1	2	1	1	0	1	0	0	0	1	2	1	1	0	1	0	0	0	1	2	1	1	0	1	0	0.9	0.9	0.9	267.29	2363	2363	1	6	0.0028409	4.5255
P12814	P12814	22	13	13	Alpha-actinin-1	ACTN1	sp|P12814|ACTN1_HUMAN Alpha-actinin-1 OS=Homo sapiens OX=9606 GN=ACTN1 PE=1 SV=2	1	22	13	13	8	4	4	19	15	16	8	14	3	4	2	2	11	9	9	4	10	2	4	2	2	11	9	9	4	10	2	31.2	19.5	19.5	103.06	892	892	1	68	0	46.375	By matching
P13073	P13073	2	2	2	Cytochrome c oxidase subunit 4 isoform 1, mitochondrial	COX4I1	sp|P13073|COX41_HUMAN Cytochrome c oxidase subunit 4 isoform 1, mitochondrial OS=Homo sapiens OX=9606 GN=COX4I1 PE=1 SV=1	1	2	2	2	0	1	0	1	2	2	2	2	1	0	1	0	1	2	2	2	2	1	0	1	0	1	2	2	2	2	1	13.6	13.6	13.6	19.576	169	169	1	11	0.0026882	4.2386
P13164;Q01629;Q01628	P13164;Q01629;Q01628	1;1;1	1;1;1	1;1;1	Interferon-induced transmembrane protein 1;Interferon-induced transmembrane protein 2;Interferon-induced transmembrane protein 3	IFITM1;IFITM2;IFITM3	sp|P13164|IFM1_HUMAN Interferon-induced transmembrane protein 1 OS=Homo sapiens OX=9606 GN=IFITM1 PE=1 SV=3;sp|Q01629|IFM2_HUMAN Interferon-induced transmembrane protein 2 OS=Homo sapiens OX=9606 GN=IFITM2 PE=1 SV=2;sp|Q01628|IFM3_HUMAN Interferon-induced	3	1	1	1	1	1	0	1	1	1	0	0	0	1	1	0	1	1	1	0	0	0	1	1	0	1	1	1	0	0	0	12.8	12.8	12.8	13.964	125	125;132;133	1	5	0.0040404	2.6127	By matching
P13489	P13489	4	4	4	Ribonuclease inhibitor	RNH1	sp|P13489|RINI_HUMAN Ribonuclease inhibitor OS=Homo sapiens OX=9606 GN=RNH1 PE=1 SV=2	1	4	4	4	0	1	1	3	3	3	0	1	0	0	1	1	3	3	3	0	1	0	0	1	1	3	3	3	0	1	0	14.3	14.3	14.3	49.973	461	461	1	12	0.0043103	8.5932
P13598	P13598	1	1	1	Intercellular adhesion molecule 2	ICAM2	sp|P13598|ICAM2_HUMAN Intercellular adhesion molecule 2 OS=Homo sapiens OX=9606 GN=ICAM2 PE=1 SV=2	1	1	1	1	0	0	0	1	1	1	1	1	1	0	0	0	1	1	1	1	1	1	0	0	0	1	1	1	1	1	1	3.6	3.6	3.6	30.654	275	275	1	6	0.0042827	2.831
P13639	P13639	14	14	13	Elongation factor 2	EEF2	sp|P13639|EF2_HUMAN Elongation factor 2 OS=Homo sapiens OX=9606 GN=EEF2 PE=1 SV=4	1	14	14	13	8	6	6	10	11	10	3	7	1	8	6	6	10	11	10	3	7	1	7	5	5	9	10	9	3	7	1	20.5	20.5	19.3	95.337	858	858	1	63	0	58.127	By MS/MS
P13667	P13667	10	10	10	Protein disulfide-isomerase A4	PDIA4	sp|P13667|PDIA4_HUMAN Protein disulfide-isomerase A4 OS=Homo sapiens OX=9606 GN=PDIA4 PE=1 SV=2	1	10	10	10	7	7	8	9	8	10	5	7	3	7	7	8	9	8	10	5	7	3	7	7	8	9	8	10	5	7	3	18.4	18.4	18.4	72.932	645	645	1	67	0	27.738	By MS/MS
P13693	P13693	1	1	1	Translationally-controlled tumor protein	TPT1	sp|P13693|TCTP_HUMAN Translationally-controlled tumor protein OS=Homo sapiens OX=9606 GN=TPT1 PE=1 SV=1	1	1	1	1	0	0	0	0	0	1	0	0	0	0	0	0	0	0	1	0	0	0	0	0	0	0	0	1	0	0	0	8.1	8.1	8.1	19.595	172	172	1	1	0.003643	2.1899
P13797;P13796;Q14651	P13797	4;1;1	4;1;1	4;1;1	Plastin-3	PLS3	sp|P13797|PLST_HUMAN Plastin-3 OS=Homo sapiens OX=9606 GN=PLS3 PE=1 SV=4	3	4	4	4	0	1	0	2	4	2	2	1	0	0	1	0	2	4	2	2	1	0	0	1	0	2	4	2	2	1	0	8.4	8.4	8.4	70.81	630	630;627;629	1	12	0.0054054	11.144
P13804	P13804	2	2	2	Electron transfer flavoprotein subunit alpha, mitochondrial	ETFA	sp|P13804|ETFA_HUMAN Electron transfer flavoprotein subunit alpha, mitochondrial OS=Homo sapiens OX=9606 GN=ETFA PE=1 SV=1	1	2	2	2	0	0	0	1	2	1	0	1	0	0	0	0	1	2	1	0	1	0	0	0	0	1	2	1	0	1	0	9.6	9.6	9.6	35.079	333	333	1	5	0.002551	3.9442
P13995	P13995	1	1	1	Bifunctional methylenetetrahydrofolate dehydrogenase/cyclohydrolase, mitochondrial;NAD-dependent methylenetetrahydrofolate dehydrogenase;Methenyltetrahydrofolate cyclohydrolase	MTHFD2	sp|P13995|MTDC_HUMAN Bifunctional methylenetetrahydrofolate dehydrogenase/cyclohydrolase, mitochondrial OS=Homo sapiens OX=9606 GN=MTHFD2 PE=1 SV=2	1	1	1	1	0	0	0	1	1	1	0	1	0	0	0	0	1	1	1	0	1	0	0	0	0	1	1	1	0	1	0	4	4	4	37.895	350	350	1	4	1	-2
P14174	P14174	2	2	2	Macrophage migration inhibitory factor	MIF	sp|P14174|MIF_HUMAN Macrophage migration inhibitory factor OS=Homo sapiens OX=9606 GN=MIF PE=1 SV=4	1	2	2	2	0	0	0	2	2	2	0	0	0	0	0	0	2	2	2	0	0	0	0	0	0	2	2	2	0	0	0	17.4	17.4	17.4	12.476	115	115	1	6	0.0024038	3.6533
P14209	P14209	2	2	2	CD99 antigen	CD99	sp|P14209|CD99_HUMAN CD99 antigen OS=Homo sapiens OX=9606 GN=CD99 PE=1 SV=1	1	2	2	2	0	0	0	2	2	2	0	0	0	0	0	0	2	2	2	0	0	0	0	0	0	2	2	2	0	0	0	9.7	9.7	9.7	18.848	185	185	1	6	0.003003	5.0555
P14314	P14314	6	6	6	Glucosidase 2 subunit beta	PRKCSH	sp|P14314|GLU2B_HUMAN Glucosidase 2 subunit beta OS=Homo sapiens OX=9606 GN=PRKCSH PE=1 SV=2	1	6	6	6	3	1	2	6	5	5	0	2	0	3	1	2	6	5	5	0	2	0	3	1	2	6	5	5	0	2	0	15.7	15.7	15.7	59.425	528	528	1	33	0.008	17.646	By matching
P14406	P14406	1	1	1	Cytochrome c oxidase subunit 7A2, mitochondrial	COX7A2	sp|P14406|CX7A2_HUMAN Cytochrome c oxidase subunit 7A2, mitochondrial OS=Homo sapiens OX=9606 GN=COX7A2 PE=1 SV=1	1	1	1	1	0	0	0	1	1	1	1	1	0	0	0	0	1	1	1	1	1	0	0	0	0	1	1	1	1	1	0	15.7	15.7	15.7	9.3959	83	83	1	5	0.0041237	2.6995
P14618;P30613	P14618	14;1	14;1	14;1	Pyruvate kinase PKM	PKM	sp|P14618|KPYM_HUMAN Pyruvate kinase PKM OS=Homo sapiens OX=9606 GN=PKM PE=1 SV=4	2	14	14	14	5	5	6	11	12	12	2	7	4	5	5	6	11	12	12	2	7	4	5	5	6	11	12	12	2	7	4	38.6	38.6	38.6	57.936	531	531;574	1	70	0	48.398	By MS/MS
P14625;Q58FF3	P14625	21;3	21;3	19;3	Endoplasmin	HSP90B1	sp|P14625|ENPL_HUMAN Endoplasmin OS=Homo sapiens OX=9606 GN=HSP90B1 PE=1 SV=1	2	21	21	19	16	14	14	19	17	19	18	16	8	16	14	14	19	17	19	18	16	8	14	12	12	17	15	17	16	14	7	31.5	31.5	29.8	92.468	803	803;399	1	164	0	159.02	By MS/MS
P14866	P14866	1	1	1	Heterogeneous nuclear ribonucleoprotein L	HNRNPL	sp|P14866|HNRPL_HUMAN Heterogeneous nuclear ribonucleoprotein L OS=Homo sapiens OX=9606 GN=HNRNPL PE=1 SV=2	1	1	1	1	1	0	0	1	1	1	0	0	0	1	0	0	1	1	1	0	0	0	1	0	0	1	1	1	0	0	0	4.4	4.4	4.4	64.132	589	589	1	4	0.0031447	5.4935	By matching
P15144	P15144	24	24	24	Aminopeptidase N	ANPEP	sp|P15144|AMPN_HUMAN Aminopeptidase N OS=Homo sapiens OX=9606 GN=ANPEP PE=1 SV=4	1	24	24	24	11	11	10	22	17	20	21	23	8	11	11	10	22	17	20	21	23	8	11	11	10	22	17	20	21	23	8	25.7	25.7	25.7	109.54	967	967	1	156	0	99.014	By MS/MS
P15151	P15151	1	1	1	Poliovirus receptor	PVR	sp|P15151|PVR_HUMAN Poliovirus receptor OS=Homo sapiens OX=9606 GN=PVR PE=1 SV=2	1	1	1	1	0	0	1	1	1	1	1	0	1	0	0	1	1	1	1	1	0	1	0	0	1	1	1	1	1	0	1	2.9	2.9	2.9	45.302	417	417	1	6	0.013975	1.7151
P15153;P63000;P60763	P15153;P63000;P60763	5;3;3	5;3;3	4;2;2	Ras-related C3 botulinum toxin substrate 2;Ras-related C3 botulinum toxin substrate 1;Ras-related C3 botulinum toxin substrate 3	RAC2;RAC1;RAC3	sp|P15153|RAC2_HUMAN Ras-related C3 botulinum toxin substrate 2 OS=Homo sapiens OX=9606 GN=RAC2 PE=1 SV=1;sp|P63000|RAC1_HUMAN Ras-related C3 botulinum toxin substrate 1 OS=Homo sapiens OX=9606 GN=RAC1 PE=1 SV=1;sp|P60763|RAC3_HUMAN Ras-related C3 botulinu	3	5	5	4	4	4	3	3	5	2	4	2	2	4	4	3	3	5	2	4	2	2	3	4	3	2	4	2	3	2	2	27.1	27.1	21.4	21.429	192	192;192;192	1	29	0.006135	12.876	By MS/MS
P15311	P15311	3	2	2	Ezrin	EZR	sp|P15311|EZRI_HUMAN Ezrin OS=Homo sapiens OX=9606 GN=EZR PE=1 SV=4	1	3	2	2	2	1	0	3	3	2	1	2	0	2	0	0	2	2	2	1	2	0	2	0	0	2	2	2	1	2	0	6.3	4.8	4.8	69.412	586	586	1	11	0.0022371	3.2031	By matching
P15880	P15880	2	2	2	40S ribosomal protein S2	RPS2	sp|P15880|RS2_HUMAN 40S ribosomal protein S2 OS=Homo sapiens OX=9606 GN=RPS2 PE=1 SV=2	1	2	2	2	0	1	1	1	0	0	1	1	0	0	1	1	1	0	0	1	1	0	0	1	1	1	0	0	1	1	0	7.5	7.5	7.5	31.324	293	293	1	5	0.0040568	2.637
P16070	P16070	5	5	5	CD44 antigen	CD44	sp|P16070|CD44_HUMAN CD44 antigen OS=Homo sapiens OX=9606 GN=CD44 PE=1 SV=3	1	5	5	5	1	2	1	4	3	4	5	5	3	1	2	1	4	3	4	5	5	3	1	2	1	4	3	4	5	5	3	8.2	8.2	8.2	81.537	742	742	1	34	0.007874	17.359	By matching
P16284	P16284	3	3	3	Platelet endothelial cell adhesion molecule	PECAM1	sp|P16284|PECA1_HUMAN Platelet endothelial cell adhesion molecule OS=Homo sapiens OX=9606 GN=PECAM1 PE=1 SV=2	1	3	3	3	0	0	1	2	3	3	2	1	1	0	0	1	2	3	3	2	1	1	0	0	1	2	3	3	2	1	1	7.3	7.3	7.3	82.521	738	738	1	13	0.0055249	11.532
P16615;Q93084	P16615	5;1	5;1	5;1	Sarcoplasmic/endoplasmic reticulum calcium ATPase 2	ATP2A2	sp|P16615|AT2A2_HUMAN Sarcoplasmic/endoplasmic reticulum calcium ATPase 2 OS=Homo sapiens OX=9606 GN=ATP2A2 PE=1 SV=1	2	5	5	5	4	4	3	2	3	1	2	5	1	4	4	3	2	3	1	2	5	1	4	4	3	2	3	1	2	5	1	5.9	5.9	5.9	114.76	1042	1042;1043	1	25	0	25.981	By MS/MS
P17026	P17026	1	1	1	Zinc finger protein 22	ZNF22	sp|P17026|ZNF22_HUMAN Zinc finger protein 22 OS=Homo sapiens OX=9606 GN=ZNF22 PE=1 SV=3	1	1	1	1	0	0	0	1	1	1	1	1	1	0	0	0	1	1	1	1	1	1	0	0	0	1	1	1	1	1	1	5.8	5.8	5.8	25.915	224	224	1	6	0.010292	1.9084
P17066;P48741	P17066	5;2	2;1	1;1	Heat shock 70 kDa protein 6	HSPA6	sp|P17066|HSP76_HUMAN Heat shock 70 kDa protein 6 OS=Homo sapiens OX=9606 GN=HSPA6 PE=1 SV=2	2	5	2	1	3	2	2	5	5	4	3	3	0	1	1	1	2	2	2	2	2	0	1	1	1	1	1	1	1	1	0	8.2	4.2	1.7	71.027	643	643;367	1	14	0	130.34	By MS/MS
P17096	P17096	3	3	3	High mobility group protein HMG-I/HMG-Y	HMGA1	sp|P17096|HMGA1_HUMAN High mobility group protein HMG-I/HMG-Y OS=Homo sapiens OX=9606 GN=HMGA1 PE=1 SV=3	1	3	3	3	3	0	2	1	2	2	1	1	1	3	0	2	1	2	2	1	1	1	3	0	2	1	2	2	1	1	1	41.1	41.1	41.1	11.676	107	107	1	15	0.0030303	5.1426	By matching
P17301	P17301	3	3	3	Integrin alpha-2	ITGA2	sp|P17301|ITA2_HUMAN Integrin alpha-2 OS=Homo sapiens OX=9606 GN=ITGA2 PE=1 SV=1	1	3	3	3	2	0	1	3	3	3	2	3	2	2	0	1	3	3	3	2	3	2	2	0	1	3	3	3	2	3	2	3.1	3.1	3.1	129.29	1181	1181	1	19	0.0034247	6.3545	By matching
P17655	P17655	3	3	3	Calpain-2 catalytic subunit	CAPN2	sp|P17655|CAN2_HUMAN Calpain-2 catalytic subunit OS=Homo sapiens OX=9606 GN=CAPN2 PE=1 SV=6	1	3	3	3	1	0	2	3	2	1	0	1	0	1	0	2	3	2	1	0	1	0	1	0	2	3	2	1	0	1	0	5.9	5.9	5.9	79.994	700	700	1	10	0.0033333	6.1236	By matching
P17661	P17661	7	1	1	Desmin	DES	sp|P17661|DESM_HUMAN Desmin OS=Homo sapiens OX=9606 GN=DES PE=1 SV=3	1	7	1	1	1	2	3	5	3	4	5	6	2	0	0	0	0	0	1	0	1	0	0	0	0	0	0	1	0	1	0	10	2.8	2.8	53.535	470	470	1	2	0.010363	1.9262	By matching
P17813	P17813	6	6	6	Endoglin	ENG	sp|P17813|EGLN_HUMAN Endoglin OS=Homo sapiens OX=9606 GN=ENG PE=1 SV=2	1	6	6	6	3	1	2	5	5	5	3	3	0	3	1	2	5	5	5	3	3	0	3	1	2	5	5	5	3	3	0	13.4	13.4	13.4	70.577	658	658	1	28	0.0060976	12.868	By matching
P17980	P17980	4	4	4	26S protease regulatory subunit 6A	PSMC3	sp|P17980|PRS6A_HUMAN 26S proteasome regulatory subunit 6A OS=Homo sapiens OX=9606 GN=PSMC3 PE=1 SV=3	1	4	4	4	0	0	0	4	3	3	1	1	0	0	0	0	4	3	3	1	1	0	0	0	0	4	3	3	1	1	0	13.2	13.2	13.2	49.203	439	439	1	12	0.0051546	10.518
P17987	P17987	2	2	2	T-complex protein 1 subunit alpha	TCP1	sp|P17987|TCPA_HUMAN T-complex protein 1 subunit alpha OS=Homo sapiens OX=9606 GN=TCP1 PE=1 SV=1	1	2	2	2	1	0	1	2	2	2	2	2	1	1	0	1	2	2	2	2	2	1	1	0	1	2	2	2	2	2	1	4.5	4.5	4.5	60.343	556	556	1	13	0.0025126	3.9069	By matching
P18085	P18085	1	1	1	ADP-ribosylation factor 4	ARF4	sp|P18085|ARF4_HUMAN ADP-ribosylation factor 4 OS=Homo sapiens OX=9606 GN=ARF4 PE=1 SV=3	1	1	1	1	0	0	0	0	0	0	1	1	1	0	0	0	0	0	0	1	1	1	0	0	0	0	0	0	1	1	1	5.6	5.6	5.6	20.511	180	180	1	3	0.0041408	2.7084
P18124	P18124	5	5	5	60S ribosomal protein L7	RPL7	sp|P18124|RL7_HUMAN 60S ribosomal protein L7 OS=Homo sapiens OX=9606 GN=RPL7 PE=1 SV=1	1	5	5	5	3	3	5	1	2	1	1	3	1	3	3	5	1	2	1	1	3	1	3	3	5	1	2	1	1	3	1	22.6	22.6	22.6	29.225	248	248	1	20	0.004902	10.185	By MS/MS
P18206	P18206	10	10	10	Vinculin	VCL	sp|P18206|VINC_HUMAN Vinculin OS=Homo sapiens OX=9606 GN=VCL PE=1 SV=4	1	10	10	10	4	4	2	8	8	9	1	1	0	4	4	2	8	8	9	1	1	0	4	4	2	8	8	9	1	1	0	11.9	11.9	11.9	123.8	1134	1134	1	37	0	56.267	By matching
P18669;Q8N0Y7;P15259	P18669;Q8N0Y7	3;2;1	3;2;1	3;2;1	Phosphoglycerate mutase 1;Probable phosphoglycerate mutase 4	PGAM1;PGAM4	sp|P18669|PGAM1_HUMAN Phosphoglycerate mutase 1 OS=Homo sapiens OX=9606 GN=PGAM1 PE=1 SV=2;sp|Q8N0Y7|PGAM4_HUMAN Probable phosphoglycerate mutase 4 OS=Homo sapiens OX=9606 GN=PGAM4 PE=3 SV=1	3	3	3	3	0	0	0	3	3	3	2	2	1	0	0	0	3	3	3	2	2	1	0	0	0	3	3	3	2	2	1	22	22	22	28.804	254	254;254;253	1	14	0.0040486	7.5454
P19338	P19338	8	8	8	Nucleolin	NCL	sp|P19338|NUCL_HUMAN Nucleolin OS=Homo sapiens OX=9606 GN=NCL PE=1 SV=3	1	8	8	8	1	0	2	6	7	5	3	3	2	1	0	2	6	7	5	3	3	2	1	0	2	6	7	5	3	3	2	17.3	17.3	17.3	76.613	710	710	1	31	0	24.077	By matching
P19367	P19367	1	1	1	Hexokinase-1	HK1	sp|P19367|HXK1_HUMAN Hexokinase-1 OS=Homo sapiens OX=9606 GN=HK1 PE=1 SV=3	1	1	1	1	0	1	1	0	0	0	0	0	0	0	1	1	0	0	0	0	0	0	0	1	1	0	0	0	0	0	0	1.2	1.2	1.2	102.48	917	917	1	2	0.0023585	3.5475
P20290	P20290	1	1	1	Transcription factor BTF3	BTF3	sp|P20290|BTF3_HUMAN Transcription factor BTF3 OS=Homo sapiens OX=9606 GN=BTF3 PE=1 SV=1	1	1	1	1	0	0	0	1	1	1	0	0	0	0	0	0	1	1	1	0	0	0	0	0	0	1	1	1	0	0	0	14.1	14.1	14.1	22.168	206	206	1	3	0.0025381	3.9344
P20338	P20338	1	1	1	Ras-related protein Rab-4A	RAB4A	sp|P20338|RAB4A_HUMAN Ras-related protein Rab-4A OS=Homo sapiens OX=9606 GN=RAB4A PE=1 SV=3	1	1	1	1	0	0	0	1	0	1	0	0	0	0	0	0	1	0	1	0	0	0	0	0	0	1	0	1	0	0	0	6	6	6	24.389	218	218	1	2	0.013953	1.7147
P20340;Q53S08;Q9NRW1;Q14964	P20340	3;1;1;1	3;1;1;1	3;1;1;1	Ras-related protein Rab-6A	RAB6A	sp|P20340|RAB6A_HUMAN Ras-related protein Rab-6A OS=Homo sapiens OX=9606 GN=RAB6A PE=1 SV=3	4	3	3	3	2	3	2	1	1	2	2	2	1	2	3	2	1	1	2	2	2	1	2	3	2	1	1	2	2	2	1	16.3	16.3	16.3	23.593	208	208;254;208;217	1	21	0.0033898	6.2827	By MS/MS
P20645	P20645	1	1	1	Cation-dependent mannose-6-phosphate receptor	M6PR	sp|P20645|MPRD_HUMAN Cation-dependent mannose-6-phosphate receptor OS=Homo sapiens OX=9606 GN=M6PR PE=1 SV=1	1	1	1	1	1	0	1	1	1	1	1	1	0	1	0	1	1	1	1	1	1	0	1	0	1	1	1	1	1	1	0	5.1	5.1	5.1	30.993	277	277	1	7	0.0042194	2.7908	By matching
P20674	P20674	1	1	1	Cytochrome c oxidase subunit 5A, mitochondrial	COX5A	sp|P20674|COX5A_HUMAN Cytochrome c oxidase subunit 5A, mitochondrial OS=Homo sapiens OX=9606 GN=COX5A PE=1 SV=2	1	1	1	1	0	0	0	1	1	1	0	0	0	0	0	0	1	1	1	0	0	0	0	0	0	1	1	1	0	0	0	10	10	10	16.762	150	150	1	3	0.0036496	2.1945
P20700	P20700	12	11	11	Lamin-B1	LMNB1	sp|P20700|LMNB1_HUMAN Lamin-B1 OS=Homo sapiens OX=9606 GN=LMNB1 PE=1 SV=2	1	12	11	11	9	3	1	9	4	8	7	7	1	9	3	1	9	4	7	7	7	1	9	3	1	9	4	7	7	7	1	21.7	20.3	20.3	66.408	586	586	1	50	0	23.184	By matching
P20929	P20929	1	1	1	Nebulin	NEB	sp|P20929|NEBU_HUMAN Nebulin OS=Homo sapiens OX=9606 GN=NEB PE=1 SV=5	1	1	1	1	0	0	0	0	1	1	0	0	0	0	0	0	0	1	1	0	0	0	0	0	0	0	1	1	0	0	0	0.2	0.2	0.2	772.91	6669	6669	1	2	0.015221	1.6818
P21291	P21291	3	3	3	Cysteine and glycine-rich protein 1	CSRP1	sp|P21291|CSRP1_HUMAN Cysteine and glycine-rich protein 1 OS=Homo sapiens OX=9606 GN=CSRP1 PE=1 SV=3	1	3	3	3	1	1	0	3	2	3	2	2	0	1	1	0	3	2	3	2	2	0	1	1	0	3	2	3	2	2	0	21.8	21.8	21.8	20.567	193	193	1	14	0.0035587	6.5602	By matching
P21333	P21333	44	44	40	Filamin-A	FLNA	sp|P21333|FLNA_HUMAN Filamin-A OS=Homo sapiens OX=9606 GN=FLNA PE=1 SV=4	1	44	44	40	20	13	13	42	36	34	26	35	11	20	13	13	42	36	34	26	35	11	18	12	11	39	34	33	24	31	11	26.8	26.8	24.7	280.74	2647	2647	1	245	0	219.9	By MS/MS
P21589	P21589	4	4	4	5-nucleotidase	NT5E	sp|P21589|5NTD_HUMAN 5-nucleotidase OS=Homo sapiens OX=9606 GN=NT5E PE=1 SV=1	1	4	4	4	1	0	1	3	4	4	3	3	2	1	0	1	3	4	4	3	3	2	1	0	1	3	4	4	3	3	2	11.3	11.3	11.3	63.367	574	574	1	25	0.0069444	15.164	By matching
P21796	P21796	3	3	3	Voltage-dependent anion-selective channel protein 1	VDAC1	sp|P21796|VDAC1_HUMAN Voltage-dependent anion-selective channel protein 1 OS=Homo sapiens OX=9606 GN=VDAC1 PE=1 SV=2	1	3	3	3	1	1	1	1	2	1	2	3	1	1	1	1	1	2	1	2	3	1	1	1	1	1	2	1	2	3	1	12.7	12.7	12.7	30.772	283	283	1	13	0.0034014	6.3222	By MS/MS
P21926	P21926	1	1	1	CD9 antigen	CD9	sp|P21926|CD9_HUMAN CD9 antigen OS=Homo sapiens OX=9606 GN=CD9 PE=1 SV=4	1	1	1	1	1	1	1	1	1	1	1	1	0	1	1	1	1	1	1	1	1	0	1	1	1	1	1	1	1	1	0	4.4	4.4	4.4	25.416	228	228	1	12	0	170.28	By matching
P21980;O43548	P21980	13;1	13;1	13;1	Protein-glutamine gamma-glutamyltransferase 2	TGM2	sp|P21980|TGM2_HUMAN Protein-glutamine gamma-glutamyltransferase 2 OS=Homo sapiens OX=9606 GN=TGM2 PE=1 SV=2	2	13	13	13	5	6	4	9	10	10	7	10	2	5	6	4	9	10	10	7	10	2	5	6	4	9	10	10	7	10	2	24	24	24	77.328	687	687;720	1	72	0	52.768	By MS/MS
P22234	P22234	3	3	3	Multifunctional protein ADE2;Phosphoribosylaminoimidazole-succinocarboxamide synthase;Phosphoribosylaminoimidazole carboxylase	PAICS	sp|P22234|PUR6_HUMAN Multifunctional protein ADE2 OS=Homo sapiens OX=9606 GN=PAICS PE=1 SV=3	1	3	3	3	1	1	0	2	1	2	0	1	0	1	1	0	2	1	2	0	1	0	1	1	0	2	1	2	0	1	0	9.9	9.9	9.9	47.079	425	425	1	8	0.0036232	6.7535	By matching
P22307	P22307	1	1	1	Non-specific lipid-transfer protein	SCP2	sp|P22307|NLTP_HUMAN Non-specific lipid-transfer protein OS=Homo sapiens OX=9606 GN=SCP2 PE=1 SV=2	1	1	1	1	1	0	0	1	0	0	0	1	0	1	0	0	1	0	0	0	1	0	1	0	0	1	0	0	0	1	0	2.2	2.2	2.2	58.993	547	547	1	3	0.0039139	2.4725	By matching
P22314	P22314	6	6	6	Ubiquitin-like modifier-activating enzyme 1	UBA1	sp|P22314|UBA1_HUMAN Ubiquitin-like modifier-activating enzyme 1 OS=Homo sapiens OX=9606 GN=UBA1 PE=1 SV=3	1	6	6	6	2	1	1	5	6	5	1	5	0	2	1	1	5	6	5	1	5	0	2	1	1	5	6	5	1	5	0	8.6	8.6	8.6	117.85	1058	1058	1	30	0	24.268	By matching
P22626	P22626	9	9	9	Heterogeneous nuclear ribonucleoproteins A2/B1	HNRNPA2B1	sp|P22626|ROA2_HUMAN Heterogeneous nuclear ribonucleoproteins A2/B1 OS=Homo sapiens OX=9606 GN=HNRNPA2B1 PE=1 SV=2	1	9	9	9	6	4	5	8	5	7	3	7	1	6	4	5	8	5	7	3	7	1	6	4	5	8	5	7	3	7	1	28.9	28.9	28.9	37.429	353	353	1	48	0	39.549	By MS/MS
P22695	P22695	4	4	4	Cytochrome b-c1 complex subunit 2, mitochondrial	UQCRC2	sp|P22695|QCR2_HUMAN Cytochrome b-c1 complex subunit 2, mitochondrial OS=Homo sapiens OX=9606 GN=UQCRC2 PE=1 SV=3	1	4	4	4	4	2	3	3	2	3	4	4	2	4	2	3	3	2	3	4	4	2	4	2	3	3	2	3	4	4	2	12.6	12.6	12.6	48.442	453	453	1	28	0.0052632	10.745	By MS/MS
P23246	P23246	10	10	9	Splicing factor, proline- and glutamine-rich	SFPQ	sp|P23246|SFPQ_HUMAN Splicing factor, proline- and glutamine-rich OS=Homo sapiens OX=9606 GN=SFPQ PE=1 SV=2	1	10	10	9	7	4	5	7	4	7	3	3	0	7	4	5	7	4	7	3	3	0	6	3	5	6	4	6	2	2	0	17.4	17.4	16.3	76.149	707	707	1	42	0.0081301	18.042	By MS/MS
P23284	P23284	7	7	7	Peptidyl-prolyl cis-trans isomerase B	PPIB	sp|P23284|PPIB_HUMAN Peptidyl-prolyl cis-trans isomerase B OS=Homo sapiens OX=9606 GN=PPIB PE=1 SV=2	1	7	7	7	7	5	7	5	4	6	4	3	2	7	5	7	5	4	6	4	3	2	7	5	7	5	4	6	4	3	2	32.9	32.9	32.9	23.742	216	216	1	44	0.0076336	16.445	By MS/MS
P23396	P23396	5	5	5	40S ribosomal protein S3	RPS3	sp|P23396|RS3_HUMAN 40S ribosomal protein S3 OS=Homo sapiens OX=9606 GN=RPS3 PE=1 SV=2	1	5	5	5	4	5	5	3	3	3	4	5	1	4	5	5	3	3	3	4	5	1	4	5	5	3	3	3	4	5	1	22.6	22.6	22.6	26.688	243	243	1	33	0.0043478	8.6091	By MS/MS
P23434	P23434	1	1	1	Glycine cleavage system H protein, mitochondrial	GCSH	sp|P23434|GCSH_HUMAN Glycine cleavage system H protein, mitochondrial OS=Homo sapiens OX=9606 GN=GCSH PE=1 SV=2	1	1	1	1	0	0	0	1	1	1	0	0	0	0	0	0	1	1	1	0	0	0	0	0	0	1	1	1	0	0	0	11.6	11.6	11.6	18.884	173	173	1	3	0.010239	1.9009
P23528	P23528	7	7	5	Cofilin-1	CFL1	sp|P23528|COF1_HUMAN Cofilin-1 OS=Homo sapiens OX=9606 GN=CFL1 PE=1 SV=3	1	7	7	5	4	2	2	6	6	7	1	1	0	4	2	2	6	6	7	1	1	0	3	1	1	5	4	5	1	1	0	60.2	60.2	43.4	18.502	166	166	1	41	0	32.265	By matching
P24534	P24534	2	2	2	Elongation factor 1-beta	EEF1B2	sp|P24534|EF1B_HUMAN Elongation factor 1-beta OS=Homo sapiens OX=9606 GN=EEF1B2 PE=1 SV=3	1	2	2	2	0	1	0	2	2	2	0	1	0	0	1	0	2	2	2	0	1	0	0	1	0	2	2	2	0	1	0	12.4	12.4	12.4	24.763	225	225	1	8	0.0032787	5.9331
P24723	P24723	1	1	1	Protein kinase C eta type	PRKCH	sp|P24723|KPCL_HUMAN Protein kinase C eta type OS=Homo sapiens OX=9606 GN=PRKCH PE=1 SV=4	1	1	1	1	0	0	0	1	0	1	0	0	0	0	0	0	1	0	1	0	0	0	0	0	0	1	0	1	0	0	0	2	2	2	77.828	683	683	1	2	1	-2
P24752	P24752	3	3	3	Acetyl-CoA acetyltransferase, mitochondrial	ACAT1	sp|P24752|THIL_HUMAN Acetyl-CoA acetyltransferase, mitochondrial OS=Homo sapiens OX=9606 GN=ACAT1 PE=1 SV=1	1	3	3	3	1	2	2	2	1	1	2	1	0	1	2	2	2	1	1	2	1	0	1	2	2	2	1	1	2	1	0	10.3	10.3	10.3	45.199	427	427	1	12	0.0075188	16.419	By matching
P25398	P25398	2	2	2	40S ribosomal protein S12	RPS12	sp|P25398|RS12_HUMAN 40S ribosomal protein S12 OS=Homo sapiens OX=9606 GN=RPS12 PE=1 SV=3	1	2	2	2	0	0	0	2	1	2	1	2	0	0	0	0	2	1	2	1	2	0	0	0	0	2	1	2	1	2	0	21.2	21.2	21.2	14.515	132	132	1	10	0.0028571	4.5692
P25685	P25685	1	1	1	DnaJ homolog subfamily B member 1	DNAJB1	sp|P25685|DNJB1_HUMAN DnaJ homolog subfamily B member 1 OS=Homo sapiens OX=9606 GN=DNAJB1 PE=1 SV=4	1	1	1	1	0	1	0	0	0	1	0	0	0	0	1	0	0	0	1	0	0	0	0	1	0	0	0	1	0	0	0	2.9	2.9	2.9	38.044	340	340	1	2	0.0086957	1.957
P25705	P25705	9	9	9	ATP synthase subunit alpha, mitochondrial	ATP5A1	sp|P25705|ATPA_HUMAN ATP synthase subunit alpha, mitochondrial OS=Homo sapiens OX=9606 GN=ATP5F1A PE=1 SV=1	1	9	9	9	7	5	5	6	6	6	5	5	2	7	5	5	6	6	6	5	5	2	7	5	5	6	6	6	5	5	2	20.1	20.1	20.1	59.75	553	553	1	47	0	32.37	By MS/MS
P25789	P25789	2	2	2	Proteasome subunit alpha type-4	PSMA4	sp|P25789|PSA4_HUMAN Proteasome subunit alpha type-4 OS=Homo sapiens OX=9606 GN=PSMA4 PE=1 SV=1	1	2	2	2	1	0	0	2	2	2	0	1	0	1	0	0	2	2	2	0	1	0	1	0	0	2	2	2	0	1	0	8.8	8.8	8.8	29.483	261	261	1	8	0.0025445	3.9418	By matching
P26006	P26006	2	2	2	Integrin alpha-3;Integrin alpha-3 heavy chain;Integrin alpha-3 light chain	ITGA3	sp|P26006|ITA3_HUMAN Integrin alpha-3 OS=Homo sapiens OX=9606 GN=ITGA3 PE=1 SV=5	1	2	2	2	0	1	1	1	1	2	2	2	0	0	1	1	1	1	2	2	2	0	0	1	1	1	1	2	2	2	0	1.9	1.9	1.9	116.61	1051	1051	1	10	0.0024691	3.8391
P26038;P35241	P26038	12;1	12;1	11;0	Moesin	MSN	sp|P26038|MOES_HUMAN Moesin OS=Homo sapiens OX=9606 GN=MSN PE=1 SV=3	2	12	12	11	4	4	5	8	6	7	1	5	1	4	4	5	8	6	7	1	5	1	4	3	5	7	5	7	1	5	1	22.7	22.7	21.1	67.819	577	577;583	1	46	0	27.265	By MS/MS
P26373	P26373	3	3	3	60S ribosomal protein L13	RPL13	sp|P26373|RL13_HUMAN 60S ribosomal protein L13 OS=Homo sapiens OX=9606 GN=RPL13 PE=1 SV=4	1	3	3	3	1	1	2	2	2	2	1	3	0	1	1	2	2	2	2	1	3	0	1	1	2	2	2	2	1	3	0	14.7	14.7	14.7	24.261	211	211	1	14	0.0044053	8.8115	By matching
P26599	P26599	2	2	2	Polypyrimidine tract-binding protein 1	PTBP1	sp|P26599|PTBP1_HUMAN Polypyrimidine tract-binding protein 1 OS=Homo sapiens OX=9606 GN=PTBP1 PE=1 SV=1	1	2	2	2	0	0	0	2	2	2	1	2	0	0	0	0	2	2	2	1	2	0	0	0	0	2	2	2	1	2	0	6.8	6.8	6.8	57.221	531	531	1	9	0.0035842	6.6057
P26641	P26641	4	4	4	Elongation factor 1-gamma	EEF1G	sp|P26641|EF1G_HUMAN Elongation factor 1-gamma OS=Homo sapiens OX=9606 GN=EEF1G PE=1 SV=3	1	4	4	4	3	0	2	4	4	4	2	4	0	3	0	2	4	4	4	2	4	0	3	0	2	4	4	4	2	4	0	13.7	13.7	13.7	50.118	437	437	1	23	0.0052083	10.691	By matching
P27105	P27105	2	2	2	Erythrocyte band 7 integral membrane protein	STOM	sp|P27105|STOM_HUMAN Erythrocyte band 7 integral membrane protein OS=Homo sapiens OX=9606 GN=STOM PE=1 SV=3	1	2	2	2	1	0	0	1	1	1	1	2	0	1	0	0	1	1	1	1	2	0	1	0	0	1	1	1	1	2	0	7.6	7.6	7.6	31.73	288	288	1	7	0.0026178	4.0873	By matching
P27348	P27348	4	2	2	14-3-3 protein theta	YWHAQ	sp|P27348|1433T_HUMAN 14-3-3 protein theta OS=Homo sapiens OX=9606 GN=YWHAQ PE=1 SV=1	1	4	2	2	2	2	1	4	4	4	1	2	0	2	2	1	2	2	2	1	2	0	2	2	1	2	2	2	1	2	0	18	10.2	10.2	27.764	245	245	1	14	0	39.526	By matching
P27482	P27482	2	1	1	Calmodulin-like protein 3	CALML3	sp|P27482|CALL3_HUMAN Calmodulin-like protein 3 OS=Homo sapiens OX=9606 GN=CALML3 PE=1 SV=2	1	2	1	1	0	0	0	0	1	2	0	0	0	0	0	0	0	0	1	0	0	0	0	0	0	0	0	1	0	0	0	15.4	10.7	10.7	16.891	149	149	1	1	1	-2
P27635;Q96L21	P27635;Q96L21	2;1	2;1	2;1	60S ribosomal protein L10;60S ribosomal protein L10-like	RPL10;RPL10L	sp|P27635|RL10_HUMAN 60S ribosomal protein L10 OS=Homo sapiens OX=9606 GN=RPL10 PE=1 SV=4;sp|Q96L21|RL10L_HUMAN 60S ribosomal protein L10-like OS=Homo sapiens OX=9606 GN=RPL10L PE=1 SV=3	2	2	2	2	1	0	1	0	0	1	2	2	1	1	0	1	0	0	1	2	2	1	1	0	1	0	0	1	2	2	1	10.7	10.7	10.7	24.604	214	214;214	1	8	0.0029586	4.8604	By MS/MS
P27797	P27797	10	10	10	Calreticulin	CALR	sp|P27797|CALR_HUMAN Calreticulin OS=Homo sapiens OX=9606 GN=CALR PE=1 SV=1	1	10	10	10	2	2	2	10	7	9	5	5	2	2	2	2	10	7	9	5	5	2	2	2	2	10	7	9	5	5	2	42.7	42.7	42.7	48.141	417	417	1	50	0	32.02	By matching
P27816	P27816	5	5	5	Microtubule-associated protein 4	MAP4	sp|P27816|MAP4_HUMAN Microtubule-associated protein 4 OS=Homo sapiens OX=9606 GN=MAP4 PE=1 SV=3	1	5	5	5	1	1	1	5	5	5	1	2	1	1	1	1	5	5	5	1	2	1	1	1	1	5	5	5	1	2	1	8.3	8.3	8.3	121	1152	1152	1	22	0.0050505	10.398	By matching
P27824	P27824	6	6	6	Calnexin	CANX	sp|P27824|CALX_HUMAN Calnexin OS=Homo sapiens OX=9606 GN=CANX PE=1 SV=2	1	6	6	6	3	2	1	5	4	5	4	5	3	3	2	1	5	4	5	4	5	3	3	2	1	5	4	5	4	5	3	12.7	12.7	12.7	67.567	592	592	1	32	0	22.117	By matching
P28066	P28066	2	2	2	Proteasome subunit alpha type-5	PSMA5	sp|P28066|PSA5_HUMAN Proteasome subunit alpha type-5 OS=Homo sapiens OX=9606 GN=PSMA5 PE=1 SV=3	1	2	2	2	1	0	0	2	2	1	0	0	0	1	0	0	2	2	1	0	0	0	1	0	0	2	2	1	0	0	0	13.3	13.3	13.3	26.411	241	241	1	6	0.0025974	4.0505	By matching
P28331	P28331	1	1	1	NADH-ubiquinone oxidoreductase 75 kDa subunit, mitochondrial	NDUFS1	sp|P28331|NDUS1_HUMAN NADH-ubiquinone oxidoreductase 75 kDa subunit, mitochondrial OS=Homo sapiens OX=9606 GN=NDUFS1 PE=1 SV=3	1	1	1	1	0	0	0	1	1	1	0	0	0	0	0	0	1	1	1	0	0	0	0	0	0	1	1	1	0	0	0	2.2	2.2	2.2	79.467	727	727	1	3	0.0040323	2.6093
P29401	P29401	7	7	7	Transketolase	TKT	sp|P29401|TKT_HUMAN Transketolase OS=Homo sapiens OX=9606 GN=TKT PE=1 SV=3	1	7	7	7	1	2	1	7	6	7	1	2	0	1	2	1	7	6	7	1	2	0	1	2	1	7	6	7	1	2	0	20.7	20.7	20.7	67.877	623	623	1	31	0	21.683	By matching
P29590	P29590	2	2	2	Protein PML	PML	sp|P29590|PML_HUMAN Protein PML OS=Homo sapiens OX=9606 GN=PML PE=1 SV=3	1	2	2	2	0	0	1	2	1	1	1	1	0	0	0	1	2	1	1	1	1	0	0	0	1	2	1	1	1	1	0	2.6	2.6	2.6	97.55	882	882	1	7	0.0031348	5.4661
P29692	P29692	7	7	7	Elongation factor 1-delta	EEF1D	sp|P29692|EF1D_HUMAN Elongation factor 1-delta OS=Homo sapiens OX=9606 GN=EEF1D PE=1 SV=5	1	7	7	7	1	0	0	6	6	7	2	3	0	1	0	0	6	6	7	2	3	0	1	0	0	6	6	7	2	3	0	29.5	29.5	29.5	31.121	281	281	1	28	0	51.709	By matching
P29966	P29966	3	3	3	Myristoylated alanine-rich C-kinase substrate	MARCKS	sp|P29966|MARCS_HUMAN Myristoylated alanine-rich C-kinase substrate OS=Homo sapiens OX=9606 GN=MARCKS PE=1 SV=4	1	3	3	3	0	0	0	1	3	3	2	3	0	0	0	0	1	3	3	2	3	0	0	0	0	1	3	3	2	3	0	19.9	19.9	19.9	31.554	332	332	1	12	0.0046083	9.2399
P30040	P30040	1	1	1	Endoplasmic reticulum resident protein 29	ERP29	sp|P30040|ERP29_HUMAN Endoplasmic reticulum resident protein 29 OS=Homo sapiens OX=9606 GN=ERP29 PE=1 SV=4	1	1	1	1	0	0	0	1	1	1	0	0	0	0	0	0	1	1	1	0	0	0	0	0	0	1	1	1	0	0	0	3.8	3.8	3.8	28.993	261	261	1	3	0.0036166	2.1584
P30041	P30041	4	4	4	Peroxiredoxin-6	PRDX6	sp|P30041|PRDX6_HUMAN Peroxiredoxin-6 OS=Homo sapiens OX=9606 GN=PRDX6 PE=1 SV=3	1	4	4	4	1	0	0	4	4	3	0	3	0	1	0	0	4	4	3	0	3	0	1	0	0	4	4	3	0	3	0	25.9	25.9	25.9	25.035	224	224	1	17	0.0049751	10.264	By matching
P30048	P30048	4	4	4	Thioredoxin-dependent peroxide reductase, mitochondrial	PRDX3	sp|P30048|PRDX3_HUMAN Thioredoxin-dependent peroxide reductase, mitochondrial OS=Homo sapiens OX=9606 GN=PRDX3 PE=1 SV=3	1	4	4	4	1	1	2	4	3	4	1	2	0	1	1	2	4	3	4	1	2	0	1	1	2	4	3	4	1	2	0	17.2	17.2	17.2	27.692	256	256	1	18	0.0043668	8.757	By matching
P30050	P30050	4	4	4	60S ribosomal protein L12	RPL12	sp|P30050|RL12_HUMAN 60S ribosomal protein L12 OS=Homo sapiens OX=9606 GN=RPL12 PE=1 SV=1	1	4	4	4	4	3	2	3	3	3	2	3	1	4	3	2	3	3	3	2	3	1	4	3	2	3	3	3	2	3	1	33.9	33.9	33.9	17.818	165	165	1	24	0	44.708	By MS/MS
P30084	P30084	2	2	2	Enoyl-CoA hydratase, mitochondrial	ECHS1	sp|P30084|ECHM_HUMAN Enoyl-CoA hydratase, mitochondrial OS=Homo sapiens OX=9606 GN=ECHS1 PE=1 SV=4	1	2	2	2	0	0	0	2	2	2	1	1	0	0	0	0	2	2	2	1	1	0	0	0	0	2	2	2	1	1	0	13.1	13.1	13.1	31.387	290	290	1	9	0.0028249	4.5067
P30086	P30086	1	1	1	Phosphatidylethanolamine-binding protein 1;Hippocampal cholinergic neurostimulating peptide	PEBP1	sp|P30086|PEBP1_HUMAN Phosphatidylethanolamine-binding protein 1 OS=Homo sapiens OX=9606 GN=PEBP1 PE=1 SV=3	1	1	1	1	0	0	0	1	1	1	0	0	0	0	0	0	1	1	1	0	0	0	0	0	0	1	1	1	0	0	0	10.7	10.7	10.7	21.057	187	187	1	3	0	20.486
P30101	P30101	15	15	15	Protein disulfide-isomerase A3	PDIA3	sp|P30101|PDIA3_HUMAN Protein disulfide-isomerase A3 OS=Homo sapiens OX=9606 GN=PDIA3 PE=1 SV=4	1	15	15	15	8	4	3	13	12	14	9	10	3	8	4	3	13	12	14	9	10	3	8	4	3	13	12	14	9	10	3	29.9	29.9	29.9	56.782	505	505	1	82	0	232.96	By matching
P30153	P30153	2	2	2	Serine/threonine-protein phosphatase 2A 65 kDa regulatory subunit A alpha isoform	PPP2R1A	sp|P30153|2AAA_HUMAN Serine/threonine-protein phosphatase 2A 65 kDa regulatory subunit A alpha isoform OS=Homo sapiens OX=9606 GN=PPP2R1A PE=1 SV=4	1	2	2	2	1	0	2	2	1	0	0	2	0	1	0	2	2	1	0	0	2	0	1	0	2	2	1	0	0	2	0	3.7	3.7	3.7	65.308	589	589	1	8	0.0023753	3.5662	By matching
P30291	P30291	1	1	1	Wee1-like protein kinase	WEE1	sp|P30291|WEE1_HUMAN Wee1-like protein kinase OS=Homo sapiens OX=9606 GN=WEE1 PE=1 SV=2	1	1	1	1	0	1	0	0	1	0	1	0	0	0	1	0	0	1	0	1	0	0	0	1	0	0	1	0	1	0	0	1.7	1.7	1.7	71.597	646	646	1	3	1	-2
P30520	P30520	1	1	1	Adenylosuccinate synthetase isozyme 2	ADSS	sp|P30520|PURA2_HUMAN Adenylosuccinate synthetase isozyme 2 OS=Homo sapiens OX=9606 GN=ADSS PE=1 SV=3	1	1	1	1	0	0	0	1	1	0	0	0	0	0	0	0	1	1	0	0	0	0	0	0	0	1	1	0	0	0	0	3.1	3.1	3.1	50.097	456	456	1	2	0.011164	1.7507
Q01085;P31483	Q01085;P31483	1;1	1;1	1;1	Nucleolysin TIAR;Nucleolysin TIA-1 isoform p40	TIAL1;TIA1	sp|Q01085|TIAR_HUMAN Nucleolysin TIAR OS=Homo sapiens OX=9606 GN=TIAL1 PE=1 SV=1;sp|P31483|TIA1_HUMAN Nucleolysin TIA-1 isoform p40 OS=Homo sapiens OX=9606 GN=TIA1 PE=1 SV=3	2	1	1	1	0	0	0	1	1	1	0	0	0	0	0	0	1	1	1	0	0	0	0	0	0	1	1	1	0	0	0	3.5	3.5	3.5	41.59	375	375;386	1	3	0.0038023	2.294
P31930	P31930	4	4	4	Cytochrome b-c1 complex subunit 1, mitochondrial	UQCRC1	sp|P31930|QCR1_HUMAN Cytochrome b-c1 complex subunit 1, mitochondrial OS=Homo sapiens OX=9606 GN=UQCRC1 PE=1 SV=3	1	4	4	4	2	2	2	3	3	3	3	3	0	2	2	2	3	3	3	3	3	0	2	2	2	3	3	3	3	3	0	13.3	13.3	13.3	52.645	480	480	1	21	0.0048077	9.8634	By MS/MS
P31937	P31937	1	1	1	3-hydroxyisobutyrate dehydrogenase, mitochondrial	HIBADH	sp|P31937|3HIDH_HUMAN 3-hydroxyisobutyrate dehydrogenase, mitochondrial OS=Homo sapiens OX=9606 GN=HIBADH PE=1 SV=2	1	1	1	1	0	0	0	1	1	1	0	1	0	0	0	0	1	1	1	0	1	0	0	0	0	1	1	1	0	1	0	5.4	5.4	5.4	35.329	336	336	1	4	0.0041152	2.696
P31939	P31939	1	1	1	Bifunctional purine biosynthesis protein PURH;Phosphoribosylaminoimidazolecarboxamide formyltransferase;IMP cyclohydrolase	ATIC	sp|P31939|PUR9_HUMAN Bifunctional purine biosynthesis protein PURH OS=Homo sapiens OX=9606 GN=ATIC PE=1 SV=3	1	1	1	1	0	0	0	1	1	1	0	0	0	0	0	0	1	1	1	0	0	0	0	0	0	1	1	1	0	0	0	2.5	2.5	2.5	64.615	592	592	1	3	0.01791	1.6592
P31942	P31942	2	2	2	Heterogeneous nuclear ribonucleoprotein H3	HNRNPH3	sp|P31942|HNRH3_HUMAN Heterogeneous nuclear ribonucleoprotein H3 OS=Homo sapiens OX=9606 GN=HNRNPH3 PE=1 SV=2	1	2	2	2	1	0	0	2	2	2	1	1	0	1	0	0	2	2	2	1	1	0	1	0	0	2	2	2	1	1	0	9	9	9	36.926	346	346	1	12	0.0045045	9.1184	By matching
P31943;P55795	P31943;P55795	8;4	8;4	6;3	Heterogeneous nuclear ribonucleoprotein H;Heterogeneous nuclear ribonucleoprotein H, N-terminally processed;Heterogeneous nuclear ribonucleoprotein H2	HNRNPH1;HNRNPH2	sp|P31943|HNRH1_HUMAN Heterogeneous nuclear ribonucleoprotein H OS=Homo sapiens OX=9606 GN=HNRNPH1 PE=1 SV=4;sp|P55795|HNRH2_HUMAN Heterogeneous nuclear ribonucleoprotein H2 OS=Homo sapiens OX=9606 GN=HNRNPH2 PE=1 SV=1	2	8	8	6	4	1	0	8	5	8	6	6	2	4	1	0	8	5	8	6	6	2	3	1	0	6	3	6	6	5	2	25.8	25.8	19.8	49.229	449	449;449	1	43	0	57.926	By matching
P31946	P31946	6	4	4	14-3-3 protein beta/alpha;14-3-3 protein beta/alpha, N-terminally processed	YWHAB	sp|P31946|1433B_HUMAN 14-3-3 protein beta/alpha OS=Homo sapiens OX=9606 GN=YWHAB PE=1 SV=3	1	6	4	4	1	2	1	6	6	6	0	2	0	1	2	1	4	4	4	0	2	0	1	2	1	4	4	4	0	2	0	34.6	26.8	26.8	28.082	246	246	1	18	0	49.809	By matching
P31948	P31948	4	4	4	Stress-induced-phosphoprotein 1	STIP1	sp|P31948|STIP1_HUMAN Stress-induced-phosphoprotein 1 OS=Homo sapiens OX=9606 GN=STIP1 PE=1 SV=1	1	4	4	4	0	1	1	4	4	4	0	2	0	0	1	1	4	4	4	0	2	0	0	1	1	4	4	4	0	2	0	10.5	10.5	10.5	62.639	543	543	1	16	0.0065789	14.253
P31949	P31949	3	3	3	Protein S100-A11;Protein S100-A11, N-terminally processed	S100A11	sp|P31949|S10AB_HUMAN Protein S100-A11 OS=Homo sapiens OX=9606 GN=S100A11 PE=1 SV=2	1	3	3	3	0	0	1	3	3	3	2	2	1	0	0	1	3	3	3	2	2	1	0	0	1	3	3	3	2	2	1	34.3	34.3	34.3	11.74	105	105	1	19	0	39.165
P33151	P33151	1	1	1	Cadherin-5	CDH5	sp|P33151|CADH5_HUMAN Cadherin-5 OS=Homo sapiens OX=9606 GN=CDH5 PE=1 SV=5	1	1	1	1	0	1	0	0	0	1	1	1	1	0	1	0	0	0	1	1	1	1	0	1	0	0	0	1	1	1	1	1.3	1.3	1.3	87.527	784	784	1	5	0.003861	2.3979
P33240	P33240	1	1	1	Cleavage stimulation factor subunit 2	CSTF2	sp|P33240|CSTF2_HUMAN Cleavage stimulation factor subunit 2 OS=Homo sapiens OX=9606 GN=CSTF2 PE=1 SV=1	1	1	1	1	0	0	0	1	0	0	0	0	0	0	0	0	1	0	0	0	0	0	0	0	0	1	0	0	0	0	0	1.9	1.9	1.9	60.959	577	577	1	1	0.0023474	3.5434
P34897	P34897	8	8	8	Serine hydroxymethyltransferase, mitochondrial	SHMT2	sp|P34897|GLYM_HUMAN Serine hydroxymethyltransferase, mitochondrial OS=Homo sapiens OX=9606 GN=SHMT2 PE=1 SV=3	1	8	8	8	6	4	6	4	3	6	1	6	0	6	4	6	4	3	6	1	6	0	6	4	6	4	3	6	1	6	0	17.7	17.7	17.7	55.992	504	504	1	36	0.0072464	15.726	By MS/MS
P34932;O95757	P34932	4;1	4;1	3;0	Heat shock 70 kDa protein 4	HSPA4	sp|P34932|HSP74_HUMAN Heat shock 70 kDa protein 4 OS=Homo sapiens OX=9606 GN=HSPA4 PE=1 SV=4	2	4	4	3	1	0	0	3	3	4	2	2	0	1	0	0	3	3	4	2	2	0	0	0	0	3	3	3	1	1	0	6.3	6.3	4.6	94.33	840	840;839	1	15	0.0057803	12.437	By matching
P35221;P26232	P35221;P26232	2;1	2;1	2;1	Catenin alpha-1;Catenin alpha-2	CTNNA1;CTNNA2	sp|P35221|CTNA1_HUMAN Catenin alpha-1 OS=Homo sapiens OX=9606 GN=CTNNA1 PE=1 SV=1;sp|P26232|CTNA2_HUMAN Catenin alpha-2 OS=Homo sapiens OX=9606 GN=CTNNA2 PE=1 SV=5	2	2	2	2	2	0	1	2	2	2	1	2	0	2	0	1	2	2	2	1	2	0	2	0	1	2	2	2	1	2	0	2.4	2.4	2.4	100.07	906	906;953	1	12	0.0026525	4.193	By matching
P35222	P35222	2	2	2	Catenin beta-1	CTNNB1	sp|P35222|CTNB1_HUMAN Catenin beta-1 OS=Homo sapiens OX=9606 GN=CTNNB1 PE=1 SV=1	1	2	2	2	1	0	1	2	2	2	1	2	0	1	0	1	2	2	2	1	2	0	1	0	1	2	2	2	1	2	0	3.8	3.8	3.8	85.496	781	781	1	11	0.0030395	5.2429	By matching
P35232	P35232	7	7	7	Prohibitin	PHB	sp|P35232|PHB_HUMAN Prohibitin OS=Homo sapiens OX=9606 GN=PHB PE=1 SV=1	1	7	7	7	3	3	3	5	5	5	6	4	3	3	3	3	5	5	5	6	4	3	3	3	3	5	5	5	6	4	3	33.8	33.8	33.8	29.804	272	272	1	37	0.0075758	16.442	By MS/MS
P35268	P35268	1	1	1	60S ribosomal protein L22	RPL22	sp|P35268|RL22_HUMAN 60S ribosomal protein L22 OS=Homo sapiens OX=9606 GN=RPL22 PE=1 SV=2	1	1	1	1	1	1	0	0	0	0	0	0	0	1	1	0	0	0	0	0	0	0	1	1	0	0	0	0	0	0	0	10.2	10.2	10.2	14.787	128	128	1	2	0.0038388	2.3392	By MS/MS
P35579;P35580;P12883;P13535;Q9UKX3;Q9Y623;P13533;P12882;P11055;Q9UKX2;A7E2Y1	P35579	72;9;1;1;1;1;1;1;1;1;1	72;9;1;1;1;1;1;1;1;1;1	65;5;0;0;0;0;0;0;0;0;0	Myosin-9	MYH9	sp|P35579|MYH9_HUMAN Myosin-9 OS=Homo sapiens OX=9606 GN=MYH9 PE=1 SV=4	11	72	72	65	36	19	25	57	50	54	60	65	25	36	19	25	57	50	54	60	65	25	33	18	22	52	47	48	54	59	23	37.9	37.9	34.9	226.53	1960	1960;1976;1935;1937;1938;1939;1939;1939;1940;1941;1983	1	469	0	323.31	By MS/MS
P35606	P35606	3	3	3	Coatomer subunit beta	COPB2	sp|P35606|COPB2_HUMAN Coatomer subunit beta OS=Homo sapiens OX=9606 GN=COPB2 PE=1 SV=2	1	3	3	3	1	0	1	2	1	2	2	2	1	1	0	1	2	1	2	2	2	1	1	0	1	2	1	2	2	2	1	4.2	4.2	4.2	102.49	906	906	1	12	0.0037175	6.9535	By matching
P35613	P35613	5	5	5	Basigin	BSG	sp|P35613|BASI_HUMAN Basigin OS=Homo sapiens OX=9606 GN=BSG PE=1 SV=2	1	5	5	5	2	1	2	5	4	4	4	5	2	2	1	2	5	4	4	4	5	2	2	1	2	5	4	4	4	5	2	18.4	18.4	18.4	42.2	385	385	1	29	0.0065359	14.222	By matching
P35637;Q92804	P35637;Q92804	2;1	2;1	2;1	RNA-binding protein FUS;TATA-binding protein-associated factor 2N	FUS;TAF15	sp|P35637|FUS_HUMAN RNA-binding protein FUS OS=Homo sapiens OX=9606 GN=FUS PE=1 SV=1;sp|Q92804|RBP56_HUMAN TATA-binding protein-associated factor 2N OS=Homo sapiens OX=9606 GN=TAF15 PE=1 SV=1	2	2	2	2	1	2	1	2	1	1	1	2	0	1	2	1	2	1	1	1	2	0	1	2	1	2	1	1	1	2	0	5.7	5.7	5.7	53.425	526	526;592	1	11	0.0027027	4.3765	By matching
P35659	P35659	1	1	1	Protein DEK	DEK	sp|P35659|DEK_HUMAN Protein DEK OS=Homo sapiens OX=9606 GN=DEK PE=1 SV=1	1	1	1	1	0	0	0	1	1	1	0	0	0	0	0	0	1	1	1	0	0	0	0	0	0	1	1	1	0	0	0	3.5	3.5	3.5	42.674	375	375	1	3	0.0098847	1.8022
P35749	P35749	8	1	0	Myosin-11	MYH11	sp|P35749|MYH11_HUMAN Myosin-11 OS=Homo sapiens OX=9606 GN=MYH11 PE=1 SV=3	1	8	1	0	3	1	3	5	4	7	6	6	2	0	0	0	0	1	1	0	0	0	0	0	0	0	0	0	0	0	0	4.4	1.1	0	227.34	1972	1972	1	2	0.0022422	3.2118	By matching
P36578	P36578	4	4	4	60S ribosomal protein L4	RPL4	sp|P36578|RL4_HUMAN 60S ribosomal protein L4 OS=Homo sapiens OX=9606 GN=RPL4 PE=1 SV=5	1	4	4	4	3	3	3	1	1	0	3	2	2	3	3	3	1	1	0	3	2	2	3	3	3	1	1	0	3	2	2	9.8	9.8	9.8	47.697	427	427	1	18	0.004065	7.6343	By MS/MS
P36957	P36957	1	1	1	Dihydrolipoyllysine-residue succinyltransferase component of 2-oxoglutarate dehydrogenase complex, mitochondrial	DLST	sp|P36957|ODO2_HUMAN Dihydrolipoyllysine-residue succinyltransferase component of 2-oxoglutarate dehydrogenase complex, mitochondrial OS=Homo sapiens OX=9606 GN=DLST PE=1 SV=4	1	1	1	1	1	0	0	1	1	1	1	1	1	1	0	0	1	1	1	1	1	1	1	0	0	1	1	1	1	1	1	2.6	2.6	2.6	48.755	453	453	1	7	0.003992	2.5959	By matching
P37108	P37108	1	1	1	Signal recognition particle 14 kDa protein	SRP14	sp|P37108|SRP14_HUMAN Signal recognition particle 14 kDa protein OS=Homo sapiens OX=9606 GN=SRP14 PE=1 SV=2	1	1	1	1	0	0	0	1	1	1	0	1	0	0	0	0	1	1	1	0	1	0	0	0	0	1	1	1	0	1	0	10.3	10.3	10.3	14.57	136	136	1	4	0.0039683	2.5844
P37268	P37268	1	1	1	Squalene synthase	FDFT1	sp|P37268|FDFT_HUMAN Squalene synthase OS=Homo sapiens OX=9606 GN=FDFT1 PE=1 SV=1	1	1	1	1	0	0	0	1	1	1	0	1	0	0	0	0	1	1	1	0	1	0	0	0	0	1	1	1	0	1	0	4.3	4.3	4.3	48.115	417	417	1	4	0.0086655	1.9514
P37802	P37802	7	7	7	Transgelin-2	TAGLN2	sp|P37802|TAGL2_HUMAN Transgelin-2 OS=Homo sapiens OX=9606 GN=TAGLN2 PE=1 SV=3	1	7	7	7	1	0	1	7	6	6	1	6	1	1	0	1	7	6	6	1	6	1	1	0	1	7	6	6	1	6	1	40.7	40.7	40.7	22.391	199	199	1	36	0	37.134	By matching
P37837	P37837	3	3	3	Transaldolase	TALDO1	sp|P37837|TALDO_HUMAN Transaldolase OS=Homo sapiens OX=9606 GN=TALDO1 PE=1 SV=2	1	3	3	3	3	1	1	3	3	2	0	2	0	3	1	1	3	3	2	0	2	0	3	1	1	3	3	2	0	2	0	10.4	10.4	10.4	37.54	337	337	1	15	0.0042017	7.9721	By MS/MS
P37840	P37840	2	2	2	Alpha-synuclein	SNCA	sp|P37840|SYUA_HUMAN Alpha-synuclein OS=Homo sapiens OX=9606 GN=SNCA PE=1 SV=1	1	2	2	2	0	0	0	2	2	2	0	0	0	0	0	0	2	2	2	0	0	0	0	0	0	2	2	2	0	0	0	27.1	27.1	27.1	14.46	140	140	1	6	0.0028653	4.5777
Q96E39;P38159;O75526;Q8N7X1	Q96E39;P38159	3;3;1;1	3;3;1;1	3;3;1;1	RNA binding motif protein, X-linked-like-1;RNA-binding motif protein, X chromosome;RNA-binding motif protein, X chromosome, N-terminally processed	RBMXL1;RBMX	sp|Q96E39|RMXL1_HUMAN RNA binding motif protein, X-linked-like-1 OS=Homo sapiens OX=9606 GN=RBMXL1 PE=1 SV=1;sp|P38159|RBMX_HUMAN RNA-binding motif protein, X chromosome OS=Homo sapiens OX=9606 GN=RBMX PE=1 SV=3	4	3	3	3	1	2	1	1	3	1	2	2	0	1	2	1	1	3	1	2	2	0	1	2	1	1	3	1	2	2	0	9.5	9.5	9.5	42.141	390	390;391;392;1067	1	13	0.0038023	7.1412	By MS/MS
P38646	P38646	11	11	11	Stress-70 protein, mitochondrial	HSPA9	sp|P38646|GRP75_HUMAN Stress-70 protein, mitochondrial OS=Homo sapiens OX=9606 GN=HSPA9 PE=1 SV=2	1	11	11	11	4	3	3	10	10	8	8	9	5	4	3	3	10	10	8	8	9	5	4	3	3	10	10	8	8	9	5	21.8	21.8	21.8	73.68	679	679	1	66	0	37.532	By matching
P39019	P39019	2	2	2	40S ribosomal protein S19	RPS19	sp|P39019|RS19_HUMAN 40S ribosomal protein S19 OS=Homo sapiens OX=9606 GN=RPS19 PE=1 SV=2	1	2	2	2	2	1	0	2	2	2	1	2	1	2	1	0	2	2	2	1	2	1	2	1	0	2	2	2	1	2	1	6.9	6.9	6.9	16.06	145	145	1	13	0.0027624	4.4492	By MS/MS
P39023	P39023	1	1	1	60S ribosomal protein L3	RPL3	sp|P39023|RL3_HUMAN 60S ribosomal protein L3 OS=Homo sapiens OX=9606 GN=RPL3 PE=1 SV=2	1	1	1	1	1	0	1	1	0	0	1	1	0	1	0	1	1	0	0	1	1	0	1	0	1	1	0	0	1	1	0	3	3	3	46.108	403	403	1	5	0.0036969	2.2451	By matching
P39656	P39656	3	3	3	Dolichyl-diphosphooligosaccharide--protein glycosyltransferase 48 kDa subunit	DDOST	sp|P39656|OST48_HUMAN Dolichyl-diphosphooligosaccharide--protein glycosyltransferase 48 kDa subunit OS=Homo sapiens OX=9606 GN=DDOST PE=1 SV=4	1	3	3	3	2	1	2	2	1	1	3	2	0	2	1	2	2	1	1	3	2	0	2	1	2	2	1	1	3	2	0	6.8	6.8	6.8	50.8	456	456	1	14	0.0027473	4.4372	By MS/MS
P39687;Q92688	P39687;Q92688	1;1	1;1	1;1	Acidic leucine-rich nuclear phosphoprotein 32 family member A;Acidic leucine-rich nuclear phosphoprotein 32 family member B	ANP32A;ANP32B	sp|P39687|AN32A_HUMAN Acidic leucine-rich nuclear phosphoprotein 32 family member A OS=Homo sapiens OX=9606 GN=ANP32A PE=1 SV=1;sp|Q92688|AN32B_HUMAN Acidic leucine-rich nuclear phosphoprotein 32 family member B OS=Homo sapiens OX=9606 GN=ANP32B PE=1 SV=1	2	1	1	1	0	0	0	0	0	1	0	0	0	0	0	0	0	0	1	0	0	0	0	0	0	0	0	1	0	0	0	6.4	6.4	6.4	28.585	249	249;251	1	1	0.016616	1.6776
P40121	P40121	1	1	1	Macrophage-capping protein	CAPG	sp|P40121|CAPG_HUMAN Macrophage-capping protein OS=Homo sapiens OX=9606 GN=CAPG PE=1 SV=2	1	1	1	1	1	0	0	1	0	0	0	0	0	1	0	0	1	0	0	0	0	0	1	0	0	1	0	0	0	0	0	3.4	3.4	3.4	38.498	348	348	1	2	0.00982	1.7973	By matching
P40227;Q92526	P40227;Q92526	4;2	4;2	4;2	T-complex protein 1 subunit zeta;T-complex protein 1 subunit zeta-2	CCT6A;CCT6B	sp|P40227|TCPZ_HUMAN T-complex protein 1 subunit zeta OS=Homo sapiens OX=9606 GN=CCT6A PE=1 SV=3;sp|Q92526|TCPW_HUMAN T-complex protein 1 subunit zeta-2 OS=Homo sapiens OX=9606 GN=CCT6B PE=1 SV=5	2	4	4	4	2	0	1	2	3	3	4	3	0	2	0	1	2	3	3	4	3	0	2	0	1	2	3	3	4	3	0	9.6	9.6	9.6	58.024	531	531;530	1	18	0.0038911	7.312	By matching
Q6NVV1;P40429	Q6NVV1;P40429	1;1	1;1	1;1	Putative 60S ribosomal protein L13a protein RPL13AP3;60S ribosomal protein L13a	RPL13AP3;RPL13A	sp|Q6NVV1|R13P3_HUMAN Putative 60S ribosomal protein L13a protein RPL13AP3 OS=Homo sapiens OX=9606 GN=RPL13AP3 PE=5 SV=1;sp|P40429|RL13A_HUMAN 60S ribosomal protein L13a OS=Homo sapiens OX=9606 GN=RPL13A PE=1 SV=2	2	1	1	1	1	1	0	1	1	0	1	1	1	1	1	0	1	1	0	1	1	1	1	1	0	1	1	0	1	1	1	10.8	10.8	10.8	12.134	102	102;203	1	7	0.0023529	3.5446	By matching
P40925	P40925	2	2	2	Malate dehydrogenase, cytoplasmic	MDH1	sp|P40925|MDHC_HUMAN Malate dehydrogenase, cytoplasmic OS=Homo sapiens OX=9606 GN=MDH1 PE=1 SV=4	1	2	2	2	0	1	0	2	2	2	0	1	0	0	1	0	2	2	2	0	1	0	0	1	0	2	2	2	0	1	0	8.7	8.7	8.7	36.426	334	334	1	8	0.004	7.4804
P40926	P40926	9	9	9	Malate dehydrogenase, mitochondrial	MDH2	sp|P40926|MDHM_HUMAN Malate dehydrogenase, mitochondrial OS=Homo sapiens OX=9606 GN=MDH2 PE=1 SV=3	1	9	9	9	7	4	6	8	8	7	8	9	6	7	4	6	8	8	7	8	9	6	7	4	6	8	8	7	8	9	6	33.1	33.1	33.1	35.503	338	338	1	63	0	22.643	By MS/MS
P42126	P42126	1	1	1	Enoyl-CoA delta isomerase 1, mitochondrial	ECI1	sp|P42126|ECI1_HUMAN Enoyl-CoA delta isomerase 1, mitochondrial OS=Homo sapiens OX=9606 GN=ECI1 PE=1 SV=1	1	1	1	1	0	0	0	0	0	0	1	1	0	0	0	0	0	0	0	1	1	0	0	0	0	0	0	0	1	1	0	5	5	5	32.816	302	302	1	2	0.017857	1.653
P42166	P42166	2	2	2	Lamina-associated polypeptide 2, isoform alpha;Thymopoietin;Thymopentin	TMPO	sp|P42166|LAP2A_HUMAN Lamina-associated polypeptide 2, isoform alpha OS=Homo sapiens OX=9606 GN=TMPO PE=1 SV=2	1	2	2	2	1	0	0	0	1	2	1	0	0	1	0	0	0	1	2	1	0	0	1	0	0	0	1	2	1	0	0	3.5	3.5	3.5	75.491	694	694	1	5	0.0024213	3.7347	By matching
Q71UM5;P42677	Q71UM5;P42677	2;2	2;2	2;2	40S ribosomal protein S27-like;40S ribosomal protein S27	RPS27L;RPS27	sp|Q71UM5|RS27L_HUMAN 40S ribosomal protein S27-like OS=Homo sapiens OX=9606 GN=RPS27L PE=1 SV=3;sp|P42677|RS27_HUMAN 40S ribosomal protein S27 OS=Homo sapiens OX=9606 GN=RPS27 PE=1 SV=3	2	2	2	2	1	1	1	0	1	1	1	1	0	1	1	1	0	1	1	1	1	0	1	1	1	0	1	1	1	1	0	25	25	25	9.4771	84	84;84	1	7	0.002331	3.5175	By MS/MS
P42704	P42704	8	8	8	Leucine-rich PPR motif-containing protein, mitochondrial	LRPPRC	sp|P42704|LPPRC_HUMAN Leucine-rich PPR motif-containing protein, mitochondrial OS=Homo sapiens OX=9606 GN=LRPPRC PE=1 SV=3	1	8	8	8	6	4	4	5	5	2	3	4	0	6	4	4	5	5	2	3	4	0	6	4	4	5	5	2	3	4	0	7.1	7.1	7.1	157.9	1394	1394	1	33	0.0068966	15.063	By MS/MS
P42765	P42765	1	1	1	3-ketoacyl-CoA thiolase, mitochondrial	ACAA2	sp|P42765|THIM_HUMAN 3-ketoacyl-CoA thiolase, mitochondrial OS=Homo sapiens OX=9606 GN=ACAA2 PE=1 SV=2	1	1	1	1	0	0	0	1	1	1	0	1	0	0	0	0	1	1	1	0	1	0	0	0	0	1	1	1	0	1	0	4.5	4.5	4.5	41.924	397	397	1	4	0.004008	2.5975
P42766	P42766	2	2	2	60S ribosomal protein L35	RPL35	sp|P42766|RL35_HUMAN 60S ribosomal protein L35 OS=Homo sapiens OX=9606 GN=RPL35 PE=1 SV=2	1	2	2	2	0	0	0	2	0	0	1	2	0	0	0	0	2	0	0	1	2	0	0	0	0	2	0	0	1	2	0	18.7	18.7	18.7	14.551	123	123	1	5	0.002924	4.6697
P43121	P43121	5	5	5	Cell surface glycoprotein MUC18	MCAM	sp|P43121|MUC18_HUMAN Cell surface glycoprotein MUC18 OS=Homo sapiens OX=9606 GN=MCAM PE=1 SV=2	1	5	5	5	2	2	0	4	2	4	4	5	2	2	2	0	4	2	4	4	5	2	2	2	0	4	2	4	4	5	2	11.3	11.3	11.3	71.607	646	646	1	26	0	25.302	By matching
P43243	P43243	1	1	1	Matrin-3	MATR3	sp|P43243|MATR3_HUMAN Matrin-3 OS=Homo sapiens OX=9606 GN=MATR3 PE=1 SV=2	1	1	1	1	1	0	0	1	0	1	0	1	0	1	0	0	1	0	1	0	1	0	1	0	0	1	0	1	0	1	0	1.1	1.1	1.1	94.622	847	847	1	4	0.010135	1.8577	By matching
P43307	P43307	1	1	1	Translocon-associated protein subunit alpha	SSR1	sp|P43307|SSRA_HUMAN Translocon-associated protein subunit alpha OS=Homo sapiens OX=9606 GN=SSR1 PE=1 SV=3	1	1	1	1	0	0	0	0	1	0	1	0	0	0	0	0	0	1	0	1	0	0	0	0	0	0	1	0	1	0	0	5.2	5.2	5.2	32.235	286	286	1	2	0.0040323	7.5253
P45880	P45880	3	3	3	Voltage-dependent anion-selective channel protein 2	VDAC2	sp|P45880|VDAC2_HUMAN Voltage-dependent anion-selective channel protein 2 OS=Homo sapiens OX=9606 GN=VDAC2 PE=1 SV=2	1	3	3	3	2	2	2	3	3	2	2	3	0	2	2	2	3	3	2	2	3	0	2	2	2	3	3	2	2	3	0	11.2	11.2	11.2	31.566	294	294	1	19	0.0040984	7.6934	By MS/MS
P46060	P46060	1	1	1	Ran GTPase-activating protein 1	RANGAP1	sp|P46060|RAGP1_HUMAN Ran GTPase-activating protein 1 OS=Homo sapiens OX=9606 GN=RANGAP1 PE=1 SV=1	1	1	1	1	1	1	1	1	1	1	1	1	0	1	1	1	1	1	1	1	1	0	1	1	1	1	1	1	1	1	0	2	2	2	63.541	587	587	1	8	0.016517	1.6676	By matching
P46776	P46776	1	1	1	60S ribosomal protein L27a	RPL27A	sp|P46776|RL27A_HUMAN 60S ribosomal protein L27a OS=Homo sapiens OX=9606 GN=RPL27A PE=1 SV=2	1	1	1	1	1	1	1	1	1	1	1	1	0	1	1	1	1	1	1	1	1	0	1	1	1	1	1	1	1	1	0	7.4	7.4	7.4	16.561	148	148	1	8	0.0038095	2.2953	By MS/MS
P46777	P46777	3	3	3	60S ribosomal protein L5	RPL5	sp|P46777|RL5_HUMAN 60S ribosomal protein L5 OS=Homo sapiens OX=9606 GN=RPL5 PE=1 SV=3	1	3	3	3	3	2	2	0	0	0	2	3	1	3	2	2	0	0	0	2	3	1	3	2	2	0	0	0	2	3	1	12.5	12.5	12.5	34.362	297	297	1	13	0.0035461	6.5405	By MS/MS
P46781	P46781	2	2	2	40S ribosomal protein S9	RPS9	sp|P46781|RS9_HUMAN 40S ribosomal protein S9 OS=Homo sapiens OX=9606 GN=RPS9 PE=1 SV=3	1	2	2	2	1	2	2	0	1	0	0	0	0	1	2	2	0	1	0	0	0	0	1	2	2	0	1	0	0	0	0	8.2	8.2	8.2	22.591	194	194	1	6	0.0023419	3.5313	By MS/MS
P46782	P46782	2	2	2	40S ribosomal protein S5;40S ribosomal protein S5, N-terminally processed	RPS5	sp|P46782|RS5_HUMAN 40S ribosomal protein S5 OS=Homo sapiens OX=9606 GN=RPS5 PE=1 SV=4	1	2	2	2	1	1	1	1	1	1	1	1	0	1	1	1	1	1	1	1	1	0	1	1	1	1	1	1	1	1	0	11.8	11.8	11.8	22.876	204	204	1	11	0.0026954	4.346	By matching
P46821	P46821	3	3	3	Microtubule-associated protein 1B;MAP1B heavy chain;MAP1 light chain LC1	MAP1B	sp|P46821|MAP1B_HUMAN Microtubule-associated protein 1B OS=Homo sapiens OX=9606 GN=MAP1B PE=1 SV=2	1	3	3	3	0	0	0	2	2	3	0	0	0	0	0	0	2	2	3	0	0	0	0	0	0	2	2	3	0	0	0	1.8	1.8	1.8	270.63	2468	2468	1	7	0.0029762	4.9588
P46976	P46976	1	1	1	Glycogenin-1	GYG1	sp|P46976|GLYG_HUMAN Glycogenin-1 OS=Homo sapiens OX=9606 GN=GYG1 PE=1 SV=4	1	1	1	1	0	0	0	1	1	1	0	0	0	0	0	0	1	1	1	0	0	0	0	0	0	1	1	1	0	0	0	4	4	4	39.383	350	350	1	3	0.0035778	2.1294
P47756	P47756	4	4	4	F-actin-capping protein subunit beta	CAPZB	sp|P47756|CAPZB_HUMAN F-actin-capping protein subunit beta OS=Homo sapiens OX=9606 GN=CAPZB PE=1 SV=4	1	4	4	4	0	0	0	1	3	2	3	4	2	0	0	0	1	3	2	3	4	2	0	0	0	1	3	2	3	4	2	20.9	20.9	20.9	31.35	277	277	1	15	0.0034843	6.433
P47914	P47914	1	1	1	60S ribosomal protein L29	RPL29	sp|P47914|RL29_HUMAN 60S ribosomal protein L29 OS=Homo sapiens OX=9606 GN=RPL29 PE=1 SV=2	1	1	1	1	1	1	1	1	1	1	1	1	1	1	1	1	1	1	1	1	1	1	1	1	1	1	1	1	1	1	1	9.4	9.4	9.4	17.752	159	159	1	9	0.0035398	2.0678	By MS/MS
P48047;H7C0C1	P48047;H7C0C1	2;1	2;1	2;1	ATP synthase subunit O, mitochondrial	ATP5O	sp|P48047|ATPO_HUMAN ATP synthase subunit O, mitochondrial OS=Homo sapiens OX=9606 GN=ATP5PO PE=1 SV=1;tr|H7C0C1|H7C0C1_HUMAN Uncharacterized protein (Fragment) OS=Homo sapiens OX=9606 PE=4 SV=2	2	2	2	2	2	1	1	0	1	1	2	1	1	2	1	1	0	1	1	2	1	1	2	1	1	0	1	1	2	1	1	10.8	10.8	10.8	23.277	213	213;242	1	10	0.0022727	3.3003	By MS/MS
P48643	P48643	3	3	3	T-complex protein 1 subunit epsilon	CCT5	sp|P48643|TCPE_HUMAN T-complex protein 1 subunit epsilon OS=Homo sapiens OX=9606 GN=CCT5 PE=1 SV=1	1	3	3	3	2	0	0	2	3	3	1	3	1	2	0	0	2	3	3	1	3	1	2	0	0	2	3	3	1	3	1	6.3	6.3	6.3	59.67	541	541	1	15	0.002681	4.2311	By matching
P48681	P48681	14	14	14	Nestin	NES	sp|P48681|NEST_HUMAN Nestin OS=Homo sapiens OX=9606 GN=NES PE=1 SV=2	1	14	14	14	3	0	0	14	14	12	3	10	1	3	0	0	14	14	12	3	10	1	3	0	0	14	14	12	3	10	1	12.6	12.6	12.6	177.44	1621	1621	1	60	0	59.069	By matching
P49006	P49006	1	1	1	MARCKS-related protein	MARCKSL1	sp|P49006|MRP_HUMAN MARCKS-related protein OS=Homo sapiens OX=9606 GN=MARCKSL1 PE=1 SV=2	1	1	1	1	0	0	0	1	0	1	0	1	0	0	0	0	1	0	1	0	1	0	0	0	0	1	0	1	0	1	0	7.7	7.7	7.7	19.529	195	195	1	3	0.010274	1.9082
P49257	P49257	2	2	2	Protein ERGIC-53	LMAN1	sp|P49257|LMAN1_HUMAN Protein ERGIC-53 OS=Homo sapiens OX=9606 GN=LMAN1 PE=1 SV=2	1	2	2	2	2	2	2	1	2	2	1	1	1	2	2	2	1	2	2	1	1	1	2	2	2	1	2	2	1	1	1	4.5	4.5	4.5	57.548	510	510	1	14	0.0043573	2.9302	By MS/MS
P49327	P49327	8	8	8	Fatty acid synthase;[Acyl-carrier-protein] S-acetyltransferase;[Acyl-carrier-protein] S-malonyltransferase;3-oxoacyl-[acyl-carrier-protein] synthase;3-oxoacyl-[acyl-carrier-protein] reductase;3-hydroxyacyl-[acyl-carrier-protein] dehydratase;Enoyl-[acyl-carrier-protein] reductase;Oleoyl-[acyl-carrier-protein] hydrolase	FASN	sp|P49327|FAS_HUMAN Fatty acid synthase OS=Homo sapiens OX=9606 GN=FASN PE=1 SV=3	1	8	8	8	4	4	3	7	8	5	6	6	3	4	4	3	7	8	5	6	6	3	4	4	3	7	8	5	6	6	3	4.5	4.5	4.5	273.42	2511	2511	1	46	0	20.976	By matching
P49368	P49368	6	6	6	T-complex protein 1 subunit gamma	CCT3	sp|P49368|TCPG_HUMAN T-complex protein 1 subunit gamma OS=Homo sapiens OX=9606 GN=CCT3 PE=1 SV=4	1	6	6	6	2	1	1	3	4	4	4	4	3	2	1	1	3	4	4	4	4	3	2	1	1	3	4	4	4	4	3	14.9	14.9	14.9	60.533	545	545	1	26	0.0059172	12.623	By matching
P49411	P49411	6	6	6	Elongation factor Tu, mitochondrial	TUFM	sp|P49411|EFTU_HUMAN Elongation factor Tu, mitochondrial OS=Homo sapiens OX=9606 GN=TUFM PE=1 SV=2	1	6	6	6	3	2	3	5	4	4	3	5	1	3	2	3	5	4	4	3	5	1	3	2	3	5	4	4	3	5	1	17.3	17.3	17.3	49.541	452	452	1	30	0.0072993	16.165	By MS/MS
P49588	P49588	2	2	2	Alanine--tRNA ligase, cytoplasmic	AARS	sp|P49588|SYAC_HUMAN Alanine--tRNA ligase, cytoplasmic OS=Homo sapiens OX=9606 GN=AARS PE=1 SV=2	1	2	2	2	1	0	0	2	2	2	1	1	0	1	0	0	2	2	2	1	1	0	1	0	0	2	2	2	1	1	0	2.8	2.8	2.8	106.81	968	968	1	9	0.0024814	3.8458	By matching
P49755	P49755	1	1	1	Transmembrane emp24 domain-containing protein 10	TMED10	sp|P49755|TMEDA_HUMAN Transmembrane emp24 domain-containing protein 10 OS=Homo sapiens OX=9606 GN=TMED10 PE=1 SV=2	1	1	1	1	0	0	0	1	1	1	0	0	0	0	0	0	1	1	1	0	0	0	0	0	0	1	1	1	0	0	0	7.8	7.8	7.8	24.976	219	219	1	3	0.0042373	2.8021
P50213	P50213	1	1	1	Isocitrate dehydrogenase [NAD] subunit alpha, mitochondrial	IDH3A	sp|P50213|IDH3A_HUMAN Isocitrate dehydrogenase [NAD] subunit alpha, mitochondrial OS=Homo sapiens OX=9606 GN=IDH3A PE=1 SV=1	1	1	1	1	0	0	0	0	0	1	0	0	0	0	0	0	0	0	1	0	0	0	0	0	0	0	0	1	0	0	0	3	3	3	39.591	366	366	1	1	0.015432	1.7014
P50281	P50281	1	1	1	Matrix metalloproteinase-14	MMP14	sp|P50281|MMP14_HUMAN Matrix metalloproteinase-14 OS=Homo sapiens OX=9606 GN=MMP14 PE=1 SV=3	1	1	1	1	1	1	1	1	0	1	1	1	0	1	1	1	1	0	1	1	1	0	1	1	1	1	0	1	1	1	0	1.7	1.7	1.7	65.893	582	582	1	7	0.017831	1.6528	By matching
P50395	P50395	2	2	2	Rab GDP dissociation inhibitor beta	GDI2	sp|P50395|GDIB_HUMAN Rab GDP dissociation inhibitor beta OS=Homo sapiens OX=9606 GN=GDI2 PE=1 SV=2	1	2	2	2	1	0	0	2	2	2	0	2	0	1	0	0	2	2	2	0	2	0	1	0	0	2	2	2	0	2	0	6.3	6.3	6.3	50.663	445	445	1	9	0.0045455	9.2099	By matching
P50402	P50402	2	2	2	Emerin	EMD	sp|P50402|EMD_HUMAN Emerin OS=Homo sapiens OX=9606 GN=EMD PE=1 SV=1	1	2	2	2	0	1	0	1	2	2	2	2	0	0	1	0	1	2	2	2	2	0	0	1	0	1	2	2	2	2	0	10.6	10.6	10.6	28.994	254	254	1	10	0.005988	12.645
P50454	P50454	5	5	5	Serpin H1	SERPINH1	sp|P50454|SERPH_HUMAN Serpin H1 OS=Homo sapiens OX=9606 GN=SERPINH1 PE=1 SV=2	1	5	5	5	4	3	4	5	5	5	3	4	4	4	3	4	5	5	5	3	4	4	4	3	4	5	5	5	3	4	4	15.3	15.3	15.3	46.44	418	418	1	37	0.0064935	14.106	By MS/MS
P50479	P50479	1	1	1	PDZ and LIM domain protein 4	PDLIM4	sp|P50479|PDLI4_HUMAN PDZ and LIM domain protein 4 OS=Homo sapiens OX=9606 GN=PDLIM4 PE=1 SV=2	1	1	1	1	0	0	0	1	0	1	0	0	0	0	0	0	1	0	1	0	0	0	0	0	0	1	0	1	0	0	0	4.2	4.2	4.2	35.398	330	330	1	2	0.0038986	2.4407
Q8IZP2;P50502;Q8NFI4	Q8IZP2;P50502;Q8NFI4	3;3;2	3;3;2	3;3;2	Putative protein FAM10A4;Hsc70-interacting protein;Putative protein FAM10A5	ST13P4;ST13;ST13P5	sp|Q8IZP2|ST134_HUMAN Putative protein FAM10A4 OS=Homo sapiens OX=9606 GN=ST13P4 PE=5 SV=1;sp|P50502|F10A1_HUMAN Hsc70-interacting protein OS=Homo sapiens OX=9606 GN=ST13 PE=1 SV=2;sp|Q8NFI4|F10A5_HUMAN Putative protein FAM10A5 OS=Homo sapiens OX=9606 GN=S	3	3	3	3	0	0	1	3	2	2	0	1	1	0	0	1	3	2	2	0	1	1	0	0	1	3	2	2	0	1	1	15.4	15.4	15.4	27.406	240	240;369;369	1	10	0.0031746	5.5193
P50552	P50552	4	4	4	Vasodilator-stimulated phosphoprotein	VASP	sp|P50552|VASP_HUMAN Vasodilator-stimulated phosphoprotein OS=Homo sapiens OX=9606 GN=VASP PE=1 SV=3	1	4	4	4	1	1	1	2	4	4	0	3	0	1	1	1	2	4	4	0	3	0	1	1	1	2	4	4	0	3	0	14.2	14.2	14.2	39.829	380	380	1	16	0.0041667	7.8833	By matching
P50914	P50914	1	1	1	60S ribosomal protein L14	RPL14	sp|P50914|RL14_HUMAN 60S ribosomal protein L14 OS=Homo sapiens OX=9606 GN=RPL14 PE=1 SV=4	1	1	1	1	1	1	1	0	0	0	0	0	0	1	1	1	0	0	0	0	0	0	1	1	1	0	0	0	0	0	0	5.1	5.1	5.1	23.432	215	215	1	3	0.0035461	2.0684	By MS/MS
P50990	P50990	7	7	7	T-complex protein 1 subunit theta	CCT8	sp|P50990|TCPQ_HUMAN T-complex protein 1 subunit theta OS=Homo sapiens OX=9606 GN=CCT8 PE=1 SV=4	1	7	7	7	5	0	2	7	6	5	6	7	4	5	0	2	7	6	5	6	7	4	5	0	2	7	6	5	6	7	4	16.4	16.4	16.4	59.62	548	548	1	42	0.0074074	16.233	By matching
P50991	P50991	2	2	2	T-complex protein 1 subunit delta	CCT4	sp|P50991|TCPD_HUMAN T-complex protein 1 subunit delta OS=Homo sapiens OX=9606 GN=CCT4 PE=1 SV=4	1	2	2	2	1	1	0	1	1	1	2	2	1	1	1	0	1	1	1	2	2	1	1	1	0	1	1	1	2	2	1	4.5	4.5	4.5	57.924	539	539	1	10	0.0039216	7.3618	By matching
P50995	P50995	2	2	2	Annexin A11	ANXA11	sp|P50995|ANX11_HUMAN Annexin A11 OS=Homo sapiens OX=9606 GN=ANXA11 PE=1 SV=1	1	2	2	2	1	1	1	1	1	0	2	1	1	1	1	1	1	1	0	2	1	1	1	1	1	1	1	0	2	1	1	5.5	5.5	5.5	54.389	505	505	1	9	0.0028986	4.6431	By MS/MS
P51148;K7ERQ8;P61020;P20339	P51148;K7ERQ8;P61020;P20339	4;2;2;2	4;2;2;2	4;2;2;2	Ras-related protein Rab-5C;Ras-related protein Rab-5B;Ras-related protein Rab-5A	RAB5C;RAB5B;RAB5A	sp|P51148|RAB5C_HUMAN Ras-related protein Rab-5C OS=Homo sapiens OX=9606 GN=RAB5C PE=1 SV=2;tr|K7ERQ8|K7ERQ8_HUMAN Uncharacterized protein (Fragment) OS=Homo sapiens OX=9606 PE=4 SV=1;sp|P61020|RAB5B_HUMAN Ras-related protein Rab-5B OS=Homo sapiens OX=9606	4	4	4	4	2	3	2	2	3	4	2	3	1	2	3	2	2	3	4	2	3	1	2	3	2	2	3	4	2	3	1	22.2	22.2	22.2	23.482	216	216;282;215;215	1	22	0.0062893	13.108	By MS/MS
P51149	P51149	3	3	3	Ras-related protein Rab-7a	RAB7A	sp|P51149|RAB7A_HUMAN Ras-related protein Rab-7a OS=Homo sapiens OX=9606 GN=RAB7A PE=1 SV=1	1	3	3	3	1	1	0	2	2	2	1	3	0	1	1	0	2	2	2	1	3	0	1	1	0	2	2	2	1	3	0	20.8	20.8	20.8	23.489	207	207	1	16	0.0035211	6.4901	By matching
P51571	P51571	2	2	2	Translocon-associated protein subunit delta	SSR4	sp|P51571|SSRD_HUMAN Translocon-associated protein subunit delta OS=Homo sapiens OX=9606 GN=SSR4 PE=1 SV=1	1	2	2	2	0	0	1	2	2	2	2	2	2	0	0	1	2	2	2	2	2	2	0	0	1	2	2	2	2	2	2	13.9	13.9	13.9	18.998	173	173	1	13	0.0033445	6.1276
P51572	P51572	3	3	3	B-cell receptor-associated protein 31	BCAP31	sp|P51572|BAP31_HUMAN B-cell receptor-associated protein 31 OS=Homo sapiens OX=9606 GN=BCAP31 PE=1 SV=3	1	3	3	3	2	2	2	3	1	1	3	1	1	2	2	2	3	1	1	3	1	1	2	2	2	3	1	1	3	1	1	15.9	15.9	15.9	27.991	246	246	1	18	0.0030488	5.2734	By MS/MS
P51686	P51686	1	1	1	C-C chemokine receptor type 9	CCR9	sp|P51686|CCR9_HUMAN C-C chemokine receptor type 9 OS=Homo sapiens OX=9606 GN=CCR9 PE=1 SV=2	1	1	1	1	0	0	0	1	0	1	0	0	0	0	0	0	1	0	1	0	0	0	0	0	0	1	0	1	0	0	0	2.4	2.4	2.4	42.015	369	369	1	2	1	-2
P51858	P51858	1	1	1	Hepatoma-derived growth factor	HDGF	sp|P51858|HDGF_HUMAN Hepatoma-derived growth factor OS=Homo sapiens OX=9606 GN=HDGF PE=1 SV=1	1	1	1	1	0	0	0	1	1	1	1	0	0	0	0	0	1	1	1	1	0	0	0	0	0	1	1	1	1	0	0	7.1	7.1	7.1	26.788	240	240	1	4	0.0037037	2.2463
P51991	P51991	5	5	5	Heterogeneous nuclear ribonucleoprotein A3	HNRNPA3	sp|P51991|ROA3_HUMAN Heterogeneous nuclear ribonucleoprotein A3 OS=Homo sapiens OX=9606 GN=HNRNPA3 PE=1 SV=2	1	5	5	5	1	1	1	5	5	5	4	5	3	1	1	1	5	5	5	4	5	3	1	1	1	5	5	5	4	5	3	16.4	16.4	16.4	39.594	378	378	1	30	0.0055866	11.689	By matching
P52209	P52209	1	1	1	6-phosphogluconate dehydrogenase, decarboxylating	PGD	sp|P52209|6PGD_HUMAN 6-phosphogluconate dehydrogenase, decarboxylating OS=Homo sapiens OX=9606 GN=PGD PE=1 SV=3	1	1	1	1	1	0	0	1	1	1	1	1	0	1	0	0	1	1	1	1	1	0	1	0	0	1	1	1	1	1	0	3.5	3.5	3.5	53.139	483	483	1	6	0.00369	2.2418	By matching
P52272	P52272	7	7	7	Heterogeneous nuclear ribonucleoprotein M	HNRNPM	sp|P52272|HNRPM_HUMAN Heterogeneous nuclear ribonucleoprotein M OS=Homo sapiens OX=9606 GN=HNRNPM PE=1 SV=3	1	7	7	7	4	1	0	7	2	6	5	7	1	4	1	0	7	2	6	5	7	1	4	1	0	7	2	6	5	7	1	13.7	13.7	13.7	77.515	730	730	1	34	0	20.157	By matching
P52565	P52565	3	3	3	Rho GDP-dissociation inhibitor 1	ARHGDIA	sp|P52565|GDIR1_HUMAN Rho GDP-dissociation inhibitor 1 OS=Homo sapiens OX=9606 GN=ARHGDIA PE=1 SV=3	1	3	3	3	2	1	2	3	3	3	1	3	1	2	1	2	3	3	3	1	3	1	2	1	2	3	3	3	1	3	1	14.2	14.2	14.2	23.207	204	204	1	24	0.0063291	13.207	By matching
P52566	P52566	2	2	2	Rho GDP-dissociation inhibitor 2	ARHGDIB	sp|P52566|GDIR2_HUMAN Rho GDP-dissociation inhibitor 2 OS=Homo sapiens OX=9606 GN=ARHGDIB PE=1 SV=3	1	2	2	2	1	0	0	2	2	2	0	2	0	1	0	0	2	2	2	0	2	0	1	0	0	2	2	2	0	2	0	19.4	19.4	19.4	22.988	201	201	1	9	0.0023697	3.5555	By matching
P52597	P52597	5	3	3	Heterogeneous nuclear ribonucleoprotein F;Heterogeneous nuclear ribonucleoprotein F, N-terminally processed	HNRNPF	sp|P52597|HNRPF_HUMAN Heterogeneous nuclear ribonucleoprotein F OS=Homo sapiens OX=9606 GN=HNRNPF PE=1 SV=3	1	5	3	3	1	0	0	5	4	4	0	3	0	0	0	0	3	2	2	0	2	0	0	0	0	3	2	2	0	2	0	17.6	11.1	11.1	45.671	415	415	1	12	0.0079365	17.485	By matching
P52907;P47755	P52907	5;1	5;1	5;1	F-actin-capping protein subunit alpha-1	CAPZA1	sp|P52907|CAZA1_HUMAN F-actin-capping protein subunit alpha-1 OS=Homo sapiens OX=9606 GN=CAPZA1 PE=1 SV=3	2	5	5	5	2	1	2	3	3	3	3	5	1	2	1	2	3	3	3	3	5	1	2	1	2	3	3	3	3	5	1	29.7	29.7	29.7	32.922	286	286;286	1	23	0	18.835	By MS/MS
P52926	P52926	3	3	3	High mobility group protein HMGI-C	HMGA2	sp|P52926|HMGA2_HUMAN High mobility group protein HMGI-C OS=Homo sapiens OX=9606 GN=HMGA2 PE=1 SV=1	1	3	3	3	2	0	0	3	1	1	0	1	0	2	0	0	3	1	1	0	1	0	2	0	0	3	1	1	0	1	0	40.4	40.4	40.4	11.832	109	109	1	8	0.0033784	6.2751	By matching
P52943	P52943	1	1	1	Cysteine-rich protein 2	CRIP2	sp|P52943|CRIP2_HUMAN Cysteine-rich protein 2 OS=Homo sapiens OX=9606 GN=CRIP2 PE=1 SV=1	1	1	1	1	0	0	0	1	1	1	0	1	0	0	0	0	1	1	1	0	1	0	0	0	0	1	1	1	0	1	0	7.7	7.7	7.7	22.492	208	208	1	4	0.0040486	2.6368
P53396	P53396	4	4	4	ATP-citrate synthase	ACLY	sp|P53396|ACLY_HUMAN ATP-citrate synthase OS=Homo sapiens OX=9606 GN=ACLY PE=1 SV=3	1	4	4	4	1	0	0	3	3	1	3	1	1	1	0	0	3	3	1	3	1	1	1	0	0	3	3	1	3	1	1	4.9	4.9	4.9	120.84	1101	1101	1	13	0.0047619	9.733	By matching
P53618	P53618	2	2	2	Coatomer subunit beta	COPB1	sp|P53618|COPB_HUMAN Coatomer subunit beta OS=Homo sapiens OX=9606 GN=COPB1 PE=1 SV=3	1	2	2	2	0	0	0	1	1	1	0	1	1	0	0	0	1	1	1	0	1	1	0	0	0	1	1	1	0	1	1	2.2	2.2	2.2	107.14	953	953	1	5	0.0027933	4.4799
P53801	P53801	1	1	1	Pituitary tumor-transforming gene 1 protein-interacting protein	PTTG1IP	sp|P53801|PTTG_HUMAN Pituitary tumor-transforming gene 1 protein-interacting protein OS=Homo sapiens OX=9606 GN=PTTG1IP PE=1 SV=1	1	1	1	1	0	0	0	1	1	1	0	1	0	0	0	0	1	1	1	0	1	0	0	0	0	1	1	1	0	1	0	10	10	10	20.324	180	180	1	4	0.0041494	2.7173
P54578	P54578	1	1	1	Ubiquitin carboxyl-terminal hydrolase 14	USP14	sp|P54578|UBP14_HUMAN Ubiquitin carboxyl-terminal hydrolase 14 OS=Homo sapiens OX=9606 GN=USP14 PE=1 SV=3	1	1	1	1	1	0	0	1	1	1	0	0	0	1	0	0	1	1	1	0	0	0	1	0	0	1	1	1	0	0	0	2.6	2.6	2.6	56.068	494	494	1	4	0.009901	1.8033	By matching
P54709	P54709	1	1	1	Sodium/potassium-transporting ATPase subunit beta-3	ATP1B3	sp|P54709|AT1B3_HUMAN Sodium/potassium-transporting ATPase subunit beta-3 OS=Homo sapiens OX=9606 GN=ATP1B3 PE=1 SV=1	1	1	1	1	0	0	0	0	0	0	1	1	0	0	0	0	0	0	0	1	1	0	0	0	0	0	0	0	1	1	0	5.4	5.4	5.4	31.512	279	279	1	2	0.010345	1.917
P54727	P54727	1	1	1	UV excision repair protein RAD23 homolog B	RAD23B	sp|P54727|RD23B_HUMAN UV excision repair protein RAD23 homolog B OS=Homo sapiens OX=9606 GN=RAD23B PE=1 SV=1	1	1	1	1	0	0	0	0	1	0	0	0	0	0	0	0	0	1	0	0	0	0	0	0	0	0	1	0	0	0	0	7.1	7.1	7.1	43.171	409	409	1	1	0.015408	1.6944
P54886	P54886	1	1	1	Delta-1-pyrroline-5-carboxylate synthase;Glutamate 5-kinase;Gamma-glutamyl phosphate reductase	ALDH18A1	sp|P54886|P5CS_HUMAN Delta-1-pyrroline-5-carboxylate synthase OS=Homo sapiens OX=9606 GN=ALDH18A1 PE=1 SV=2	1	1	1	1	0	1	1	0	0	1	0	0	0	0	1	1	0	0	1	0	0	0	0	1	1	0	0	1	0	0	0	1.5	1.5	1.5	87.301	795	795	1	3	0.015291	1.6925
P55060	P55060	2	2	2	Exportin-2	CSE1L	sp|P55060|XPO2_HUMAN Exportin-2 OS=Homo sapiens OX=9606 GN=CSE1L PE=1 SV=3	1	2	2	2	0	0	1	1	1	2	0	0	0	0	0	1	1	1	2	0	0	0	0	0	1	1	1	2	0	0	0	3	3	3	110.42	971	971	1	5	0.0022523	3.2289
P55072	P55072	18	18	18	Transitional endoplasmic reticulum ATPase	VCP	sp|P55072|TERA_HUMAN Transitional endoplasmic reticulum ATPase OS=Homo sapiens OX=9606 GN=VCP PE=1 SV=4	1	18	18	18	6	2	3	17	14	13	7	9	4	6	2	3	17	14	13	7	9	4	6	2	3	17	14	13	7	9	4	31	31	31	89.321	806	806	1	93	0	78.346	By MS/MS
P55209	P55209	3	3	3	Nucleosome assembly protein 1-like 1	NAP1L1	sp|P55209|NP1L1_HUMAN Nucleosome assembly protein 1-like 1 OS=Homo sapiens OX=9606 GN=NAP1L1 PE=1 SV=1	1	3	3	3	0	0	0	2	3	2	1	2	2	0	0	0	2	3	2	1	2	2	0	0	0	2	3	2	1	2	2	11.8	11.8	11.8	45.374	391	391	1	16	0	20.277
P55735	P55735	1	1	1	Protein SEC13 homolog	SEC13	sp|P55735|SEC13_HUMAN Protein SEC13 homolog OS=Homo sapiens OX=9606 GN=SEC13 PE=1 SV=3	1	1	1	1	0	0	0	1	1	1	1	1	0	0	0	0	1	1	1	1	1	0	0	0	0	1	1	1	1	1	0	7.1	7.1	7.1	35.54	322	322	1	9	0.002451	3.7945
P55769	P55769	2	2	2	NHP2-like protein 1;NHP2-like protein 1, N-terminally processed	NHP2L1	sp|P55769|NH2L1_HUMAN NHP2-like protein 1 OS=Homo sapiens OX=9606 GN=SNU13 PE=1 SV=3	1	2	2	2	1	0	0	1	2	2	0	0	0	1	0	0	1	2	2	0	0	0	1	0	0	1	2	2	0	0	0	18.8	18.8	18.8	14.173	128	128	1	6	0.002994	4.9995	By matching
P56385	P56385	1	1	1	ATP synthase subunit e, mitochondrial	ATP5I	sp|P56385|ATP5I_HUMAN ATP synthase subunit e, mitochondrial OS=Homo sapiens OX=9606 GN=ATP5ME PE=1 SV=2	1	1	1	1	1	1	1	1	1	1	1	1	1	1	1	1	1	1	1	1	1	1	1	1	1	1	1	1	1	1	1	14.5	14.5	14.5	7.9331	69	69	1	9	0.0035149	2.0479	By matching
P56537;A0A0U1RQV5	P56537;A0A0U1RQV5	2;1	2;1	2;1	Eukaryotic translation initiation factor 6	EIF6	sp|P56537|IF6_HUMAN Eukaryotic translation initiation factor 6 OS=Homo sapiens OX=9606 GN=EIF6 PE=1 SV=1;tr|A0A0U1RQV5|A0A0U1RQV5_HUMAN Uncharacterized protein (Fragment) OS=Homo sapiens OX=9606 PE=1 SV=1	2	2	2	2	1	2	1	2	2	2	0	2	0	1	2	1	2	2	2	0	2	0	1	2	1	2	2	2	0	2	0	11.4	11.4	11.4	26.599	245	245;110	1	12	0.0027855	4.477	By matching
P57088	P57088	1	1	1	Transmembrane protein 33	TMEM33	sp|P57088|TMM33_HUMAN Transmembrane protein 33 OS=Homo sapiens OX=9606 GN=TMEM33 PE=1 SV=2	1	1	1	1	1	0	0	1	0	0	1	1	0	1	0	0	1	0	0	1	1	0	1	0	0	1	0	0	1	1	0	4.9	4.9	4.9	27.978	247	247	1	4	0.015337	1.6925	By matching
P58546	P58546	1	1	1	Myotrophin	MTPN	sp|P58546|MTPN_HUMAN Myotrophin OS=Homo sapiens OX=9606 GN=MTPN PE=1 SV=2	1	1	1	1	0	0	0	1	1	1	0	0	0	0	0	0	1	1	1	0	0	0	0	0	0	1	1	1	0	0	0	14.4	14.4	14.4	12.895	118	118	1	3	0.0037244	2.2519
P58872	P58872	1	1	1	Rhomboid-related protein 3	RHBDL3	sp|P58872|RHBL3_HUMAN Rhomboid-related protein 3 OS=Homo sapiens OX=9606 GN=RHBDL3 PE=2 SV=1	1	1	1	1	1	1	1	0	0	0	1	0	0	1	1	1	0	0	0	1	0	0	1	1	1	0	0	0	1	0	0	2.5	2.5	2.5	45.244	404	404	1	4	0.015198	1.6818	By matching
P60033	P60033	1	1	1	CD81 antigen	CD81	sp|P60033|CD81_HUMAN CD81 antigen OS=Homo sapiens OX=9606 GN=CD81 PE=1 SV=1	1	1	1	1	0	0	0	1	1	0	0	1	1	0	0	0	1	1	0	0	1	1	0	0	0	1	1	0	0	1	1	8.5	8.5	8.5	25.809	236	236	1	4	0.0039526	2.547
P60174	P60174	10	10	10	Triosephosphate isomerase	TPI1	sp|P60174|TPIS_HUMAN Triosephosphate isomerase OS=Homo sapiens OX=9606 GN=TPI1 PE=1 SV=3	1	10	10	10	3	0	1	10	8	10	3	4	1	3	0	1	10	8	10	3	4	1	3	0	1	10	8	10	3	4	1	47.2	47.2	47.2	30.791	286	286	1	50	0	86.812	By matching
P60468	P60468	3	3	3	Protein transport protein Sec61 subunit beta	SEC61B	sp|P60468|SC61B_HUMAN Protein transport protein Sec61 subunit beta OS=Homo sapiens OX=9606 GN=SEC61B PE=1 SV=2	1	3	3	3	2	1	1	2	1	0	3	1	0	2	1	1	2	1	0	3	1	0	2	1	1	2	1	0	3	1	0	37.5	37.5	37.5	9.9743	96	96	1	11	0.003268	5.9171	By MS/MS
P60660;P14649	P60660	5;2	5;2	5;2	Myosin light polypeptide 6	MYL6	sp|P60660|MYL6_HUMAN Myosin light polypeptide 6 OS=Homo sapiens OX=9606 GN=MYL6 PE=1 SV=2	2	5	5	5	1	0	0	5	5	5	2	4	1	1	0	0	5	5	5	2	4	1	1	0	0	5	5	5	2	4	1	31.8	31.8	31.8	16.93	151	151;208	1	24	0	22.681	By matching
P63261;P60709;Q6S8J3;P0CG38;Q9BYX7;P0CG39	P63261;P60709	21;21;8;5;3;3	21;21;8;5;3;3	9;9;2;0;0;0	Actin, cytoplasmic 2;Actin, cytoplasmic 2, N-terminally processed;Actin, cytoplasmic 1;Actin, cytoplasmic 1, N-terminally processed	ACTG1;ACTB	sp|P63261|ACTG_HUMAN Actin, cytoplasmic 2 OS=Homo sapiens OX=9606 GN=ACTG1 PE=1 SV=1;sp|P60709|ACTB_HUMAN Actin, cytoplasmic 1 OS=Homo sapiens OX=9606 GN=ACTB PE=1 SV=1	6	21	21	9	12	10	11	18	17	13	10	20	9	12	10	11	18	17	13	10	20	9	4	3	5	8	8	6	5	8	3	62.4	62.4	37.1	41.792	375	375;375;1075;1075;375;1038	1	188	0	323.31	By MS/MS
P60842;Q14240	P60842	7;3	7;3	7;3	Eukaryotic initiation factor 4A-I	EIF4A1	sp|P60842|IF4A1_HUMAN Eukaryotic initiation factor 4A-I OS=Homo sapiens OX=9606 GN=EIF4A1 PE=1 SV=1	2	7	7	7	4	2	3	7	5	6	7	7	5	4	2	3	7	5	6	7	7	5	4	2	3	7	5	6	7	7	5	23.2	23.2	23.2	46.153	406	406;407	1	51	0	36.167	By matching
P60866	P60866	2	2	2	40S ribosomal protein S20	RPS20	sp|P60866|RS20_HUMAN 40S ribosomal protein S20 OS=Homo sapiens OX=9606 GN=RPS20 PE=1 SV=1	1	2	2	2	2	0	1	2	2	2	1	2	0	2	0	1	2	2	2	1	2	0	2	0	1	2	2	2	1	2	0	22.7	22.7	22.7	13.373	119	119	1	18	0.0023202	3.4996	By matching
P60903	P60903	2	2	2	Protein S100-A10	S100A10	sp|P60903|S10AA_HUMAN Protein S100-A10 OS=Homo sapiens OX=9606 GN=S100A10 PE=1 SV=2	1	2	2	2	1	0	0	2	2	2	2	2	0	1	0	0	2	2	2	2	2	0	1	0	0	2	2	2	2	2	0	22.7	22.7	22.7	11.203	97	97	1	11	0.0022321	3.2015	By matching
P60953;P84095;P17081;Q9H4E5	P60953	3;1;1;1	2;0;0;0	2;0;0;0	Cell division control protein 42 homolog	CDC42	sp|P60953|CDC42_HUMAN Cell division control protein 42 homolog OS=Homo sapiens OX=9606 GN=CDC42 PE=1 SV=2	4	3	2	2	2	1	1	3	3	2	3	2	0	1	1	1	2	2	2	2	2	0	1	1	1	2	2	2	2	2	0	19.9	14.1	14.1	21.258	191	191;191;205;214	1	13	0.003125	5.4423	By MS/MS
P61009	P61009	2	2	2	Signal peptidase complex subunit 3	SPCS3	sp|P61009|SPCS3_HUMAN Signal peptidase complex subunit 3 OS=Homo sapiens OX=9606 GN=SPCS3 PE=1 SV=1	1	2	2	2	2	1	2	1	1	0	1	2	0	2	1	2	1	1	0	1	2	0	2	1	2	1	1	0	1	2	0	8.9	8.9	8.9	20.313	180	180	1	10	0.0039604	2.5563	By MS/MS
P61019;Q8WUD1	P61019;Q8WUD1	6;3	6;3	6;3	Ras-related protein Rab-2A;Ras-related protein Rab-2B	RAB2A;RAB2B	sp|P61019|RAB2A_HUMAN Ras-related protein Rab-2A OS=Homo sapiens OX=9606 GN=RAB2A PE=1 SV=1;sp|Q8WUD1|RAB2B_HUMAN Ras-related protein Rab-2B OS=Homo sapiens OX=9606 GN=RAB2B PE=1 SV=1	2	6	6	6	2	1	2	5	6	5	4	5	1	2	1	2	5	6	5	4	5	1	2	1	2	5	6	5	4	5	1	38.2	38.2	38.2	23.545	212	212;216	1	33	0.0061728	12.946	By matching
P61088;Q5JXB2	P61088;Q5JXB2	1;1	1;1	1;1	Ubiquitin-conjugating enzyme E2 N;Putative ubiquitin-conjugating enzyme E2 N-like	UBE2N;UBE2NL	sp|P61088|UBE2N_HUMAN Ubiquitin-conjugating enzyme E2 N OS=Homo sapiens OX=9606 GN=UBE2N PE=1 SV=1;sp|Q5JXB2|UE2NL_HUMAN Putative ubiquitin-conjugating enzyme E2 N-like OS=Homo sapiens OX=9606 GN=UBE2NL PE=1 SV=1	2	1	1	1	0	1	1	1	1	1	0	0	0	0	1	1	1	1	1	0	0	0	0	1	1	1	1	1	0	0	0	7.2	7.2	7.2	17.138	152	152;153	1	5	0.0042918	2.8372
P61106	P61106	2	2	2	Ras-related protein Rab-14	RAB14	sp|P61106|RAB14_HUMAN Ras-related protein Rab-14 OS=Homo sapiens OX=9606 GN=RAB14 PE=1 SV=4	1	2	2	2	0	0	0	2	2	1	1	2	1	0	0	0	2	2	1	1	2	1	0	0	0	2	2	1	1	2	1	20.9	20.9	20.9	23.897	215	215	1	9	0.0022936	3.3976
P61158;Q9P1U1	P61158;Q9P1U1	2;1	2;1	2;1	Actin-related protein 3;Actin-related protein 3B	ACTR3;ACTR3B	sp|P61158|ARP3_HUMAN Actin-related protein 3 OS=Homo sapiens OX=9606 GN=ACTR3 PE=1 SV=3;sp|Q9P1U1|ARP3B_HUMAN Actin-related protein 3B OS=Homo sapiens OX=9606 GN=ACTR3B PE=2 SV=1	2	2	2	2	1	0	1	2	2	1	1	0	0	1	0	1	2	2	1	1	0	0	1	0	1	2	2	1	1	0	0	5	5	5	47.371	418	418;418	1	8	0.0026667	4.2189	By matching
P61160	P61160	3	3	3	Actin-related protein 2	ACTR2	sp|P61160|ARP2_HUMAN Actin-related protein 2 OS=Homo sapiens OX=9606 GN=ACTR2 PE=1 SV=1	1	3	3	3	2	1	1	3	3	3	1	3	0	2	1	1	3	3	3	1	3	0	2	1	1	3	3	3	1	3	0	10.2	10.2	10.2	44.76	394	394	1	17	0.0036496	6.82	By MS/MS
P61224;A6NIZ1;P62834	P61224;A6NIZ1;P62834	2;1;1	2;1;1	2;1;1	Ras-related protein Rap-1b;Ras-related protein Rap-1b-like protein;Ras-related protein Rap-1A	RAP1B;RAP1A	sp|P61224|RAP1B_HUMAN Ras-related protein Rap-1b OS=Homo sapiens OX=9606 GN=RAP1B PE=1 SV=1;sp|A6NIZ1|RP1BL_HUMAN Ras-related protein Rap-1b-like protein OS=Homo sapiens OX=9606 PE=2 SV=1;sp|P62834|RAP1A_HUMAN Ras-related protein Rap-1A OS=Homo sapiens OX=	3	2	2	2	1	1	0	1	1	1	1	1	0	1	1	0	1	1	1	1	1	0	1	1	0	1	1	1	1	1	0	13	13	13	20.825	184	184;184;184	1	7	0.0028902	4.6366	By matching
P61247	P61247	2	2	2	40S ribosomal protein S3a	RPS3A	sp|P61247|RS3A_HUMAN 40S ribosomal protein S3a OS=Homo sapiens OX=9606 GN=RPS3A PE=1 SV=2	1	2	2	2	1	1	1	2	1	1	0	1	0	1	1	1	2	1	1	0	1	0	1	1	1	2	1	1	0	1	0	8	8	8	29.945	264	264	1	8	0.0023148	3.4511	By MS/MS
P61313	P61313	1	1	1	60S ribosomal protein L15	RPL15	sp|P61313|RL15_HUMAN 60S ribosomal protein L15 OS=Homo sapiens OX=9606 GN=RPL15 PE=1 SV=2	1	1	1	1	1	1	1	1	1	0	1	1	1	1	1	1	1	1	0	1	1	1	1	1	1	1	1	0	1	1	1	4.4	4.4	4.4	24.146	204	204	1	8	0.0037383	2.2601	By MS/MS
P61586	P61586	4	1	1	Transforming protein RhoA	RHOA	sp|P61586|RHOA_HUMAN Transforming protein RhoA OS=Homo sapiens OX=9606 GN=RHOA PE=1 SV=1	1	4	1	1	3	2	3	3	2	3	2	3	1	1	1	1	1	1	1	1	0	1	1	1	1	1	1	1	1	0	1	24.9	6.2	6.2	21.768	193	193	1	8	0.0041322	2.7035	By MS/MS
P61604;S4R3N1	P61604	3;1	3;1	3;1	10 kDa heat shock protein, mitochondrial	HSPE1	sp|P61604|CH10_HUMAN 10 kDa heat shock protein, mitochondrial OS=Homo sapiens OX=9606 GN=HSPE1 PE=1 SV=2	2	3	3	3	2	0	1	3	3	3	0	2	0	2	0	1	3	3	3	0	2	0	2	0	1	3	3	3	0	2	0	33.3	33.3	33.3	10.932	102	102;261	1	14	0.0031153	5.4058	By matching
P61769	P61769	1	1	1	Beta-2-microglobulin;Beta-2-microglobulin form pI 5.3	B2M	sp|P61769|B2MG_HUMAN Beta-2-microglobulin OS=Homo sapiens OX=9606 GN=B2M PE=1 SV=1	1	1	1	1	1	0	1	0	1	1	0	0	0	1	0	1	0	1	1	0	0	0	1	0	1	0	1	1	0	0	0	8.4	8.4	8.4	13.714	119	119	1	6	0.010256	1.9045	By MS/MS
P61803	P61803	1	1	1	Dolichyl-diphosphooligosaccharide--protein glycosyltransferase subunit DAD1	DAD1	sp|P61803|DAD1_HUMAN Dolichyl-diphosphooligosaccharide--protein glycosyltransferase subunit DAD1 OS=Homo sapiens OX=9606 GN=DAD1 PE=1 SV=3	1	1	1	1	1	1	1	1	0	0	1	1	0	1	1	1	1	0	0	1	1	0	1	1	1	1	0	0	1	1	0	10.6	10.6	10.6	12.497	113	113	1	8	0.002381	3.5889	By matching
P61970	P61970	1	1	1	Nuclear transport factor 2	NUTF2	sp|P61970|NTF2_HUMAN Nuclear transport factor 2 OS=Homo sapiens OX=9606 GN=NUTF2 PE=1 SV=1	1	1	1	1	0	0	0	1	1	1	0	0	0	0	0	0	1	1	1	0	0	0	0	0	0	1	1	1	0	0	0	11	11	11	14.478	127	127	1	3	0.004065	2.6376
P61978	P61978	8	8	8	Heterogeneous nuclear ribonucleoprotein K	HNRNPK	sp|P61978|HNRPK_HUMAN Heterogeneous nuclear ribonucleoprotein K OS=Homo sapiens OX=9606 GN=HNRNPK PE=1 SV=1	1	8	8	8	6	4	3	8	7	8	3	7	2	6	4	3	8	7	8	3	7	2	6	4	3	8	7	8	3	7	2	22	22	22	50.976	463	463	1	52	0	41.393	By matching
P61981	P61981	4	3	3	14-3-3 protein gamma;14-3-3 protein gamma, N-terminally processed	YWHAG	sp|P61981|1433G_HUMAN 14-3-3 protein gamma OS=Homo sapiens OX=9606 GN=YWHAG PE=1 SV=2	1	4	3	3	2	1	2	4	2	2	1	1	0	2	1	2	3	1	1	1	1	0	2	1	2	3	1	1	1	1	0	17.8	13.8	13.8	28.302	247	247	1	12	0.0045872	9.2398	By matching
P62136;P36873;P62140	P62136;P36873;P62140	2;1;1	2;1;1	2;1;1	Serine/threonine-protein phosphatase PP1-alpha catalytic subunit;Serine/threonine-protein phosphatase PP1-gamma catalytic subunit;Serine/threonine-protein phosphatase PP1-beta catalytic subunit	PPP1CA;PPP1CC;PPP1CB	sp|P62136|PP1A_HUMAN Serine/threonine-protein phosphatase PP1-alpha catalytic subunit OS=Homo sapiens OX=9606 GN=PPP1CA PE=1 SV=1;sp|P36873|PP1G_HUMAN Serine/threonine-protein phosphatase PP1-gamma catalytic subunit OS=Homo sapiens OX=9606 GN=PPP1CC PE=1 S	3	2	2	2	1	0	1	1	1	1	0	2	1	1	0	1	1	1	1	0	2	1	1	0	1	1	1	1	0	2	1	8.8	8.8	8.8	37.512	330	330;323;327	1	8	0.0032468	5.8023	By matching
P62241	P62241	4	4	4	40S ribosomal protein S8	RPS8	sp|P62241|RS8_HUMAN 40S ribosomal protein S8 OS=Homo sapiens OX=9606 GN=RPS8 PE=1 SV=2	1	4	4	4	3	2	1	2	3	4	3	3	2	3	2	1	2	3	4	3	3	2	3	2	1	2	3	4	3	3	2	24.5	24.5	24.5	24.205	208	208	1	23	0.0060241	12.766	By MS/MS
P62258	P62258	8	7	7	14-3-3 protein epsilon	YWHAE	sp|P62258|1433E_HUMAN 14-3-3 protein epsilon OS=Homo sapiens OX=9606 GN=YWHAE PE=1 SV=1	1	8	7	7	3	2	2	7	7	8	0	2	0	3	2	2	6	6	7	0	2	0	3	2	2	6	6	7	0	2	0	40.8	36.9	36.9	29.174	255	255	1	30	0.0070922	15.503	By MS/MS
P62263	P62263	2	2	2	40S ribosomal protein S14	RPS14	sp|P62263|RS14_HUMAN 40S ribosomal protein S14 OS=Homo sapiens OX=9606 GN=RPS14 PE=1 SV=3	1	2	2	2	1	1	1	2	2	2	2	2	1	1	1	1	2	2	2	2	2	1	1	1	1	2	2	2	2	2	1	22.5	22.5	22.5	16.273	151	151	1	14	0.0027548	4.4374	By matching
P62269	P62269	3	3	3	40S ribosomal protein S18	RPS18	sp|P62269|RS18_HUMAN 40S ribosomal protein S18 OS=Homo sapiens OX=9606 GN=RPS18 PE=1 SV=3	1	3	3	3	2	2	3	1	1	1	1	1	1	2	2	3	1	1	1	1	1	1	2	2	3	1	1	1	1	1	1	19.1	19.1	19.1	17.718	152	152	1	13	0.0036101	6.7355	By MS/MS
P62277	P62277	1	1	1	40S ribosomal protein S13	RPS13	sp|P62277|RS13_HUMAN 40S ribosomal protein S13 OS=Homo sapiens OX=9606 GN=RPS13 PE=1 SV=2	1	1	1	1	1	1	1	0	0	0	0	1	0	1	1	1	0	0	0	0	1	0	1	1	1	0	0	0	0	1	0	6.6	6.6	6.6	17.222	151	151	1	5	0.016667	1.68	By MS/MS
P62306	P62306	1	1	1	Small nuclear ribonucleoprotein F	SNRPF	sp|P62306|RUXF_HUMAN Small nuclear ribonucleoprotein F OS=Homo sapiens OX=9606 GN=SNRPF PE=1 SV=1	1	1	1	1	1	1	0	1	1	1	1	1	0	1	1	0	1	1	1	1	1	0	1	1	0	1	1	1	1	1	0	15.1	15.1	15.1	9.7251	86	86	1	7	0.0033113	6.0199	By matching
P62310	P62310	1	1	1	U6 snRNA-associated Sm-like protein LSm3	LSM3	sp|P62310|LSM3_HUMAN U6 snRNA-associated Sm-like protein LSm3 OS=Homo sapiens OX=9606 GN=LSM3 PE=1 SV=2	1	1	1	1	0	0	0	1	1	1	0	0	0	0	0	0	1	1	1	0	0	0	0	0	0	1	1	1	0	0	0	11.8	11.8	11.8	11.845	102	102	1	3	0.010309	1.9108
P62314	P62314	1	1	1	Small nuclear ribonucleoprotein Sm D1	SNRPD1	sp|P62314|SMD1_HUMAN Small nuclear ribonucleoprotein Sm D1 OS=Homo sapiens OX=9606 GN=SNRPD1 PE=1 SV=1	1	1	1	1	0	0	1	0	0	0	0	1	0	0	0	1	0	0	0	0	1	0	0	0	1	0	0	0	0	1	0	10.9	10.9	10.9	13.281	119	119	1	2	0.0037313	2.257
P62318	P62318	1	1	1	Small nuclear ribonucleoprotein Sm D3	SNRPD3	sp|P62318|SMD3_HUMAN Small nuclear ribonucleoprotein Sm D3 OS=Homo sapiens OX=9606 GN=SNRPD3 PE=1 SV=1	1	1	1	1	0	0	0	1	1	1	0	1	0	0	0	0	1	1	1	0	1	0	0	0	0	1	1	1	0	1	0	7.1	7.1	7.1	13.916	126	126	1	4	0.0038314	2.3285
P62424	P62424	2	2	2	60S ribosomal protein L7a	RPL7A	sp|P62424|RL7A_HUMAN 60S ribosomal protein L7a OS=Homo sapiens OX=9606 GN=RPL7A PE=1 SV=2	1	2	2	2	2	2	2	1	1	1	1	2	1	2	2	2	1	1	1	1	2	1	2	2	2	1	1	1	1	2	1	9	9	9	29.995	266	266	1	13	0.0026738	4.2295	By MS/MS
P62491;Q15907	P62491;Q15907	2;2	2;2	2;2	Ras-related protein Rab-11A;Ras-related protein Rab-11B	RAB11A;RAB11B	sp|P62491|RB11A_HUMAN Ras-related protein Rab-11A OS=Homo sapiens OX=9606 GN=RAB11A PE=1 SV=3;sp|Q15907|RB11B_HUMAN Ras-related protein Rab-11B OS=Homo sapiens OX=9606 GN=RAB11B PE=1 SV=4	2	2	2	2	2	2	2	2	2	1	2	2	0	2	2	2	2	2	1	2	2	0	2	2	2	2	2	1	2	2	0	10.2	10.2	10.2	24.393	216	216;218	1	15	0.002849	4.5644	By MS/MS
P62701	P62701	4	4	4	40S ribosomal protein S4, X isoform	RPS4X	sp|P62701|RS4X_HUMAN 40S ribosomal protein S4, X isoform OS=Homo sapiens OX=9606 GN=RPS4X PE=1 SV=2	1	4	4	4	2	1	1	0	3	3	1	2	0	2	1	1	0	3	3	1	2	0	2	1	1	0	3	3	1	2	0	19	19	19	29.597	263	263	1	13	0.0035714	6.5795	By matching
P63267;P68133;P68032;P62736	P63267;P68133;P68032;P62736	11;11;11;11	1;1;1;1	1;1;1;1	Actin, gamma-enteric smooth muscle;Actin, alpha skeletal muscle;Actin, alpha cardiac muscle 1;Actin, aortic smooth muscle	ACTG2;ACTA1;ACTC1;ACTA2	sp|P63267|ACTH_HUMAN Actin, gamma-enteric smooth muscle OS=Homo sapiens OX=9606 GN=ACTG2 PE=1 SV=1;sp|P68133|ACTS_HUMAN Actin, alpha skeletal muscle OS=Homo sapiens OX=9606 GN=ACTA1 PE=1 SV=1;sp|P68032|ACTC_HUMAN Actin, alpha cardiac muscle 1 OS=Homo sapie	4	11	1	1	8	6	6	9	8	7	4	10	6	1	0	1	1	1	1	0	0	1	1	0	1	1	1	1	0	0	1	25.8	4.3	4.3	41.876	376	376;377;377;377	1	6	0.0049505	10.225	By matching
P62750	P62750	1	1	1	60S ribosomal protein L23a	RPL23A	sp|P62750|RL23A_HUMAN 60S ribosomal protein L23a OS=Homo sapiens OX=9606 GN=RPL23A PE=1 SV=1	1	1	1	1	1	1	1	1	1	1	1	1	1	1	1	1	1	1	1	1	1	1	1	1	1	1	1	1	1	1	1	8.3	8.3	8.3	17.695	156	156	1	9	0.0038911	2.4376	By matching
P62805	P62805	7	7	7	Histone H4	HIST1H4A	sp|P62805|H4_HUMAN Histone H4 OS=Homo sapiens OX=9606 GN=HIST1H4A PE=1 SV=2	1	7	7	7	5	4	5	5	5	5	5	5	2	5	4	5	5	5	5	5	5	2	5	4	5	5	5	5	5	5	2	58.3	58.3	58.3	11.367	103	103	1	53	0.006993	15.331	By MS/MS
P62820;P61026;P51153;Q92930;P61006;P59190	P62820	3;1;1;1;1;1	1;0;0;0;0;0	1;0;0;0;0;0	Ras-related protein Rab-1A	RAB1A	sp|P62820|RAB1A_HUMAN Ras-related protein Rab-1A OS=Homo sapiens OX=9606 GN=RAB1A PE=1 SV=3	6	3	1	1	1	1	1	3	2	3	2	3	1	0	0	0	1	1	1	1	1	1	0	0	0	1	1	1	1	1	1	21.5	8.3	8.3	22.677	205	205;200;203;207;207;212	1	12	0.0042283	2.7916	By matching
P62826	P62826	3	3	3	GTP-binding nuclear protein Ran	RAN	sp|P62826|RAN_HUMAN GTP-binding nuclear protein Ran OS=Homo sapiens OX=9606 GN=RAN PE=1 SV=3	1	3	3	3	3	2	2	3	1	2	2	3	0	3	2	2	3	1	2	2	3	0	3	2	2	3	1	2	2	3	0	16.2	16.2	16.2	24.423	216	216	1	18	0.0035971	6.6227	By MS/MS
P62829	P62829	2	2	2	60S ribosomal protein L23	RPL23	sp|P62829|RL23_HUMAN 60S ribosomal protein L23 OS=Homo sapiens OX=9606 GN=RPL23 PE=1 SV=1	1	2	2	2	0	1	0	2	1	2	1	2	1	0	1	0	2	1	2	1	2	1	0	1	0	2	1	2	1	2	1	20	20	20	14.865	140	140	1	15	0.0032154	5.5797
P62841	P62841	1	1	1	40S ribosomal protein S15	RPS15	sp|P62841|RS15_HUMAN 40S ribosomal protein S15 OS=Homo sapiens OX=9606 GN=RPS15 PE=1 SV=2	1	1	1	1	0	0	0	1	1	1	0	1	0	0	0	0	1	1	1	0	1	0	0	0	0	1	1	1	0	1	0	13.1	13.1	13.1	17.04	145	145	1	4	0.0043764	2.9596
P62851	P62851	2	2	2	40S ribosomal protein S25	RPS25	sp|P62851|RS25_HUMAN 40S ribosomal protein S25 OS=Homo sapiens OX=9606 GN=RPS25 PE=1 SV=1	1	2	2	2	1	2	2	1	2	1	1	1	1	1	2	2	1	2	1	1	1	1	1	2	2	1	2	1	1	1	1	15.2	15.2	15.2	13.742	125	125	1	12	0.002445	3.7618	By MS/MS
P62854;Q5JNZ5	P62854;Q5JNZ5	2;1	2;1	2;1	40S ribosomal protein S26;Putative 40S ribosomal protein S26-like 1	RPS26;RPS26P11	sp|P62854|RS26_HUMAN 40S ribosomal protein S26 OS=Homo sapiens OX=9606 GN=RPS26 PE=1 SV=3;sp|Q5JNZ5|RS26L_HUMAN Putative 40S ribosomal protein S26-like 1 OS=Homo sapiens OX=9606 GN=RPS26P11 PE=5 SV=1	2	2	2	2	1	1	1	2	1	1	2	2	1	1	1	1	2	1	1	2	2	1	1	1	1	2	1	1	2	2	1	20.9	20.9	20.9	13.015	115	115;115	1	12	0.0024096	3.7025	By MS/MS
P62873;Q9HAV0;P62879;P16520	P62873;Q9HAV0;P62879;P16520	2;1;1;1	2;1;1;1	2;1;1;1	Guanine nucleotide-binding protein G(I)/G(S)/G(T) subunit beta-1;Guanine nucleotide-binding protein subunit beta-4;Guanine nucleotide-binding protein G(I)/G(S)/G(T) subunit beta-2;Guanine nucleotide-binding protein G(I)/G(S)/G(T) subunit beta-3	GNB1;GNB4;GNB2;GNB3	sp|P62873|GBB1_HUMAN Guanine nucleotide-binding protein G(I)/G(S)/G(T) subunit beta-1 OS=Homo sapiens OX=9606 GN=GNB1 PE=1 SV=3;sp|Q9HAV0|GBB4_HUMAN Guanine nucleotide-binding protein subunit beta-4 OS=Homo sapiens OX=9606 GN=GNB4 PE=1 SV=3;sp|P62879|GBB2_	4	2	2	2	1	2	2	2	2	1	1	2	1	1	2	2	2	2	1	1	2	1	1	2	2	2	2	1	1	2	1	6.5	6.5	6.5	37.377	340	340;340;340;340	1	14	0.0030211	5.0903	By matching
P62888	P62888	2	2	2	60S ribosomal protein L30	RPL30	sp|P62888|RL30_HUMAN 60S ribosomal protein L30 OS=Homo sapiens OX=9606 GN=RPL30 PE=1 SV=2	1	2	2	2	1	1	1	2	2	1	2	2	2	1	1	1	2	2	1	2	2	2	1	1	1	2	2	1	2	2	2	24.3	24.3	24.3	12.784	115	115	1	15	0.0070423	15.35	By matching
P62913	P62913	1	1	1	60S ribosomal protein L11	RPL11	sp|P62913|RL11_HUMAN 60S ribosomal protein L11 OS=Homo sapiens OX=9606 GN=RPL11 PE=1 SV=2	1	1	1	1	1	0	1	1	1	1	1	1	1	1	0	1	1	1	1	1	1	1	1	0	1	1	1	1	1	1	1	7.9	7.9	7.9	20.252	178	178	1	8	0.0038168	2.2981	By matching
P62917	P62917	2	2	2	60S ribosomal protein L8	RPL8	sp|P62917|RL8_HUMAN 60S ribosomal protein L8 OS=Homo sapiens OX=9606 GN=RPL8 PE=1 SV=2	1	2	2	2	1	1	2	1	1	1	1	0	1	1	1	2	1	1	1	1	0	1	1	1	2	1	1	1	1	0	1	10.5	10.5	10.5	28.024	257	257	1	9	0.0030864	5.3502	By MS/MS
P62937;P0DN26;A0A0B4J2A2;A0A075B767;A0A075B759;Q9Y536;F5H284	P62937	4;1;1;1;1;1;1	4;1;1;1;1;1;1	4;1;1;1;1;1;1	Peptidyl-prolyl cis-trans isomerase A;Peptidyl-prolyl cis-trans isomerase A, N-terminally processed	PPIA	sp|P62937|PPIA_HUMAN Peptidyl-prolyl cis-trans isomerase A OS=Homo sapiens OX=9606 GN=PPIA PE=1 SV=2	7	4	4	4	1	1	0	4	3	4	1	0	0	1	1	0	4	3	4	1	0	0	1	1	0	4	3	4	1	0	0	23.6	23.6	23.6	18.012	165	165;164;164;164;164;164;164	1	14	0.0055556	11.592	By matching
P62942;A0A087WV48	P62942;A0A087WV48	2;1	2;1	2;1	Peptidyl-prolyl cis-trans isomerase FKBP1A	FKBP1A	sp|P62942|FKB1A_HUMAN Peptidyl-prolyl cis-trans isomerase FKBP1A OS=Homo sapiens OX=9606 GN=FKBP1A PE=1 SV=2;tr|A0A087WV48|A0A087WV48_HUMAN Uncharacterized protein OS=Homo sapiens OX=9606 PE=4 SV=1	2	2	2	2	0	0	1	2	1	2	0	1	0	0	0	1	2	1	2	0	1	0	0	0	1	2	1	2	0	1	0	25	25	25	11.951	108	108;116	1	7	0.0030581	5.2775
P62979;A0A2R8Y422;P62987;P0CG47;P0CG48	P62979;A0A2R8Y422;P62987;P0CG47;P0CG48	5;4;3;3;3	5;4;3;3;3	5;4;3;3;3	Ubiquitin-40S ribosomal protein S27a;Ubiquitin;40S ribosomal protein S27a;Ubiquitin-60S ribosomal protein L40;Ubiquitin;60S ribosomal protein L40;Polyubiquitin-B;Ubiquitin;Polyubiquitin-C;Ubiquitin	RPS27A;UBA52;UBB;UBC	sp|P62979|RS27A_HUMAN Ubiquitin-40S ribosomal protein S27a OS=Homo sapiens OX=9606 GN=RPS27A PE=1 SV=2;tr|A0A2R8Y422|A0A2R8Y422_HUMAN Uncharacterized protein OS=Homo sapiens OX=9606 PE=4 SV=1;sp|P62987|RL40_HUMAN Ubiquitin-60S ribosomal protein L40 OS=Homo	5	5	5	5	3	1	2	4	4	2	4	5	1	3	1	2	4	4	2	4	5	1	3	1	2	4	4	2	4	5	1	44.9	44.9	44.9	17.965	156	156;156;128;229;685	1	27	0.0045249	9.1258	By matching
P62995	P62995	1	1	1	Transformer-2 protein homolog beta	TRA2B	sp|P62995|TRA2B_HUMAN Transformer-2 protein homolog beta OS=Homo sapiens OX=9606 GN=TRA2B PE=1 SV=1	1	1	1	1	0	0	0	1	1	1	0	0	0	0	0	0	1	1	1	0	0	0	0	0	0	1	1	1	0	0	0	4.9	4.9	4.9	33.665	288	288	1	3	0.0042105	2.7832
P63104;P31947	P63104	12;1	12;1	10;0	14-3-3 protein zeta/delta	YWHAZ	sp|P63104|1433Z_HUMAN 14-3-3 protein zeta/delta OS=Homo sapiens OX=9606 GN=YWHAZ PE=1 SV=1	2	12	12	10	6	3	4	12	9	11	5	9	1	6	3	4	12	9	11	5	9	1	6	3	4	10	7	9	5	9	1	57.6	57.6	49.8	27.745	245	245;248	1	66	0	56.632	By MS/MS
P63167;Q96FJ2	P63167;Q96FJ2	2;1	2;1	2;1	Dynein light chain 1, cytoplasmic;Dynein light chain 2, cytoplasmic	DYNLL1;DYNLL2	sp|P63167|DYL1_HUMAN Dynein light chain 1, cytoplasmic OS=Homo sapiens OX=9606 GN=DYNLL1 PE=1 SV=1;sp|Q96FJ2|DYL2_HUMAN Dynein light chain 2, cytoplasmic OS=Homo sapiens OX=9606 GN=DYNLL2 PE=1 SV=1	2	2	2	2	0	0	0	2	1	2	2	2	1	0	0	0	2	1	2	2	2	1	0	0	0	2	1	2	2	2	1	37.1	37.1	37.1	10.366	89	89;89	1	10	0.0076923	17.088
P63244	P63244	7	7	7	Guanine nucleotide-binding protein subunit beta-2-like 1;Guanine nucleotide-binding protein subunit beta-2-like 1, N-terminally processed	GNB2L1	sp|P63244|RACK1_HUMAN Receptor of activated protein C kinase 1 OS=Homo sapiens OX=9606 GN=RACK1 PE=1 SV=3	1	7	7	7	6	5	5	6	5	5	5	7	3	6	5	5	6	5	5	5	7	3	6	5	5	6	5	5	5	7	3	26.5	26.5	26.5	35.076	317	317	1	47	0	22.409	By MS/MS
P67809	P67809	4	4	4	Nuclease-sensitive element-binding protein 1	YBX1	sp|P67809|YBOX1_HUMAN Nuclease-sensitive element-binding protein 1 OS=Homo sapiens OX=9606 GN=YBX1 PE=1 SV=3	1	4	4	4	1	1	0	3	2	2	1	2	0	1	1	0	3	2	2	1	2	0	1	1	0	3	2	2	1	2	0	30.2	30.2	30.2	35.924	324	324	1	12	0.005848	12.496	By matching
P67936;CON__Q3SX28;P07951;P09493	P67936;CON__Q3SX28;P07951	9;5;5;4	9;5;5;4	4;1;1;0	Tropomyosin alpha-4 chain;Tropomyosin beta chain	TPM4;TPM2	sp|P67936|TPM4_HUMAN Tropomyosin alpha-4 chain OS=Homo sapiens OX=9606 GN=TPM4 PE=1 SV=3;;sp|P07951|TPM2_HUMAN Tropomyosin beta chain OS=Homo sapiens OX=9606 GN=TPM2 PE=1 SV=1	4	9	9	4	0	0	0	8	7	9	2	5	0	0	0	0	8	7	9	2	5	0	0	0	0	4	4	4	0	2	0	35.5	35.5	16.9	28.521	248	248;284;284;284	1	38	0	19.665
P68104;Q5VTE0;Q05639	P68104;Q5VTE0;Q05639	7;7;4	7;7;4	7;7;4	Elongation factor 1-alpha 1;Putative elongation factor 1-alpha-like 3;Elongation factor 1-alpha 2	EEF1A1;EEF1A1P5;EEF1A2	sp|P68104|EF1A1_HUMAN Elongation factor 1-alpha 1 OS=Homo sapiens OX=9606 GN=EEF1A1 PE=1 SV=1;sp|Q5VTE0|EF1A3_HUMAN Putative elongation factor 1-alpha-like 3 OS=Homo sapiens OX=9606 GN=EEF1A1P5 PE=5 SV=1;sp|Q05639|EF1A2_HUMAN Elongation factor 1-alpha 2 OS	3	7	7	7	3	4	5	7	6	7	6	7	4	3	4	5	7	6	7	6	7	4	3	4	5	7	6	7	6	7	4	20.3	20.3	20.3	50.14	462	462;462;463	1	61	0	33.399	By MS/MS
P68363;P68366;A6NHL2	P68363;P68366	12;8;1	12;8;1	1;1;0	Tubulin alpha-1B chain;Tubulin alpha-4A chain	TUBA1B;TUBA4A	sp|P68363|TBA1B_HUMAN Tubulin alpha-1B chain OS=Homo sapiens OX=9606 GN=TUBA1B PE=1 SV=1;sp|P68366|TBA4A_HUMAN Tubulin alpha-4A chain OS=Homo sapiens OX=9606 GN=TUBA4A PE=1 SV=1	3	12	12	1	5	2	6	11	11	12	9	11	5	5	2	6	11	11	12	9	11	5	0	0	0	1	1	1	1	0	1	41.2	41.2	2.9	50.151	451	451;448;446	1	92	0	323.31	By matching
P68371;P04350	P68371;P04350	19;12	19;12	3;2	Tubulin beta-4B chain;Tubulin beta-4A chain	TUBB4B;TUBB4A	sp|P68371|TBB4B_HUMAN Tubulin beta-4B chain OS=Homo sapiens OX=9606 GN=TUBB4B PE=1 SV=1;sp|P04350|TBB4A_HUMAN Tubulin beta-4A chain OS=Homo sapiens OX=9606 GN=TUBB4A PE=1 SV=2	2	19	19	3	8	6	6	17	14	15	15	16	2	8	6	6	17	14	15	15	16	2	2	1	1	3	3	3	2	3	0	46.1	46.1	12.6	49.83	445	445;444	1	124	0	124.23	By MS/MS
Q71DI3;Q16695;P84243;P68431;Q5TEC6;Q6NXT2	Q71DI3;Q16695;P84243;P68431;Q5TEC6;Q6NXT2	2;2;2;2;1;1	2;2;2;2;1;1	2;2;2;2;1;1	Histone H3.2;Histone H3.1t;Histone H3.3;Histone H3.1;Histone H3;Histone H3.3C	HIST2H3A;HIST3H3;H3F3A;HIST1H3A;HIST2H3PS2;H3F3C	sp|Q71DI3|H32_HUMAN Histone H3.2 OS=Homo sapiens OX=9606 GN=HIST2H3A PE=1 SV=3;sp|Q16695|H31T_HUMAN Histone H3.1t OS=Homo sapiens OX=9606 GN=HIST3H3 PE=1 SV=3;sp|P84243|H33_HUMAN Histone H3.3 OS=Homo sapiens OX=9606 GN=H3F3A PE=1 SV=2;sp|P68431|H31_HUMAN H	6	2	2	2	2	2	2	2	1	2	2	1	0	2	2	2	2	1	2	2	1	0	2	2	2	2	1	2	2	1	0	13.2	13.2	13.2	15.388	136	136;136;136;136;136;135	1	14	0.0025063	3.8967	By MS/MS
P69849;Q15155;Q5JPE7	P69849;Q15155;Q5JPE7	4;4;4	4;4;4	4;4;4	Nodal modulator 3;Nodal modulator 1;Nodal modulator 2	NOMO3;NOMO1;NOMO2	sp|P69849|NOMO3_HUMAN Nodal modulator 3 OS=Homo sapiens OX=9606 GN=NOMO3 PE=3 SV=2;sp|Q15155|NOMO1_HUMAN Nodal modulator 1 OS=Homo sapiens OX=9606 GN=NOMO1 PE=1 SV=5;sp|Q5JPE7|NOMO2_HUMAN Nodal modulator 2 OS=Homo sapiens OX=9606 GN=NOMO2 PE=1 SV=1	3	4	4	4	3	0	1	2	1	2	3	4	1	3	0	1	2	1	2	3	4	1	3	0	1	2	1	2	3	4	1	3.8	3.8	3.8	134.13	1222	1222;1222;1267	1	17	0.0041841	7.9007	By matching
P78371	P78371	4	4	4	T-complex protein 1 subunit beta	CCT2	sp|P78371|TCPB_HUMAN T-complex protein 1 subunit beta OS=Homo sapiens OX=9606 GN=CCT2 PE=1 SV=4	1	4	4	4	2	0	1	3	2	3	3	1	1	2	0	1	3	2	3	3	1	1	2	0	1	3	2	3	3	1	1	9.7	9.7	9.7	57.488	535	535	1	17	0.0051813	10.618	By matching
P80723	P80723	4	4	4	Brain acid soluble protein 1	BASP1	sp|P80723|BASP1_HUMAN Brain acid soluble protein 1 OS=Homo sapiens OX=9606 GN=BASP1 PE=1 SV=2	1	4	4	4	2	0	0	4	2	3	1	3	0	2	0	0	4	2	3	1	3	0	2	0	0	4	2	3	1	3	0	33.9	33.9	33.9	22.693	227	227	1	15	0.0062112	12.979	By matching
P84090	P84090	2	2	2	Enhancer of rudimentary homolog	ERH	sp|P84090|ERH_HUMAN Enhancer of rudimentary homolog OS=Homo sapiens OX=9606 GN=ERH PE=1 SV=1	1	2	2	2	0	0	0	2	2	2	1	2	0	0	0	0	2	2	2	1	2	0	0	0	0	2	2	2	1	2	0	24	24	24	12.259	104	104	1	14	0.0048544	10.102
P84098	P84098	3	3	3	60S ribosomal protein L19	RPL19	sp|P84098|RL19_HUMAN 60S ribosomal protein L19 OS=Homo sapiens OX=9606 GN=RPL19 PE=1 SV=1	1	3	3	3	2	2	1	2	2	2	2	2	1	2	2	1	2	2	2	2	2	1	2	2	1	2	2	2	2	2	1	16.8	16.8	16.8	23.466	196	196	1	18	0.0054645	11.293	By MS/MS
P84103	P84103	2	1	1	Serine/arginine-rich splicing factor 3	SRSF3	sp|P84103|SRSF3_HUMAN Serine/arginine-rich splicing factor 3 OS=Homo sapiens OX=9606 GN=SRSF3 PE=1 SV=1	1	2	1	1	1	1	2	1	2	2	1	1	1	1	1	1	1	1	1	1	1	1	1	1	1	1	1	1	1	1	1	18.9	10.4	10.4	19.329	164	164	1	9	0.0035714	2.1213	By matching
P98173	P98173	1	1	1	Protein FAM3A	FAM3A	sp|P98173|FAM3A_HUMAN Protein FAM3A OS=Homo sapiens OX=9606 GN=FAM3A PE=1 SV=2	1	1	1	1	1	0	0	1	0	0	1	0	0	1	0	0	1	0	0	1	0	0	1	0	0	1	0	0	1	0	0	5.2	5.2	5.2	25.152	230	230	1	3	1	-2	By matching
P98179	P98179	1	1	1	RNA-binding protein 3	RBM3	sp|P98179|RBM3_HUMAN RNA-binding protein 3 OS=Homo sapiens OX=9606 GN=RBM3 PE=1 SV=1	1	1	1	1	1	0	0	1	0	1	0	1	0	1	0	0	1	0	1	0	1	0	1	0	0	1	0	1	0	1	0	7.6	7.6	7.6	17.17	157	157	1	4	0.0098522	1.8007	By matching
Q00325	Q00325	2	2	2	Phosphate carrier protein, mitochondrial	SLC25A3	sp|Q00325|MPCP_HUMAN Phosphate carrier protein, mitochondrial OS=Homo sapiens OX=9606 GN=SLC25A3 PE=1 SV=2	1	2	2	2	1	1	1	1	1	1	2	1	0	1	1	1	1	1	1	2	1	0	1	1	1	1	1	1	2	1	0	5.5	5.5	5.5	40.094	362	362	1	10	0.0026247	4.1038	By MS/MS
Q00341	Q00341	1	1	1	Vigilin	HDLBP	sp|Q00341|VIGLN_HUMAN Vigilin OS=Homo sapiens OX=9606 GN=HDLBP PE=1 SV=2	1	1	1	1	1	0	0	1	0	1	1	1	0	1	0	0	1	0	1	1	1	0	1	0	0	1	0	1	1	1	0	0.9	0.9	0.9	141.45	1268	1268	1	5	0.0036765	2.234	By matching
Q00610;P53675	Q00610	18;4	18;4	18;4	Clathrin heavy chain 1	CLTC	sp|Q00610|CLH1_HUMAN Clathrin heavy chain 1 OS=Homo sapiens OX=9606 GN=CLTC PE=1 SV=5	2	18	18	18	9	5	6	15	16	14	13	16	9	9	5	6	15	16	14	13	16	9	9	5	6	15	16	14	13	16	9	15.5	15.5	15.5	191.61	1675	1675;1640	1	110	0	48.073	By MS/MS
Q00765	Q00765	1	1	1	Receptor expression-enhancing protein 5	REEP5	sp|Q00765|REEP5_HUMAN Receptor expression-enhancing protein 5 OS=Homo sapiens OX=9606 GN=REEP5 PE=1 SV=3	1	1	1	1	1	0	1	1	1	1	1	1	0	1	0	1	1	1	1	1	1	0	1	0	1	1	1	1	1	1	0	5.3	5.3	5.3	21.493	189	189	1	8	0.003663	2.2105	By matching
Q00839	Q00839	5	5	5	Heterogeneous nuclear ribonucleoprotein U	HNRNPU	sp|Q00839|HNRPU_HUMAN Heterogeneous nuclear ribonucleoprotein U OS=Homo sapiens OX=9606 GN=HNRNPU PE=1 SV=6	1	5	5	5	1	0	0	4	5	5	4	5	0	1	0	0	4	5	5	4	5	0	1	0	0	4	5	5	4	5	0	9.7	9.7	9.7	90.583	825	825	1	28	0	19.765	By MS/MS
Q01082;P11277	Q01082	12;1	12;1	11;0	Spectrin beta chain, non-erythrocytic 1	SPTBN1	sp|Q01082|SPTB2_HUMAN Spectrin beta chain, non-erythrocytic 1 OS=Homo sapiens OX=9606 GN=SPTBN1 PE=1 SV=2	2	12	12	11	2	0	1	12	10	10	7	10	0	2	0	1	12	10	10	7	10	0	2	0	1	11	9	9	6	10	0	7.3	7.3	6.9	274.61	2364	2364;2137	1	55	0	41.798	By matching
Q01130;Q9BRL6	Q01130;Q9BRL6	2;1	2;1	2;1	Serine/arginine-rich splicing factor 2;Serine/arginine-rich splicing factor 8	SRSF2;SRSF8	sp|Q01130|SRSF2_HUMAN Serine/arginine-rich splicing factor 2 OS=Homo sapiens OX=9606 GN=SRSF2 PE=1 SV=4;sp|Q9BRL6|SRSF8_HUMAN Serine/arginine-rich splicing factor 8 OS=Homo sapiens OX=9606 GN=SRSF8 PE=1 SV=1	2	2	2	2	1	0	1	2	1	2	1	2	0	1	0	1	2	1	2	1	2	0	1	0	1	2	1	2	1	2	0	11.3	11.3	11.3	25.476	221	221;282	1	10	0	69.079	By matching
Q01469	Q01469	1	1	1	Fatty acid-binding protein, epidermal	FABP5	sp|Q01469|FABP5_HUMAN Fatty acid-binding protein 5 OS=Homo sapiens OX=9606 GN=FABP5 PE=1 SV=3	1	1	1	1	0	0	0	1	1	1	0	0	0	0	0	0	1	1	1	0	0	0	0	0	0	1	1	1	0	0	0	10.4	10.4	10.4	15.164	135	135	1	3	0.0035524	2.0767
Q01518	Q01518	7	7	7	Adenylyl cyclase-associated protein 1	CAP1	sp|Q01518|CAP1_HUMAN Adenylyl cyclase-associated protein 1 OS=Homo sapiens OX=9606 GN=CAP1 PE=1 SV=5	1	7	7	7	2	1	2	7	6	5	1	4	0	2	1	2	7	6	5	1	4	0	2	1	2	7	6	5	1	4	0	16.8	16.8	16.8	51.901	475	475	1	28	0	47.261	By matching
Q01813;P17858	Q01813	3;1	3;1	3;1	ATP-dependent 6-phosphofructokinase, platelet type	PFKP	sp|Q01813|PFKAP_HUMAN ATP-dependent 6-phosphofructokinase, platelet type OS=Homo sapiens OX=9606 GN=PFKP PE=1 SV=2	2	3	3	3	0	0	0	3	3	3	0	3	0	0	0	0	3	3	3	0	3	0	0	0	0	3	3	3	0	3	0	5.5	5.5	5.5	85.595	784	784;780	1	12	0.0034602	6.3973
Q01844	Q01844	1	1	1	RNA-binding protein EWS	EWSR1	sp|Q01844|EWS_HUMAN RNA-binding protein EWS OS=Homo sapiens OX=9606 GN=EWSR1 PE=1 SV=1	1	1	1	1	1	0	0	1	1	1	0	1	0	1	0	0	1	1	1	0	1	0	1	0	0	1	1	1	0	1	0	2.1	2.1	2.1	68.477	656	656	1	5	0.011272	1.7695	By matching
Q02543	Q02543	1	1	1	60S ribosomal protein L18a	RPL18A	sp|Q02543|RL18A_HUMAN 60S ribosomal protein L18a OS=Homo sapiens OX=9606 GN=RPL18A PE=1 SV=2	1	1	1	1	1	1	1	0	0	1	1	1	1	1	1	1	0	0	1	1	1	1	1	1	1	0	0	1	1	1	1	7.4	7.4	7.4	20.762	176	176	1	8	0.011076	1.7486	By MS/MS
Q02809	Q02809	2	2	2	Procollagen-lysine,2-oxoglutarate 5-dioxygenase 1	PLOD1	sp|Q02809|PLOD1_HUMAN Procollagen-lysine,2-oxoglutarate 5-dioxygenase 1 OS=Homo sapiens OX=9606 GN=PLOD1 PE=1 SV=2	1	2	2	2	2	0	1	0	1	0	2	1	1	2	0	1	0	1	0	2	1	1	2	0	1	0	1	0	2	1	1	3	3	3	83.549	727	727	1	8	0.0023981	3.6193	By MS/MS
Q02878	Q02878	2	2	2	60S ribosomal protein L6	RPL6	sp|Q02878|RL6_HUMAN 60S ribosomal protein L6 OS=Homo sapiens OX=9606 GN=RPL6 PE=1 SV=3	1	2	2	2	2	2	2	1	1	0	1	1	2	2	2	2	1	1	0	1	1	2	2	2	2	1	1	0	1	1	2	7.6	7.6	7.6	32.728	288	288	1	12	0.0025641	3.96	By MS/MS
Q02952	Q02952	5	5	5	A-kinase anchor protein 12	AKAP12	sp|Q02952|AKA12_HUMAN A-kinase anchor protein 12 OS=Homo sapiens OX=9606 GN=AKAP12 PE=1 SV=4	1	5	5	5	0	0	0	5	3	5	0	2	0	0	0	0	5	3	5	0	2	0	0	0	0	5	3	5	0	2	0	5.3	5.3	5.3	191.48	1782	1782	1	15	0.0051282	10.516
Q03135	Q03135	2	2	2	Caveolin-1	CAV1	sp|Q03135|CAV1_HUMAN Caveolin-1 OS=Homo sapiens OX=9606 GN=CAV1 PE=1 SV=4	1	2	2	2	0	0	1	1	2	1	0	0	1	0	0	1	1	2	1	0	0	1	0	0	1	1	2	1	0	0	1	12.9	12.9	12.9	20.471	178	178	1	6	0.0024155	3.732
Q03252	Q03252	4	3	3	Lamin-B2	LMNB2	sp|Q03252|LMNB2_HUMAN Lamin-B2 OS=Homo sapiens OX=9606 GN=LMNB2 PE=1 SV=4	1	4	3	3	0	0	0	2	2	4	1	3	0	0	0	0	2	2	3	1	3	0	0	0	0	2	2	3	1	3	0	7.3	6	6	69.948	620	620	1	11	0.003876	7.3036
Q04656	Q04656	1	1	1	Copper-transporting ATPase 1	ATP7A	sp|Q04656|ATP7A_HUMAN Copper-transporting ATPase 1 OS=Homo sapiens OX=9606 GN=ATP7A PE=1 SV=4	1	1	1	1	0	0	0	1	0	0	0	0	0	0	0	0	1	0	0	0	0	0	0	0	0	1	0	0	0	0	0	0.9	0.9	0.9	163.37	1500	1500	1	1	1	-2
Q04837	Q04837	1	1	1	Single-stranded DNA-binding protein, mitochondrial	SSBP1	sp|Q04837|SSBP_HUMAN Single-stranded DNA-binding protein, mitochondrial OS=Homo sapiens OX=9606 GN=SSBP1 PE=1 SV=1	1	1	1	1	1	0	0	1	1	1	0	1	0	1	0	0	1	1	1	0	1	0	1	0	0	1	1	1	0	1	0	10.1	10.1	10.1	17.259	148	148	1	5	0.0037736	7.0857	By matching
Q04917	Q04917	4	3	3	14-3-3 protein eta	YWHAH	sp|Q04917|1433F_HUMAN 14-3-3 protein eta OS=Homo sapiens OX=9606 GN=YWHAH PE=1 SV=4	1	4	3	3	2	1	1	3	3	2	0	0	0	2	1	1	2	2	1	0	0	0	2	1	1	2	2	1	0	0	0	18.7	14.6	14.6	28.218	246	246	1	9	0.0046296	9.4374	By matching
Q04941	Q04941	1	1	1	Proteolipid protein 2	PLP2	sp|Q04941|PLP2_HUMAN Proteolipid protein 2 OS=Homo sapiens OX=9606 GN=PLP2 PE=1 SV=1	1	1	1	1	0	1	1	0	1	1	1	1	0	0	1	1	0	1	1	1	1	0	0	1	1	0	1	1	1	1	0	8.6	8.6	8.6	16.691	152	152	1	6	0.0040241	2.6071
Q05682	Q05682	8	8	8	Caldesmon	CALD1	sp|Q05682|CALD1_HUMAN Caldesmon OS=Homo sapiens OX=9606 GN=CALD1 PE=1 SV=3	1	8	8	8	1	1	2	7	6	8	3	4	0	1	1	2	7	6	8	3	4	0	1	1	2	7	6	8	3	4	0	15.3	15.3	15.3	93.23	793	793	1	34	0	19.923	By matching
Q06323	Q06323	1	1	1	Proteasome activator complex subunit 1	PSME1	sp|Q06323|PSME1_HUMAN Proteasome activator complex subunit 1 OS=Homo sapiens OX=9606 GN=PSME1 PE=1 SV=1	1	1	1	1	0	0	0	1	0	1	0	0	1	0	0	0	1	0	1	0	0	1	0	0	0	1	0	1	0	0	1	5.6	5.6	5.6	28.723	249	249	1	3	0.016591	1.6767
Q06830;P32119	Q06830	9;1	9;1	9;1	Peroxiredoxin-1	PRDX1	sp|Q06830|PRDX1_HUMAN Peroxiredoxin-1 OS=Homo sapiens OX=9606 GN=PRDX1 PE=1 SV=1	2	9	9	9	7	3	5	8	5	8	5	8	2	7	3	5	8	5	8	5	8	2	7	3	5	8	5	8	5	8	2	48.7	48.7	48.7	22.11	199	199;198	1	51	0	20.419	By MS/MS
Q07020	Q07020	4	4	4	60S ribosomal protein L18	RPL18	sp|Q07020|RL18_HUMAN 60S ribosomal protein L18 OS=Homo sapiens OX=9606 GN=RPL18 PE=1 SV=2	1	4	4	4	4	4	3	2	2	2	2	3	3	4	4	3	2	2	2	2	3	3	4	4	3	2	2	2	2	3	3	25.5	25.5	25.5	21.634	188	188	1	25	0.0049261	10.188	By MS/MS
Q07021	Q07021	1	1	1	Complement component 1 Q subcomponent-binding protein, mitochondrial	C1QBP	sp|Q07021|C1QBP_HUMAN Complement component 1 Q subcomponent-binding protein, mitochondrial OS=Homo sapiens OX=9606 GN=C1QBP PE=1 SV=1	1	1	1	1	0	0	0	1	1	1	1	0	0	0	0	0	1	1	1	1	0	0	0	0	0	1	1	1	1	0	0	4.6	4.6	4.6	31.362	282	282	1	4	0.004158	2.7203
Q07065	Q07065	20	20	20	Cytoskeleton-associated protein 4	CKAP4	sp|Q07065|CKAP4_HUMAN Cytoskeleton-associated protein 4 OS=Homo sapiens OX=9606 GN=CKAP4 PE=1 SV=2	1	20	20	20	10	9	7	19	17	18	15	19	7	10	9	7	19	17	18	15	19	7	10	9	7	19	17	18	15	19	7	46	46	46	66.022	602	602	1	145	0	191.68	By MS/MS
Q07812	Q07812	2	2	2	Apoptosis regulator BAX	BAX	sp|Q07812|BAX_HUMAN Apoptosis regulator BAX OS=Homo sapiens OX=9606 GN=BAX PE=1 SV=1	1	2	2	2	1	0	0	2	2	2	0	1	0	1	0	0	2	2	2	0	1	0	1	0	0	2	2	2	0	1	0	13	13	13	21.184	192	192	1	8	0.0029499	4.7268	By matching
Q07955	Q07955	6	6	6	Serine/arginine-rich splicing factor 1	SRSF1	sp|Q07955|SRSF1_HUMAN Serine/arginine-rich splicing factor 1 OS=Homo sapiens OX=9606 GN=SRSF1 PE=1 SV=2	1	6	6	6	2	1	2	4	5	5	1	3	0	2	1	2	4	5	5	1	3	0	2	1	2	4	5	5	1	3	0	27.4	27.4	27.4	27.744	248	248	1	23	0.0059524	12.627	By matching
Q07960	Q07960	1	1	1	Rho GTPase-activating protein 1	ARHGAP1	sp|Q07960|RHG01_HUMAN Rho GTPase-activating protein 1 OS=Homo sapiens OX=9606 GN=ARHGAP1 PE=1 SV=1	1	1	1	1	0	0	0	0	1	1	0	1	0	0	0	0	0	1	1	0	1	0	0	0	0	0	1	1	0	1	0	4.1	4.1	4.1	50.435	439	439	1	3	0.0038835	2.4352
Q08211	Q08211	1	1	1	ATP-dependent RNA helicase A	DHX9	sp|Q08211|DHX9_HUMAN ATP-dependent RNA helicase A OS=Homo sapiens OX=9606 GN=DHX9 PE=1 SV=4	1	1	1	1	1	1	1	1	1	1	0	1	0	1	1	1	1	1	1	0	1	0	1	1	1	1	1	1	0	1	0	0.9	0.9	0.9	140.96	1270	1270	1	7	0.0037665	2.2694	By MS/MS
Q09666	Q09666	40	40	40	Neuroblast differentiation-associated protein AHNAK	AHNAK	sp|Q09666|AHNK_HUMAN Neuroblast differentiation-associated protein AHNAK OS=Homo sapiens OX=9606 GN=AHNAK PE=1 SV=2	1	40	40	40	12	3	8	37	33	34	27	29	9	12	3	8	37	33	34	27	29	9	12	3	8	37	33	34	27	29	9	16.2	16.2	16.2	629.09	5890	5890	1	192	0	102.32	By MS/MS
Q0ZGT2	Q0ZGT2	2	2	2	Nexilin	NEXN	sp|Q0ZGT2|NEXN_HUMAN Nexilin OS=Homo sapiens OX=9606 GN=NEXN PE=1 SV=1	1	2	2	2	0	0	0	2	0	1	0	0	0	0	0	0	2	0	1	0	0	0	0	0	0	2	0	1	0	0	0	3.6	3.6	3.6	80.657	675	675	1	3	0.00271	4.3799
Q12797	Q12797	1	1	1	Aspartyl/asparaginyl beta-hydroxylase	ASPH	sp|Q12797|ASPH_HUMAN Aspartyl/asparaginyl beta-hydroxylase OS=Homo sapiens OX=9606 GN=ASPH PE=1 SV=3	1	1	1	1	0	0	0	1	1	1	1	1	0	0	0	0	1	1	1	1	1	0	0	0	0	1	1	1	1	1	0	2.4	2.4	2.4	85.862	758	758	1	5	0.0022173	3.0793
Q12805	Q12805	1	1	1	EGF-containing fibulin-like extracellular matrix protein 1	EFEMP1	sp|Q12805|FBLN3_HUMAN EGF-containing fibulin-like extracellular matrix protein 1 OS=Homo sapiens OX=9606 GN=EFEMP1 PE=1 SV=2	1	1	1	1	0	1	1	1	1	1	0	1	0	0	1	1	1	1	1	0	1	0	0	1	1	1	1	1	0	1	0	2.2	2.2	2.2	54.64	493	493	1	6	0.0023866	3.5977
Q12874	Q12874	1	1	1	Splicing factor 3A subunit 3	SF3A3	sp|Q12874|SF3A3_HUMAN Splicing factor 3A subunit 3 OS=Homo sapiens OX=9606 GN=SF3A3 PE=1 SV=1	1	1	1	1	0	0	1	0	0	0	0	1	0	0	0	1	0	0	0	0	1	0	0	0	1	0	0	0	0	1	0	2.4	2.4	2.4	58.848	501	501	1	2	0.0042017	2.7764
Q12904	Q12904	1	1	1	Aminoacyl tRNA synthase complex-interacting multifunctional protein 1;Endothelial monocyte-activating polypeptide 2	AIMP1	sp|Q12904|AIMP1_HUMAN Aminoacyl tRNA synthase complex-interacting multifunctional protein 1 OS=Homo sapiens OX=9606 GN=AIMP1 PE=1 SV=2	1	1	1	1	0	0	0	1	1	1	1	0	0	0	0	0	1	1	1	1	0	0	0	0	0	1	1	1	1	0	0	6.4	6.4	6.4	34.352	312	312	1	4	0.0035651	2.1031
Q12905	Q12905	3	3	3	Interleukin enhancer-binding factor 2	ILF2	sp|Q12905|ILF2_HUMAN Interleukin enhancer-binding factor 2 OS=Homo sapiens OX=9606 GN=ILF2 PE=1 SV=2	1	3	3	3	1	0	0	2	2	1	3	3	0	1	0	0	2	2	1	3	3	0	1	0	0	2	2	1	3	3	0	11.3	11.3	11.3	43.062	390	390	1	12	0.003012	5.0598	By matching
Q12906	Q12906	2	2	2	Interleukin enhancer-binding factor 3	ILF3	sp|Q12906|ILF3_HUMAN Interleukin enhancer-binding factor 3 OS=Homo sapiens OX=9606 GN=ILF3 PE=1 SV=3	1	2	2	2	1	1	1	0	0	1	2	1	1	1	1	1	0	0	1	2	1	1	1	1	1	0	0	1	2	1	1	2.7	2.7	2.7	95.337	894	894	1	8	0.0024331	3.7383	By MS/MS
Q12907	Q12907	2	2	2	Vesicular integral-membrane protein VIP36	LMAN2	sp|Q12907|LMAN2_HUMAN Vesicular integral-membrane protein VIP36 OS=Homo sapiens OX=9606 GN=LMAN2 PE=1 SV=1	1	2	2	2	1	1	1	0	1	1	2	1	1	1	1	1	0	1	1	2	1	1	1	1	1	0	1	1	2	1	1	5.9	5.9	5.9	40.228	356	356	1	9	0.0022883	3.3414	By matching
Q12931	Q12931	1	1	1	Heat shock protein 75 kDa, mitochondrial	TRAP1	sp|Q12931|TRAP1_HUMAN Heat shock protein 75 kDa, mitochondrial OS=Homo sapiens OX=9606 GN=TRAP1 PE=1 SV=3	1	1	1	1	1	1	1	1	1	1	1	1	0	1	1	1	1	1	1	1	1	0	1	1	1	1	1	1	1	1	0	2.1	2.1	2.1	80.109	704	704	1	9	0.010017	1.8299	By matching
Q13162	Q13162	2	2	2	Peroxiredoxin-4	PRDX4	sp|Q13162|PRDX4_HUMAN Peroxiredoxin-4 OS=Homo sapiens OX=9606 GN=PRDX4 PE=1 SV=1	1	2	2	2	1	0	0	2	2	2	1	0	0	1	0	0	2	2	2	1	0	0	1	0	0	2	2	2	1	0	0	9.2	9.2	9.2	30.54	271	271	1	8	0.0026596	4.1934	By matching
Q13185	Q13185	1	1	1	Chromobox protein homolog 3	CBX3	sp|Q13185|CBX3_HUMAN Chromobox protein homolog 3 OS=Homo sapiens OX=9606 GN=CBX3 PE=1 SV=4	1	1	1	1	0	0	0	1	1	1	0	1	0	0	0	0	1	1	1	0	1	0	0	0	0	1	1	1	0	1	0	6.6	6.6	6.6	20.811	183	183	1	4	0.010084	1.8433
Q13200	Q13200	3	3	3	26S proteasome non-ATPase regulatory subunit 2	PSMD2	sp|Q13200|PSMD2_HUMAN 26S proteasome non-ATPase regulatory subunit 2 OS=Homo sapiens OX=9606 GN=PSMD2 PE=1 SV=3	1	3	3	3	1	1	0	1	1	2	2	3	0	1	1	0	1	1	2	2	3	0	1	1	0	1	1	2	2	3	0	4.8	4.8	4.8	100.2	908	908	1	11	0.003663	6.8764	By matching
Q13247	Q13247	1	1	1	Serine/arginine-rich splicing factor 6	SRSF6	sp|Q13247|SRSF6_HUMAN Serine/arginine-rich splicing factor 6 OS=Homo sapiens OX=9606 GN=SRSF6 PE=1 SV=2	1	1	1	1	1	0	0	1	1	1	1	1	0	1	0	0	1	1	1	1	1	0	1	0	0	1	1	1	1	1	0	2.6	2.6	2.6	39.586	344	344	1	6	0.0036036	2.1428	By matching
Q13263	Q13263	2	2	2	Transcription intermediary factor 1-beta	TRIM28	sp|Q13263|TIF1B_HUMAN Transcription intermediary factor 1-beta OS=Homo sapiens OX=9606 GN=TRIM28 PE=1 SV=5	1	2	2	2	2	0	1	2	2	1	1	2	0	2	0	1	2	2	1	1	2	0	2	0	1	2	2	1	1	2	0	2.4	2.4	2.4	88.549	835	835	1	11	0.0022676	3.2958	By matching
Q13283	Q13283	3	3	3	Ras GTPase-activating protein-binding protein 1	G3BP1	sp|Q13283|G3BP1_HUMAN Ras GTPase-activating protein-binding protein 1 OS=Homo sapiens OX=9606 GN=G3BP1 PE=1 SV=1	1	3	3	3	0	0	0	3	3	3	1	1	0	0	0	0	3	3	3	1	1	0	0	0	0	3	3	3	1	1	0	9	9	9	52.164	466	466	1	11	0.0033223	6.0945
Q13347	Q13347	1	1	1	Eukaryotic translation initiation factor 3 subunit I	EIF3I	sp|Q13347|EIF3I_HUMAN Eukaryotic translation initiation factor 3 subunit I OS=Homo sapiens OX=9606 GN=EIF3I PE=1 SV=1	1	1	1	1	0	1	1	1	1	1	0	0	0	0	1	1	1	1	1	0	0	0	0	1	1	1	1	1	0	0	0	3.7	3.7	3.7	36.501	325	325	1	5	0.0036697	2.2243
Q9Y586;Q13394	Q9Y586;Q13394	1;1	1;1	1;1	Protein mab-21-like 2;Protein mab-21-like 1	MAB21L2;MAB21L1	sp|Q9Y586|MB212_HUMAN Protein mab-21-like 2 OS=Homo sapiens OX=9606 GN=MAB21L2 PE=1 SV=1;sp|Q13394|MB211_HUMAN Putative nucleotidyltransferase MAB21L1 OS=Homo sapiens OX=9606 GN=MAB21L1 PE=1 SV=1	2	1	1	1	0	0	0	0	1	1	1	0	0	0	0	0	0	1	1	1	0	0	0	0	0	0	1	1	1	0	0	4.2	4.2	4.2	40.923	359	359;359	1	3	0.0042553	2.8077
Q13442	Q13442	1	1	1	28 kDa heat- and acid-stable phosphoprotein	PDAP1	sp|Q13442|HAP28_HUMAN 28 kDa heat- and acid-stable phosphoprotein OS=Homo sapiens OX=9606 GN=PDAP1 PE=1 SV=1	1	1	1	1	0	0	0	1	1	1	0	0	0	0	0	0	1	1	1	0	0	0	0	0	0	1	1	1	0	0	0	7.2	7.2	7.2	20.63	181	181	1	3	0.0041068	2.6849
Q13501	Q13501	1	1	1	Sequestosome-1	SQSTM1	sp|Q13501|SQSTM_HUMAN Sequestosome-1 OS=Homo sapiens OX=9606 GN=SQSTM1 PE=1 SV=1	1	1	1	1	0	0	0	1	1	1	1	1	0	0	0	0	1	1	1	1	1	0	0	0	0	1	1	1	1	1	0	5.9	5.9	5.9	47.687	440	440	1	5	0.0038536	2.3776
Q13561	Q13561	4	4	4	Dynactin subunit 2	DCTN2	sp|Q13561|DCTN2_HUMAN Dynactin subunit 2 OS=Homo sapiens OX=9606 GN=DCTN2 PE=1 SV=4	1	4	4	4	0	0	0	4	4	4	1	3	0	0	0	0	4	4	4	1	3	0	0	0	0	4	4	4	1	3	0	17	17	17	44.23	401	401	1	16	0.003937	7.3683
Q13740	Q13740	2	2	2	CD166 antigen	ALCAM	sp|Q13740|CD166_HUMAN CD166 antigen OS=Homo sapiens OX=9606 GN=ALCAM PE=1 SV=2	1	2	2	2	1	0	0	1	2	2	1	1	1	1	0	0	1	2	2	1	1	1	1	0	0	1	2	2	1	1	1	5.8	5.8	5.8	65.102	583	583	1	9	0.003367	6.2368	By matching
Q13813	Q13813	10	10	10	Spectrin alpha chain, non-erythrocytic 1	SPTAN1	sp|Q13813|SPTN1_HUMAN Spectrin alpha chain, non-erythrocytic 1 OS=Homo sapiens OX=9606 GN=SPTAN1 PE=1 SV=3	1	10	10	10	0	0	0	10	9	9	3	7	0	0	0	0	10	9	9	3	7	0	0	0	0	10	9	9	3	7	0	5.7	5.7	5.7	284.54	2472	2472	1	42	0	26.39
Q13838;O00148	Q13838;O00148	3;2	3;2	3;2	Spliceosome RNA helicase DDX39B;ATP-dependent RNA helicase DDX39A	DDX39B;DDX39A	sp|Q13838|DX39B_HUMAN Spliceosome RNA helicase DDX39B OS=Homo sapiens OX=9606 GN=DDX39B PE=1 SV=1;sp|O00148|DX39A_HUMAN ATP-dependent RNA helicase DDX39A OS=Homo sapiens OX=9606 GN=DDX39A PE=1 SV=2	2	3	3	3	1	1	2	1	1	1	0	1	0	1	1	2	1	1	1	0	1	0	1	1	2	1	1	1	0	1	0	7.7	7.7	7.7	48.991	428	428;427	1	8	0.0029674	4.8702	By MS/MS
Q9BVA1;Q13885	Q9BVA1;Q13885	15;15	2;2	1;1	Tubulin beta-2B chain;Tubulin beta-2A chain	TUBB2B;TUBB2A	sp|Q9BVA1|TBB2B_HUMAN Tubulin beta-2B chain OS=Homo sapiens OX=9606 GN=TUBB2B PE=1 SV=1;sp|Q13885|TBB2A_HUMAN Tubulin beta-2A chain OS=Homo sapiens OX=9606 GN=TUBB2A PE=1 SV=1	2	15	2	1	5	4	4	13	9	11	11	11	2	1	0	0	1	0	2	0	0	0	0	0	0	0	0	1	0	0	0	34.2	8.8	6.1	49.953	445	445;445	1	4	0.0025189	3.908	By matching
Q14103	Q14103	4	4	4	Heterogeneous nuclear ribonucleoprotein D0	HNRNPD	sp|Q14103|HNRPD_HUMAN Heterogeneous nuclear ribonucleoprotein D0 OS=Homo sapiens OX=9606 GN=HNRNPD PE=1 SV=1	1	4	4	4	1	2	2	4	3	4	2	1	2	1	2	2	4	3	4	2	1	2	1	2	2	4	3	4	2	1	2	15.5	15.5	15.5	38.434	355	355	1	24	0	36.901	By matching
Q9NVA2;Q14141;Q92599	Q9NVA2;Q14141;Q92599	1;1;1	1;1;1	1;1;1	Septin-11;Septin-6;Septin-8	SEPT11;SEPT6;SEPT8	sp|Q9NVA2|SEP11_HUMAN Septin-11 OS=Homo sapiens OX=9606 GN=SEPT11 PE=1 SV=3;sp|Q14141|SEPT6_HUMAN Septin-6 OS=Homo sapiens OX=9606 GN=SEPT6 PE=1 SV=4;sp|Q92599|SEPT8_HUMAN Septin-8 OS=Homo sapiens OX=9606 GN=SEPT8 PE=1 SV=4	3	1	1	1	0	0	0	0	0	1	0	0	0	0	0	0	0	0	1	0	0	0	0	0	0	0	0	1	0	0	0	2.1	2.1	2.1	49.398	429	429;434;483	1	1	1	-2
Q14157	Q14157	2	2	2	Ubiquitin-associated protein 2-like	UBAP2L	sp|Q14157|UBP2L_HUMAN Ubiquitin-associated protein 2-like OS=Homo sapiens OX=9606 GN=UBAP2L PE=1 SV=2	1	2	2	2	0	0	0	2	1	1	0	1	0	0	0	0	2	1	1	0	1	0	0	0	0	2	1	1	0	1	0	2.4	2.4	2.4	114.53	1087	1087	1	5	0.0031056	5.3987
Q14192	Q14192	4	4	4	Four and a half LIM domains protein 2	FHL2	sp|Q14192|FHL2_HUMAN Four and a half LIM domains protein 2 OS=Homo sapiens OX=9606 GN=FHL2 PE=1 SV=3	1	4	4	4	0	0	0	4	4	4	2	1	0	0	0	0	4	4	4	2	1	0	0	0	0	4	4	4	2	1	0	23.3	23.3	23.3	32.193	279	279	1	15	0.0052356	10.71
Q14195	Q14195	4	4	4	Dihydropyrimidinase-related protein 3	DPYSL3	sp|Q14195|DPYL3_HUMAN Dihydropyrimidinase-related protein 3 OS=Homo sapiens OX=9606 GN=DPYSL3 PE=1 SV=1	1	4	4	4	2	0	0	3	1	4	2	2	0	2	0	0	3	1	4	2	2	0	2	0	0	3	1	4	2	2	0	11.1	11.1	11.1	61.963	570	570	1	14	0.0071429	15.551	By matching
Q14204	Q14204	5	5	5	Cytoplasmic dynein 1 heavy chain 1	DYNC1H1	sp|Q14204|DYHC1_HUMAN Cytoplasmic dynein 1 heavy chain 1 OS=Homo sapiens OX=9606 GN=DYNC1H1 PE=1 SV=5	1	5	5	5	2	1	1	2	2	2	5	4	1	2	1	1	2	2	2	5	4	1	2	1	1	2	2	2	5	4	1	1.4	1.4	1.4	532.4	4646	4646	1	20	0.0050251	10.368	By matching
Q14247	Q14247	2	2	2	Src substrate cortactin	CTTN	sp|Q14247|SRC8_HUMAN Src substrate cortactin OS=Homo sapiens OX=9606 GN=CTTN PE=1 SV=2	1	2	2	2	0	0	0	2	2	2	0	0	0	0	0	0	2	2	2	0	0	0	0	0	0	2	2	2	0	0	0	5.8	5.8	5.8	61.585	550	550	1	6	0.0022989	3.4104
Q14315	Q14315	7	3	3	Filamin-C	FLNC	sp|Q14315|FLNC_HUMAN Filamin-C OS=Homo sapiens OX=9606 GN=FLNC PE=1 SV=3	1	7	3	3	3	1	2	6	5	4	3	5	0	1	0	0	3	3	3	1	1	0	1	0	0	3	3	3	1	1	0	4.1	2.1	2.1	291.02	2725	2725	1	12	0.003861	7.3029	By matching
Q14444	Q14444	1	1	1	Caprin-1	CAPRIN1	sp|Q14444|CAPR1_HUMAN Caprin-1 OS=Homo sapiens OX=9606 GN=CAPRIN1 PE=1 SV=2	1	1	1	1	0	0	0	1	1	1	1	1	0	0	0	0	1	1	1	1	1	0	0	0	0	1	1	1	1	1	0	1.7	1.7	1.7	78.365	709	709	1	5	0.0086806	1.956
Q14667	Q14667	1	1	1	Protein KIAA0100	KIAA0100	sp|Q14667|K0100_HUMAN Protein KIAA0100 OS=Homo sapiens OX=9606 GN=KIAA0100 PE=1 SV=3	1	1	1	1	0	0	0	0	1	0	0	0	0	0	0	0	0	1	0	0	0	0	0	0	0	0	1	0	0	0	0	0.4	0.4	0.4	253.7	2235	2235	1	1	0.017884	1.6545
Q14697	Q14697	7	7	7	Neutral alpha-glucosidase AB	GANAB	sp|Q14697|GANAB_HUMAN Neutral alpha-glucosidase AB OS=Homo sapiens OX=9606 GN=GANAB PE=1 SV=3	1	7	7	7	6	2	3	5	4	4	4	5	1	6	2	3	5	4	4	4	5	1	6	2	3	5	4	4	4	5	1	8.9	8.9	8.9	106.87	944	944	1	39	0	30.253	By MS/MS
Q14764	Q14764	10	10	10	Major vault protein	MVP	sp|Q14764|MVP_HUMAN Major vault protein OS=Homo sapiens OX=9606 GN=MVP PE=1 SV=4	1	10	10	10	5	4	5	6	7	6	6	8	3	5	4	5	6	7	6	6	8	3	5	4	5	6	7	6	6	8	3	12.9	12.9	12.9	99.326	893	893	1	52	0	20.706	By MS/MS
Q14847	Q14847	4	4	4	LIM and SH3 domain protein 1	LASP1	sp|Q14847|LASP1_HUMAN LIM and SH3 domain protein 1 OS=Homo sapiens OX=9606 GN=LASP1 PE=1 SV=2	1	4	4	4	0	1	0	4	4	4	1	2	0	0	1	0	4	4	4	1	2	0	0	1	0	4	4	4	1	2	0	19.9	19.9	19.9	29.717	261	261	1	16	0	42.565
Q14974	Q14974	3	3	3	Importin subunit beta-1	KPNB1	sp|Q14974|IMB1_HUMAN Importin subunit beta-1 OS=Homo sapiens OX=9606 GN=KPNB1 PE=1 SV=2	1	3	3	3	0	0	0	3	2	2	1	1	0	0	0	0	3	2	2	1	1	0	0	0	0	3	2	2	1	1	0	4.6	4.6	4.6	97.169	876	876	1	9	0.0034722	6.4266
Q14980	Q14980	1	1	1	Nuclear mitotic apparatus protein 1	NUMA1	sp|Q14980|NUMA1_HUMAN Nuclear mitotic apparatus protein 1 OS=Homo sapiens OX=9606 GN=NUMA1 PE=1 SV=2	1	1	1	1	0	0	0	1	0	1	0	0	0	0	0	0	1	0	1	0	0	0	0	0	0	1	0	1	0	0	0	0.6	0.6	0.6	238.26	2115	2115	1	2	0.0112	1.7517
Q15005	Q15005	1	1	1	Signal peptidase complex subunit 2	SPCS2	sp|Q15005|SPCS2_HUMAN Signal peptidase complex subunit 2 OS=Homo sapiens OX=9606 GN=SPCS2 PE=1 SV=3	1	1	1	1	0	0	0	1	1	1	1	1	0	0	0	0	1	1	1	1	1	0	0	0	0	1	1	1	1	1	0	8.4	8.4	8.4	25.003	226	226	1	5	0.0039216	2.5131
Q15019	Q15019	2	2	2	Septin-2	2002-09-01	sp|Q15019|SEPT2_HUMAN Septin-2 OS=Homo sapiens OX=9606 GN=SEPT2 PE=1 SV=1	1	2	2	2	0	0	0	2	2	2	1	2	1	0	0	0	2	2	2	1	2	1	0	0	0	2	2	2	1	2	1	7.8	7.8	7.8	41.487	361	361	1	11	0.0039841	7.4659
Q15029	Q15029	4	3	3	116 kDa U5 small nuclear ribonucleoprotein component	EFTUD2	sp|Q15029|U5S1_HUMAN 116 kDa U5 small nuclear ribonucleoprotein component OS=Homo sapiens OX=9606 GN=EFTUD2 PE=1 SV=1	1	4	3	3	2	2	2	2	2	3	1	2	1	1	1	1	1	1	2	1	2	1	1	1	1	1	1	2	1	2	1	4.6	3.6	3.6	109.43	972	972	1	11	0.0030675	5.2785	By matching
Q15084	Q15084	7	7	7	Protein disulfide-isomerase A6	PDIA6	sp|Q15084|PDIA6_HUMAN Protein disulfide-isomerase A6 OS=Homo sapiens OX=9606 GN=PDIA6 PE=1 SV=1	1	7	7	7	3	2	2	7	6	5	4	5	4	3	2	2	7	6	5	4	5	4	3	2	2	7	6	5	4	5	4	22.5	22.5	22.5	48.121	440	440	1	43	0	20.735	By MS/MS
Q15147	Q15147	1	1	1	1-phosphatidylinositol 4,5-bisphosphate phosphodiesterase beta-4	PLCB4	sp|Q15147|PLCB4_HUMAN 1-phosphatidylinositol 4,5-bisphosphate phosphodiesterase beta-4 OS=Homo sapiens OX=9606 GN=PLCB4 PE=1 SV=3	1	1	1	1	0	0	0	1	0	0	0	0	0	0	0	0	1	0	0	0	0	0	0	0	0	1	0	0	0	0	0	1	1	1	134.46	1175	1175	1	1	0.014019	1.7151
Q15149	Q15149	68	68	68	Plectin	PLEC	sp|Q15149|PLEC_HUMAN Plectin OS=Homo sapiens OX=9606 GN=PLEC PE=1 SV=3	1	68	68	68	35	19	26	53	52	55	36	53	15	35	19	26	53	52	55	36	53	15	35	19	26	53	52	55	36	53	15	18.6	18.6	18.6	531.78	4684	4684	1	359	0	171.91	By MS/MS
Q15181	Q15181	1	1	1	Inorganic pyrophosphatase	PPA1	sp|Q15181|IPYR_HUMAN Inorganic pyrophosphatase OS=Homo sapiens OX=9606 GN=PPA1 PE=1 SV=2	1	1	1	1	0	0	0	1	1	1	0	0	0	0	0	0	1	1	1	0	0	0	0	0	0	1	1	1	0	0	0	5.2	5.2	5.2	32.66	289	289	1	3	0.0077519	17.197
Q15233	Q15233	5	4	4	Non-POU domain-containing octamer-binding protein	NONO	sp|Q15233|NONO_HUMAN Non-POU domain-containing octamer-binding protein OS=Homo sapiens OX=9606 GN=NONO PE=1 SV=4	1	5	4	4	2	1	1	3	3	5	3	3	0	1	0	1	2	3	4	2	2	0	1	0	1	2	3	4	2	2	0	14.2	12.5	12.5	54.231	471	471	1	15	0.0039062	7.3134	By MS/MS
Q15287	Q15287	1	1	1	RNA-binding protein with serine-rich domain 1	RNPS1	sp|Q15287|RNPS1_HUMAN RNA-binding protein with serine-rich domain 1 OS=Homo sapiens OX=9606 GN=RNPS1 PE=1 SV=1	1	1	1	1	0	0	0	1	1	1	0	1	0	0	0	0	1	1	1	0	1	0	0	0	0	1	1	1	0	1	0	4.9	4.9	4.9	34.208	305	305	1	4	0.0034364	6.3941
Q15293	Q15293	1	1	1	Reticulocalbin-1	RCN1	sp|Q15293|RCN1_HUMAN Reticulocalbin-1 OS=Homo sapiens OX=9606 GN=RCN1 PE=1 SV=1	1	1	1	1	0	0	0	1	1	1	0	0	0	0	0	0	1	1	1	0	0	0	0	0	0	1	1	1	0	0	0	4.8	4.8	4.8	38.89	331	331	1	3	0.0036232	2.1611
Q15365	Q15365	7	7	5	Poly(rC)-binding protein 1	PCBP1	sp|Q15365|PCBP1_HUMAN Poly(rC)-binding protein 1 OS=Homo sapiens OX=9606 GN=PCBP1 PE=1 SV=2	1	7	7	5	3	2	3	6	6	6	6	6	1	3	2	3	6	6	6	6	6	1	2	1	2	4	4	4	4	4	1	30.3	30.3	21.6	37.497	356	356	1	45	0	24.979	By MS/MS
Q15366;P57721	Q15366;P57721	5;3	3;1	3;1	Poly(rC)-binding protein 2;Poly(rC)-binding protein 3	PCBP2;PCBP3	sp|Q15366|PCBP2_HUMAN Poly(rC)-binding protein 2 OS=Homo sapiens OX=9606 GN=PCBP2 PE=1 SV=1;sp|P57721|PCBP3_HUMAN Poly(rC)-binding protein 3 OS=Homo sapiens OX=9606 GN=PCBP3 PE=2 SV=2	2	5	3	3	3	2	2	5	5	5	4	5	1	2	1	1	3	3	3	2	3	1	2	1	1	3	3	3	2	3	1	20.3	11.8	11.8	38.58	365	365;371	1	19	0.004329	8.5946	By matching
Q15393	Q15393	2	2	2	Splicing factor 3B subunit 3	SF3B3	sp|Q15393|SF3B3_HUMAN Splicing factor 3B subunit 3 OS=Homo sapiens OX=9606 GN=SF3B3 PE=1 SV=4	1	2	2	2	1	0	0	1	1	1	2	0	0	1	0	0	1	1	1	2	0	0	1	0	0	1	1	1	2	0	0	1.6	1.6	1.6	135.58	1217	1217	1	6	0.0025907	4.0436	By matching
Q15417	Q15417	2	2	2	Calponin-3	CNN3	sp|Q15417|CNN3_HUMAN Calponin-3 OS=Homo sapiens OX=9606 GN=CNN3 PE=1 SV=1	1	2	2	2	0	0	0	2	1	2	0	1	0	0	0	0	2	1	2	0	1	0	0	0	0	2	1	2	0	1	0	8.2	8.2	8.2	36.413	329	329	1	6	0.0026042	4.0623
Q15424	Q15424	1	1	1	Scaffold attachment factor B1	SAFB	sp|Q15424|SAFB1_HUMAN Scaffold attachment factor B1 OS=Homo sapiens OX=9606 GN=SAFB PE=1 SV=4	1	1	1	1	0	0	0	1	1	1	0	0	0	0	0	0	1	1	1	0	0	0	0	0	0	1	1	1	0	0	0	1.6	1.6	1.6	102.64	915	915	1	3	0.0047393	9.7244
Q15717	Q15717	1	1	1	ELAV-like protein 1	ELAVL1	sp|Q15717|ELAV1_HUMAN ELAV-like protein 1 OS=Homo sapiens OX=9606 GN=ELAVL1 PE=1 SV=2	1	1	1	1	1	0	1	0	0	1	0	1	0	1	0	1	0	0	1	0	1	0	1	0	1	0	0	1	0	1	0	3.4	3.4	3.4	36.091	326	326	1	4	0.011111	1.7495	By matching
Q15836;L7N2F9;P63027	Q15836;L7N2F9;P63027	2;1;1	2;1;1	2;1;1	Vesicle-associated membrane protein 3;Vesicle-associated membrane protein 2	VAMP3;VAMP2	sp|Q15836|VAMP3_HUMAN Vesicle-associated membrane protein 3 OS=Homo sapiens OX=9606 GN=VAMP3 PE=1 SV=3;tr|L7N2F9|L7N2F9_HUMAN Uncharacterized protein (Fragment) OS=Homo sapiens OX=9606 PE=4 SV=1;sp|P63027|VAMP2_HUMAN Vesicle-associated membrane protein 2 O	3	2	2	2	0	0	0	2	2	2	1	2	1	0	0	0	2	2	2	1	2	1	0	0	0	2	2	2	1	2	1	40	40	40	11.309	100	100;121;116	1	15	0.0041152	7.7243
Q15911	Q15911	1	1	1	Zinc finger homeobox protein 3	ZFHX3	sp|Q15911|ZFHX3_HUMAN Zinc finger homeobox protein 3 OS=Homo sapiens OX=9606 GN=ZFHX3 PE=1 SV=2	1	1	1	1	1	0	1	1	1	1	0	0	0	1	0	1	1	1	1	0	0	0	1	0	1	1	1	1	0	0	0	0.4	0.4	0.4	404.41	3703	3703	1	5	0.010033	1.8312	By matching
Q15942	Q15942	7	7	7	Zyxin	ZYX	sp|Q15942|ZYX_HUMAN Zyxin OS=Homo sapiens OX=9606 GN=ZYX PE=1 SV=1	1	7	7	7	3	0	1	7	7	7	1	4	0	3	0	1	7	7	7	1	4	0	3	0	1	7	7	7	1	4	0	17.7	17.7	17.7	61.277	572	572	1	31	0	36.285	By matching
Q16186	Q16186	1	1	1	Proteasomal ubiquitin receptor ADRM1	ADRM1	sp|Q16186|ADRM1_HUMAN Proteasomal ubiquitin receptor ADRM1 OS=Homo sapiens OX=9606 GN=ADRM1 PE=1 SV=2	1	1	1	1	1	0	0	1	0	0	0	1	0	1	0	0	1	0	0	0	1	0	1	0	0	1	0	0	0	1	0	3.9	3.9	3.9	42.153	407	407	1	3	0.0046948	9.6719	By matching
Q16543	Q16543	2	2	2	Hsp90 co-chaperone Cdc37;Hsp90 co-chaperone Cdc37, N-terminally processed	CDC37	sp|Q16543|CDC37_HUMAN Hsp90 co-chaperone Cdc37 OS=Homo sapiens OX=9606 GN=CDC37 PE=1 SV=1	1	2	2	2	0	0	0	2	1	1	0	2	0	0	0	0	2	1	1	0	2	0	0	0	0	2	1	1	0	2	0	8.2	8.2	8.2	44.468	378	378	1	6	0.0028736	4.6077
Q16555;Q14194	Q16555	6;1	6;1	6;1	Dihydropyrimidinase-related protein 2	DPYSL2	sp|Q16555|DPYL2_HUMAN Dihydropyrimidinase-related protein 2 OS=Homo sapiens OX=9606 GN=DPYSL2 PE=1 SV=1	2	6	6	6	1	0	0	6	6	5	4	6	1	1	0	0	6	6	5	4	6	1	1	0	0	6	6	5	4	6	1	16.3	16.3	16.3	62.293	572	572;572	1	29	0.0067568	14.572	By matching
Q16587	Q16587	1	1	1	Zinc finger protein 74	ZNF74	sp|Q16587|ZNF74_HUMAN Zinc finger protein 74 OS=Homo sapiens OX=9606 GN=ZNF74 PE=1 SV=3	1	1	1	1	0	0	1	1	1	0	1	1	1	0	0	1	1	1	0	1	1	1	0	0	1	1	1	0	1	1	1	1.7	1.7	1.7	72.206	644	644	1	6	0.011129	1.7495
Q16629	Q16629	3	3	2	Serine/arginine-rich splicing factor 7	SRSF7	sp|Q16629|SRSF7_HUMAN Serine/arginine-rich splicing factor 7 OS=Homo sapiens OX=9606 GN=SRSF7 PE=1 SV=1	1	3	3	2	1	0	1	2	3	3	1	1	1	1	0	1	2	3	3	1	1	1	1	0	0	2	2	2	1	1	1	16.8	16.8	10.9	27.366	238	238	1	13	0.0031949	5.5717	By matching
Q16643	Q16643	3	3	3	Drebrin	DBN1	sp|Q16643|DREB_HUMAN Drebrin OS=Homo sapiens OX=9606 GN=DBN1 PE=1 SV=4	1	3	3	3	1	0	1	3	2	3	1	1	0	1	0	1	3	2	3	1	1	0	1	0	1	3	2	3	1	1	0	7.6	7.6	7.6	71.428	649	649	1	13	0.0041494	7.864	By matching
Q16650	Q16650	1	1	1	T-box brain protein 1	TBR1	sp|Q16650|TBR1_HUMAN T-box brain protein 1 OS=Homo sapiens OX=9606 GN=TBR1 PE=1 SV=1	1	1	1	1	0	0	0	1	0	0	1	1	0	0	0	0	1	0	0	1	1	0	0	0	0	1	0	0	1	1	0	1.8	1.8	1.8	74.052	682	682	1	3	0.012539	1.7399
Q16658	Q16658	2	2	2	Fascin	FSCN1	sp|Q16658|FSCN1_HUMAN Fascin OS=Homo sapiens OX=9606 GN=FSCN1 PE=1 SV=3	1	2	2	2	2	1	2	2	2	2	0	0	0	2	1	2	2	2	2	0	0	0	2	1	2	2	2	2	0	0	0	5.3	5.3	5.3	54.529	493	493	1	11	0.0023923	3.6072	By matching
Q16787	Q16787	1	1	1	Laminin subunit alpha-3	LAMA3	sp|Q16787|LAMA3_HUMAN Laminin subunit alpha-3 OS=Homo sapiens OX=9606 GN=LAMA3 PE=1 SV=2	1	1	1	1	0	1	0	0	0	1	0	0	0	0	1	0	0	0	1	0	0	0	0	1	0	0	0	1	0	0	0	0.3	0.3	0.3	366.65	3333	3333	1	2	1	-2
Q16878	Q16878	1	1	1	Cysteine dioxygenase type 1	CDO1	sp|Q16878|CDO1_HUMAN Cysteine dioxygenase type 1 OS=Homo sapiens OX=9606 GN=CDO1 PE=1 SV=2	1	1	1	1	0	0	0	1	0	0	0	1	0	0	0	0	1	0	0	0	1	0	0	0	0	1	0	0	0	1	0	3.5	3.5	3.5	22.972	200	200	1	2	0.011345	1.7719
Q16881	Q16881	3	3	3	Thioredoxin reductase 1, cytoplasmic	TXNRD1	sp|Q16881|TRXR1_HUMAN Thioredoxin reductase 1, cytoplasmic OS=Homo sapiens OX=9606 GN=TXNRD1 PE=1 SV=3	1	3	3	3	0	0	0	3	2	3	2	2	1	0	0	0	3	2	3	2	2	1	0	0	0	3	2	3	2	2	1	8.8	8.8	8.8	70.905	649	649	1	13	0.005814	12.451
Q16891	Q16891	4	4	4	MICOS complex subunit MIC60	IMMT	sp|Q16891|MIC60_HUMAN MICOS complex subunit MIC60 OS=Homo sapiens OX=9606 GN=IMMT PE=1 SV=1	1	4	4	4	3	0	1	4	2	2	3	4	2	3	0	1	4	2	2	3	4	2	3	0	1	4	2	2	3	4	2	7.9	7.9	7.9	83.677	758	758	1	21	0.004878	10.12	By matching
Q31612	Q31612	3	1	1	HLA class I histocompatibility antigen, B-73 alpha chain	HLA-B	sp|Q31612|1B73_HUMAN HLA class I histocompatibility antigen, B-73 alpha chain OS=Homo sapiens OX=9606 GN=HLA-B PE=1 SV=1	1	3	1	1	1	1	1	1	3	1	3	3	1	0	0	0	0	1	0	1	1	1	0	0	0	0	1	0	1	1	1	14	3.9	3.9	40.435	363	363	1	4	0.0038462	2.3668	By matching
Q32MZ4	Q32MZ4	2	2	2	Leucine-rich repeat flightless-interacting protein 1	LRRFIP1	sp|Q32MZ4|LRRF1_HUMAN Leucine-rich repeat flightless-interacting protein 1 OS=Homo sapiens OX=9606 GN=LRRFIP1 PE=1 SV=2	1	2	2	2	0	0	0	1	0	2	0	0	0	0	0	0	1	0	2	0	0	0	0	0	0	1	0	2	0	0	0	3.1	3.1	3.1	89.252	808	808	1	3	0.0029412	4.7127
Q32P28	Q32P28	3	3	3	Prolyl 3-hydroxylase 1	LEPRE1	sp|Q32P28|P3H1_HUMAN Prolyl 3-hydroxylase 1 OS=Homo sapiens OX=9606 GN=P3H1 PE=1 SV=2	1	3	3	3	2	1	2	3	2	2	1	3	0	2	1	2	3	2	2	1	3	0	2	1	2	3	2	2	1	3	0	4.8	4.8	4.8	83.393	736	736	1	16	0.0037879	7.1058	By matching
Q3ZCM7	Q3ZCM7	7	1	1	Tubulin beta-8 chain	TUBB8	sp|Q3ZCM7|TBB8_HUMAN Tubulin beta-8 chain OS=Homo sapiens OX=9606 GN=TUBB8 PE=1 SV=2	1	7	1	1	4	3	3	6	4	3	5	7	1	0	0	0	1	1	0	0	1	0	0	0	0	1	1	0	0	1	0	18.9	7.2	7.2	49.775	444	444	1	3	0.010187	1.8832	By matching
Q53GQ0	Q53GQ0	1	1	1	Very-long-chain 3-oxoacyl-CoA reductase	HSD17B12	sp|Q53GQ0|DHB12_HUMAN Very-long-chain 3-oxoacyl-CoA reductase OS=Homo sapiens OX=9606 GN=HSD17B12 PE=1 SV=2	1	1	1	1	0	0	0	0	0	1	0	1	0	0	0	0	0	0	1	0	1	0	0	0	0	0	0	1	0	1	0	3.8	3.8	3.8	34.324	312	312	1	2	0.004386	2.9614
Q562R1	Q562R1	4	1	1	Beta-actin-like protein 2	ACTBL2	sp|Q562R1|ACTBL_HUMAN Beta-actin-like protein 2 OS=Homo sapiens OX=9606 GN=ACTBL2 PE=1 SV=2	1	4	1	1	2	4	2	4	4	4	3	4	3	0	1	0	1	1	1	1	1	1	0	1	0	1	1	1	1	1	1	13.8	4.8	4.8	42.003	376	376	1	8	0.0037175	2.2494	By matching
Q58WW2	Q58WW2	1	1	1	DDB1- and CUL4-associated factor 6	DCAF6	sp|Q58WW2|DCAF6_HUMAN DDB1- and CUL4-associated factor 6 OS=Homo sapiens OX=9606 GN=DCAF6 PE=1 SV=1	1	1	1	1	0	0	0	1	0	0	0	0	0	0	0	0	1	0	0	0	0	0	0	0	0	1	0	0	0	0	0	1.4	1.4	1.4	96.291	860	860	1	1	1	-2
Q5JTV8	Q5JTV8	2	2	2	Torsin-1A-interacting protein 1	TOR1AIP1	sp|Q5JTV8|TOIP1_HUMAN Torsin-1A-interacting protein 1 OS=Homo sapiens OX=9606 GN=TOR1AIP1 PE=1 SV=2	1	2	2	2	0	1	1	1	2	1	0	0	0	0	1	1	1	2	1	0	0	0	0	1	1	1	2	1	0	0	0	4.3	4.3	4.3	66.248	583	583	1	6	0.0025773	3.9928
Q5TID7	Q5TID7	1	1	1	Coiled-coil domain-containing protein 181	CCDC181	sp|Q5TID7|CC181_HUMAN Coiled-coil domain-containing protein 181 OS=Homo sapiens OX=9606 GN=CCDC181 PE=2 SV=1	1	1	1	1	1	0	0	0	0	0	0	0	0	1	0	0	0	0	0	0	0	0	1	0	0	0	0	0	0	0	0	2.8	2.8	2.8	60.102	509	509	1	1	1	-2	By MS/MS
Q5VT52	Q5VT52	1	1	1	Regulation of nuclear pre-mRNA domain-containing protein 2	RPRD2	sp|Q5VT52|RPRD2_HUMAN Regulation of nuclear pre-mRNA domain-containing protein 2 OS=Homo sapiens OX=9606 GN=RPRD2 PE=1 SV=1	1	1	1	1	0	0	0	0	1	0	0	0	0	0	0	0	0	1	0	0	0	0	0	0	0	0	1	0	0	0	0	0.7	0.7	0.7	156.02	1461	1461	1	1	1	-2
Q86XG9;Q96M43;Q5VWK0	Q86XG9;Q96M43;Q5VWK0	1;1;1	1;1;1	1;1;1	Putative neuroblastoma breakpoint family member 5;Neuroblastoma breakpoint family member 4;Neuroblastoma breakpoint family member 6	NBPF5P;NBPF4;NBPF6	sp|Q86XG9|NBPF5_HUMAN Putative neuroblastoma breakpoint family member 5 OS=Homo sapiens OX=9606 GN=NBPF5P PE=5 SV=2;sp|Q96M43|NBPF4_HUMAN Neuroblastoma breakpoint family member 4 OS=Homo sapiens OX=9606 GN=NBPF4 PE=2 SV=2;sp|Q5VWK0|NBPF6_HUMAN Neuroblastom	3	1	1	1	1	1	1	1	0	1	0	1	0	1	1	1	1	0	1	0	1	0	1	1	1	1	0	1	0	1	0	3.1	3.1	3.1	40.546	351	351;638;638	1	6	0.014041	1.7171	By matching
Q6DD88	Q6DD88	1	1	1	Atlastin-3	ATL3	sp|Q6DD88|ATLA3_HUMAN Atlastin-3 OS=Homo sapiens OX=9606 GN=ATL3 PE=1 SV=1	1	1	1	1	0	0	0	1	1	1	1	1	0	0	0	0	1	1	1	1	1	0	0	0	0	1	1	1	1	1	0	3.5	3.5	3.5	60.541	541	541	1	5	0.0042644	2.8112
Q6NZI2	Q6NZI2	5	5	5	Polymerase I and transcript release factor	PTRF	sp|Q6NZI2|CAVN1_HUMAN Caveolae-associated protein 1 OS=Homo sapiens OX=9606 GN=CAVIN1 PE=1 SV=1	1	5	5	5	1	1	1	5	5	5	5	5	3	1	1	1	5	5	5	5	5	3	1	1	1	5	5	5	5	5	3	21.5	21.5	21.5	43.476	390	390	1	36	0	46.153	By matching
Q6P179	Q6P179	1	1	1	Endoplasmic reticulum aminopeptidase 2	ERAP2	sp|Q6P179|ERAP2_HUMAN Endoplasmic reticulum aminopeptidase 2 OS=Homo sapiens OX=9606 GN=ERAP2 PE=1 SV=2	1	1	1	1	1	0	1	0	0	0	1	1	0	1	0	1	0	0	0	1	1	0	1	0	1	0	0	0	1	1	0	1.4	1.4	1.4	110.46	960	960	1	4	0.012598	1.7428	By matching
Q6PIU2	Q6PIU2	4	4	4	Neutral cholesterol ester hydrolase 1	NCEH1	sp|Q6PIU2|NCEH1_HUMAN Neutral cholesterol ester hydrolase 1 OS=Homo sapiens OX=9606 GN=NCEH1 PE=1 SV=3	1	4	4	4	3	1	1	3	1	1	4	4	0	3	1	1	3	1	1	4	4	0	3	1	1	3	1	1	4	4	0	13	13	13	45.807	408	408	1	22	0.0053763	11.109	By MS/MS
Q6YN16	Q6YN16	1	1	1	Hydroxysteroid dehydrogenase-like protein 2	HSDL2	sp|Q6YN16|HSDL2_HUMAN Hydroxysteroid dehydrogenase-like protein 2 OS=Homo sapiens OX=9606 GN=HSDL2 PE=1 SV=1	1	1	1	1	0	0	0	0	0	1	0	0	0	0	0	0	0	0	1	0	0	0	0	0	0	0	0	1	0	0	0	2.9	2.9	2.9	45.394	418	418	1	1	1	-2
Q6ZW05	Q6ZW05	1	1	1	Patched domain-containing protein 4	PTCHD4	sp|Q6ZW05|PTHD4_HUMAN Patched domain-containing protein 4 OS=Homo sapiens OX=9606 GN=PTCHD4 PE=2 SV=3	1	1	1	1	0	0	0	0	0	0	0	1	0	0	0	0	0	0	0	0	1	0	0	0	0	0	0	0	0	1	0	0.8	0.8	0.8	96.37	846	846	1	1	0.01005	1.8338
Q70UQ0	Q70UQ0	1	1	1	Inhibitor of nuclear factor kappa-B kinase-interacting protein	IKBIP	sp|Q70UQ0|IKIP_HUMAN Inhibitor of nuclear factor kappa-B kinase-interacting protein OS=Homo sapiens OX=9606 GN=IKBIP PE=1 SV=1	1	1	1	1	1	1	1	1	1	1	1	1	1	1	1	1	1	1	1	1	1	1	1	1	1	1	1	1	1	1	1	3.4	3.4	3.4	39.309	350	350	1	9	0.0041929	2.7729	By matching
Q71U36;P0DPH8;P0DPH7;Q6PEY2;Q9NY65	Q71U36;P0DPH8;P0DPH7;Q6PEY2	12;9;9;8;5	1;1;1;1;1	0;0;0;0;0	Tubulin alpha-1A chain;Tubulin alpha-3E chain	TUBA1A;TUBA3E	sp|Q71U36|TBA1A_HUMAN Tubulin alpha-1A chain OS=Homo sapiens OX=9606 GN=TUBA1A PE=1 SV=1;sp|P0DPH8|TBA3D_HUMAN Tubulin alpha-3D chain OS=Homo sapiens OX=9606 GN=TUBA3D PE=1 SV=1;sp|P0DPH7|TBA3C_HUMAN Tubulin alpha-3C chain OS=Homo sapiens OX=9606 GN=TUBA3C	5	12	1	0	5	2	6	11	11	12	9	12	4	0	0	0	1	1	1	1	1	0	0	0	0	0	0	0	0	0	0	41.2	2.9	0	50.135	451	451;450;450;450;449	1	5	0.0042735	2.8212	By matching
Q7KZF4	Q7KZF4	2	2	2	Staphylococcal nuclease domain-containing protein 1	SND1	sp|Q7KZF4|SND1_HUMAN Staphylococcal nuclease domain-containing protein 1 OS=Homo sapiens OX=9606 GN=SND1 PE=1 SV=1	1	2	2	2	2	2	2	2	1	1	0	2	0	2	2	2	2	1	1	0	2	0	2	2	2	2	1	1	0	2	0	3.1	3.1	3.1	102	910	910	1	12	0.002907	4.6559	By MS/MS
Q7L2H7	Q7L2H7	1	1	1	Eukaryotic translation initiation factor 3 subunit M	EIF3M	sp|Q7L2H7|EIF3M_HUMAN Eukaryotic translation initiation factor 3 subunit M OS=Homo sapiens OX=9606 GN=EIF3M PE=1 SV=1	1	1	1	1	0	0	0	1	0	0	0	1	0	0	0	0	1	0	0	0	1	0	0	0	0	1	0	0	0	1	0	2.4	2.4	2.4	42.502	374	374	1	2	0.015456	1.7091
Q7L5N1	Q7L5N1	1	1	1	COP9 signalosome complex subunit 6	COPS6	sp|Q7L5N1|CSN6_HUMAN COP9 signalosome complex subunit 6 OS=Homo sapiens OX=9606 GN=COPS6 PE=1 SV=1	1	1	1	1	0	0	0	1	0	1	1	1	0	0	0	0	1	0	1	1	1	0	0	0	0	1	0	1	1	1	0	4	4	4	36.163	327	327	1	4	0.0099338	1.8046
Q7Z2Y8	Q7Z2Y8	1	1	1	Interferon-induced very large GTPase 1	GVINP1	sp|Q7Z2Y8|GVIN1_HUMAN Interferon-induced very large GTPase 1 OS=Homo sapiens OX=9606 GN=GVINP1 PE=2 SV=2	1	1	1	1	0	0	0	0	0	0	0	1	0	0	0	0	0	0	0	0	1	0	0	0	0	0	0	0	0	1	0	0.5	0.5	0.5	279.04	2422	2422	1	1	0.016566	1.6735
Q7Z406	Q7Z406	6	1	1	Myosin-14	MYH14	sp|Q7Z406|MYH14_HUMAN Myosin-14 OS=Homo sapiens OX=9606 GN=MYH14 PE=1 SV=2	1	6	1	1	2	0	3	4	3	6	5	4	3	0	0	1	0	0	1	1	1	1	0	0	1	0	0	1	1	1	1	3.4	0.6	0.6	227.87	1995	1995	1	5	1	-2	By matching
Q7Z4H7	Q7Z4H7	1	1	1	HAUS augmin-like complex subunit 6	HAUS6	sp|Q7Z4H7|HAUS6_HUMAN HAUS augmin-like complex subunit 6 OS=Homo sapiens OX=9606 GN=HAUS6 PE=1 SV=2	1	1	1	1	0	0	0	0	1	1	1	1	0	0	0	0	0	1	1	1	1	0	0	0	0	0	1	1	1	1	0	1	1	1	108.62	955	955	1	4	1	-2
Q86UE4	Q86UE4	1	1	1	Protein LYRIC	MTDH	sp|Q86UE4|LYRIC_HUMAN Protein LYRIC OS=Homo sapiens OX=9606 GN=MTDH PE=1 SV=2	1	1	1	1	0	0	0	0	1	0	0	0	0	0	0	0	0	1	0	0	0	0	0	0	0	0	1	0	0	0	0	1.9	1.9	1.9	63.836	582	582	1	1	0.0037453	2.2612
Q86V81	Q86V81	2	2	2	THO complex subunit 4	ALYREF	sp|Q86V81|THOC4_HUMAN THO complex subunit 4 OS=Homo sapiens OX=9606 GN=ALYREF PE=1 SV=3	1	2	2	2	1	0	1	2	2	1	1	1	0	1	0	1	2	2	1	1	1	0	1	0	1	2	2	1	1	1	0	11.3	11.3	11.3	26.888	257	257	1	12	0.0032258	5.6312	By matching
Q86W34	Q86W34	1	1	1	Archaemetzincin-2	AMZ2	sp|Q86W34|AMZ2_HUMAN Archaemetzincin-2 OS=Homo sapiens OX=9606 GN=AMZ2 PE=1 SV=2	1	1	1	1	0	0	0	1	0	0	0	1	0	0	0	0	1	0	0	0	1	0	0	0	0	1	0	0	0	1	0	4.2	4.2	4.2	41.263	360	360	1	2	0.011236	1.7597
Q86WG5	Q86WG5	1	1	1	Myotubularin-related protein 13	SBF2	sp|Q86WG5|MTMRD_HUMAN Myotubularin-related protein 13 OS=Homo sapiens OX=9606 GN=SBF2 PE=1 SV=1	1	1	1	1	0	0	0	1	0	0	0	0	0	0	0	0	1	0	0	0	0	0	0	0	0	1	0	0	0	0	0	0.6	0.6	0.6	208.46	1849	1849	1	1	1	-2
Q8IWE2	Q8IWE2	1	1	1	Protein NOXP20	FAM114A1	sp|Q8IWE2|NXP20_HUMAN Protein NOXP20 OS=Homo sapiens OX=9606 GN=FAM114A1 PE=1 SV=2	1	1	1	1	0	0	0	1	0	1	0	0	0	0	0	0	1	0	1	0	0	0	0	0	0	1	0	1	0	0	0	2.5	2.5	2.5	60.741	563	563	1	2	0.0044053	2.9743
Q8IX03	Q8IX03	1	1	1	Protein KIBRA	WWC1	sp|Q8IX03|KIBRA_HUMAN Protein KIBRA OS=Homo sapiens OX=9606 GN=WWC1 PE=1 SV=1	1	1	1	1	1	0	0	1	0	0	0	0	0	1	0	0	1	0	0	0	0	0	1	0	0	1	0	0	0	0	0	1.2	1.2	1.2	125.3	1113	1113	1	2	1	-2	By matching
Q8IYT4	Q8IYT4	1	1	1	Katanin p60 ATPase-containing subunit A-like 2	KATNAL2	sp|Q8IYT4|KATL2_HUMAN Katanin p60 ATPase-containing subunit A-like 2 OS=Homo sapiens OX=9606 GN=KATNAL2 PE=1 SV=3	1	1	1	1	1	1	1	1	1	1	0	1	1	1	1	1	1	1	1	0	1	1	1	1	1	1	1	1	0	1	1	2.2	2.2	2.2	61.252	538	538	1	8	0.0037594	2.2645	By matching
Q8IZF3	Q8IZF3	1	1	1	Probable G-protein coupled receptor 115	GPR115	sp|Q8IZF3|AGRF4_HUMAN Adhesion G protein-coupled receptor F4 OS=Homo sapiens OX=9606 GN=ADGRF4 PE=2 SV=3	1	1	1	1	1	1	0	0	0	0	0	1	0	1	1	0	0	0	0	0	1	0	1	1	0	0	0	0	0	1	0	1.6	1.6	1.6	77.718	695	695	1	3	0.0037807	2.2798	By matching
Q8NBJ5	Q8NBJ5	1	1	1	Procollagen galactosyltransferase 1	COLGALT1	sp|Q8NBJ5|GT251_HUMAN Procollagen galactosyltransferase 1 OS=Homo sapiens OX=9606 GN=COLGALT1 PE=1 SV=1	1	1	1	1	1	1	1	1	0	0	1	1	0	1	1	1	1	0	0	1	1	0	1	1	1	1	0	0	1	1	0	1.6	1.6	1.6	71.635	622	622	1	6	0.01548	1.7102	By MS/MS
Q8NBJ7	Q8NBJ7	1	1	1	Sulfatase-modifying factor 2	SUMF2	sp|Q8NBJ7|SUMF2_HUMAN Inactive C-alpha-formylglycine-generating enzyme 2 OS=Homo sapiens OX=9606 GN=SUMF2 PE=1 SV=2	1	1	1	1	0	0	0	1	1	1	1	1	0	0	0	0	1	1	1	1	1	0	0	0	0	1	1	1	1	1	0	5	5	5	33.843	301	301	1	5	0.0039448	2.5426
Q8NBS9	Q8NBS9	5	5	5	Thioredoxin domain-containing protein 5	TXNDC5	sp|Q8NBS9|TXND5_HUMAN Thioredoxin domain-containing protein 5 OS=Homo sapiens OX=9606 GN=TXNDC5 PE=1 SV=2	1	5	5	5	5	1	2	4	3	3	5	4	2	5	1	2	4	3	3	5	4	2	5	1	2	4	3	3	5	4	2	13.9	13.9	13.9	47.628	432	432	1	29	0.0054348	11.252	By matching
Q8NC51	Q8NC51	3	3	3	Plasminogen activator inhibitor 1 RNA-binding protein	SERBP1	sp|Q8NC51|PAIRB_HUMAN Plasminogen activator inhibitor 1 RNA-binding protein OS=Homo sapiens OX=9606 GN=SERBP1 PE=1 SV=2	1	3	3	3	1	1	0	2	3	3	0	0	0	1	1	0	2	3	3	0	0	0	1	1	0	2	3	3	0	0	0	13	13	13	44.965	408	408	1	10	0.0056497	11.887	By matching
Q8TCT9	Q8TCT9	1	1	1	Minor histocompatibility antigen H13	HM13	sp|Q8TCT9|HM13_HUMAN Minor histocompatibility antigen H13 OS=Homo sapiens OX=9606 GN=HM13 PE=1 SV=1	1	1	1	1	0	1	0	1	0	0	1	1	0	0	1	0	1	0	0	1	1	0	0	1	0	1	0	0	1	1	0	3.2	3.2	3.2	41.488	377	377	1	4	0.004	2.5964
Q8TD31	Q8TD31	1	1	1	Coiled-coil alpha-helical rod protein 1	CCHCR1	sp|Q8TD31|CCHCR_HUMAN Coiled-coil alpha-helical rod protein 1 OS=Homo sapiens OX=9606 GN=CCHCR1 PE=1 SV=2	1	1	1	1	0	0	0	1	1	1	0	1	0	0	0	0	1	1	1	0	1	0	0	0	0	1	1	1	0	1	0	2.2	2.2	2.2	88.67	782	782	1	4	0.011218	1.7577
Q8TED1	Q8TED1	1	1	1	Probable glutathione peroxidase 8	GPX8	sp|Q8TED1|GPX8_HUMAN Probable glutathione peroxidase 8 OS=Homo sapiens OX=9606 GN=GPX8 PE=1 SV=2	1	1	1	1	1	1	1	1	1	0	1	1	1	1	1	1	1	1	0	1	1	1	1	1	1	1	1	0	1	1	1	5.3	5.3	5.3	23.881	209	209	1	8	0.011094	1.7491	By matching
Q8WUM4	Q8WUM4	2	2	2	Programmed cell death 6-interacting protein	PDCD6IP	sp|Q8WUM4|PDC6I_HUMAN Programmed cell death 6-interacting protein OS=Homo sapiens OX=9606 GN=PDCD6IP PE=1 SV=1	1	2	2	2	1	0	0	1	2	1	1	1	1	1	0	0	1	2	1	1	1	1	1	0	0	1	2	1	1	1	1	2.6	2.6	2.6	96.022	868	868	1	8	0.0022075	2.9989	By matching
Q8WUP2	Q8WUP2	1	1	1	Filamin-binding LIM protein 1	FBLIM1	sp|Q8WUP2|FBLI1_HUMAN Filamin-binding LIM protein 1 OS=Homo sapiens OX=9606 GN=FBLIM1 PE=1 SV=2	1	1	1	1	0	0	0	1	1	1	1	1	0	0	0	0	1	1	1	1	1	0	0	0	0	1	1	1	1	1	0	4.3	4.3	4.3	40.669	373	373	1	5	0.0025707	3.9666
Q8WXQ3	Q8WXQ3	1	1	1	Putative uncharacterized protein C14orf183	C14orf183	sp|Q8WXQ3|CN183_HUMAN Putative uncharacterized protein encoded by LINC01599 OS=Homo sapiens OX=9606 GN=LINC01599 PE=2 SV=1	1	1	1	1	0	0	0	1	0	0	0	0	0	0	0	0	1	0	0	0	0	0	0	0	0	1	0	0	0	0	0	5.6	5.6	5.6	35.482	324	324	1	1	0.0035907	2.1312
Q92598	Q92598	3	2	2	Heat shock protein 105 kDa	HSPH1	sp|Q92598|HS105_HUMAN Heat shock protein 105 kDa OS=Homo sapiens OX=9606 GN=HSPH1 PE=1 SV=1	1	3	2	2	1	0	1	2	2	2	1	3	0	0	0	1	2	2	1	0	2	0	0	0	1	2	2	1	0	2	0	4.8	3.1	3.1	96.864	858	858	1	8	0.0022124	3.0291	By matching
Q92841;P17844	Q92841;P17844	2;1	2;1	2;1	Probable ATP-dependent RNA helicase DDX17;Probable ATP-dependent RNA helicase DDX5	DDX17;DDX5	sp|Q92841|DDX17_HUMAN Probable ATP-dependent RNA helicase DDX17 OS=Homo sapiens OX=9606 GN=DDX17 PE=1 SV=2;sp|P17844|DDX5_HUMAN Probable ATP-dependent RNA helicase DDX5 OS=Homo sapiens OX=9606 GN=DDX5 PE=1 SV=1	2	2	2	2	1	1	1	2	2	2	1	2	0	1	1	1	2	2	2	1	2	0	1	1	1	2	2	2	1	2	0	3.8	3.8	3.8	80.272	729	729;614	1	12	0.0027397	4.4139	By matching
Q92896	Q92896	4	4	4	Golgi apparatus protein 1	GLG1	sp|Q92896|GSLG1_HUMAN Golgi apparatus protein 1 OS=Homo sapiens OX=9606 GN=GLG1 PE=1 SV=2	1	4	4	4	4	3	3	1	1	2	3	4	2	4	3	3	1	1	2	3	4	2	4	3	3	1	1	2	3	4	2	3.6	3.6	3.6	134.55	1179	1179	1	23	0.005291	10.877	By MS/MS
Q9H0U4;Q92928	Q9H0U4;Q92928	3;3	3;3	1;1	Ras-related protein Rab-1B;Putative Ras-related protein Rab-1C	RAB1B;RAB1C	sp|Q9H0U4|RAB1B_HUMAN Ras-related protein Rab-1B OS=Homo sapiens OX=9606 GN=RAB1B PE=1 SV=1;sp|Q92928|RAB1C_HUMAN Putative Ras-related protein Rab-1C OS=Homo sapiens OX=9606 GN=RAB1C PE=5 SV=2	2	3	3	1	1	1	1	3	2	3	2	3	0	1	1	1	3	2	3	2	3	0	0	0	0	1	1	1	1	1	0	21.9	21.9	8.5	22.171	201	201;201	1	21	0	23.979	By matching
Q92945	Q92945	3	3	3	Far upstream element-binding protein 2	KHSRP	sp|Q92945|FUBP2_HUMAN Far upstream element-binding protein 2 OS=Homo sapiens OX=9606 GN=KHSRP PE=1 SV=4	1	3	3	3	1	0	0	2	3	2	1	1	0	1	0	0	2	3	2	1	1	0	1	0	0	2	3	2	1	1	0	5.2	5.2	5.2	73.114	711	711	1	10	0.0033557	6.1318	By matching
Q92973	Q92973	1	1	1	Transportin-1	TNPO1	sp|Q92973|TNPO1_HUMAN Transportin-1 OS=Homo sapiens OX=9606 GN=TNPO1 PE=1 SV=2	1	1	1	1	1	0	0	1	0	1	0	1	0	1	0	0	1	0	1	0	1	0	1	0	0	1	0	1	0	1	0	1.2	1.2	1.2	102.35	898	898	1	4	0.016467	1.666	By matching
Q95604	Q95604	3	1	0	HLA class I histocompatibility antigen, Cw-17 alpha chain	HLA-C	sp|Q95604|1C17_HUMAN HLA class I histocompatibility antigen, Cw-17 alpha chain OS=Homo sapiens OX=9606 GN=HLA-C PE=1 SV=1	1	3	1	0	2	1	1	2	2	2	3	3	0	1	1	1	0	1	1	1	1	0	0	0	0	0	0	0	0	0	0	13.7	3.5	0	41.238	372	372	1	7	0.0025575	3.9473	By matching
Q969F2	Q969F2	1	1	1	Protein naked cuticle homolog 2	NKD2	sp|Q969F2|NKD2_HUMAN Protein naked cuticle homolog 2 OS=Homo sapiens OX=9606 GN=NKD2 PE=1 SV=1	1	1	1	1	0	1	1	0	0	1	0	0	1	0	1	1	0	0	1	0	0	1	0	1	1	0	0	1	0	0	1	2.9	2.9	2.9	50.055	451	451	1	4	1	-2
Q96AE4	Q96AE4	2	2	2	Far upstream element-binding protein 1	FUBP1	sp|Q96AE4|FUBP1_HUMAN Far upstream element-binding protein 1 OS=Homo sapiens OX=9606 GN=FUBP1 PE=1 SV=3	1	2	2	2	0	0	0	2	1	1	0	0	0	0	0	0	2	1	1	0	0	0	0	0	0	2	1	1	0	0	0	4	4	4	67.56	644	644	1	4	0.0022779	3.3323
Q96AG4	Q96AG4	3	3	3	Leucine-rich repeat-containing protein 59	LRRC59	sp|Q96AG4|LRC59_HUMAN Leucine-rich repeat-containing protein 59 OS=Homo sapiens OX=9606 GN=LRRC59 PE=1 SV=1	1	3	3	3	2	2	2	3	2	3	2	3	1	2	2	2	3	2	3	2	3	1	2	2	2	3	2	3	2	3	1	10.4	10.4	10.4	34.93	307	307	1	20	0.0032895	5.9984	By MS/MS
Q96AY3	Q96AY3	2	2	2	Peptidyl-prolyl cis-trans isomerase FKBP10	FKBP10	sp|Q96AY3|FKB10_HUMAN Peptidyl-prolyl cis-trans isomerase FKBP10 OS=Homo sapiens OX=9606 GN=FKBP10 PE=1 SV=1	1	2	2	2	1	0	0	2	2	2	1	2	0	1	0	0	2	2	2	1	2	0	1	0	0	2	2	2	1	2	0	5.3	5.3	5.3	64.244	582	582	1	10	0.0027322	4.4115	By matching
Q96C19	Q96C19	1	1	1	EF-hand domain-containing protein D2	EFHD2	sp|Q96C19|EFHD2_HUMAN EF-hand domain-containing protein D2 OS=Homo sapiens OX=9606 GN=EFHD2 PE=1 SV=1	1	1	1	1	0	0	1	1	1	1	0	0	0	0	0	1	1	1	1	0	0	0	0	0	1	1	1	1	0	0	0	5	5	5	26.697	240	240	1	4	0.0035336	2.0615
Q96CN9	Q96CN9	1	1	1	GRIP and coiled-coil domain-containing protein 1	GCC1	sp|Q96CN9|GCC1_HUMAN GRIP and coiled-coil domain-containing protein 1 OS=Homo sapiens OX=9606 GN=GCC1 PE=1 SV=1	1	1	1	1	0	0	0	1	1	1	0	0	0	0	0	0	1	1	1	0	0	0	0	0	0	1	1	1	0	0	0	1.5	1.5	1.5	87.81	775	775	1	3	0.0097879	1.7843
Q96CX2	Q96CX2	2	2	2	BTB/POZ domain-containing protein KCTD12	KCTD12	sp|Q96CX2|KCD12_HUMAN BTB/POZ domain-containing protein KCTD12 OS=Homo sapiens OX=9606 GN=KCTD12 PE=1 SV=1	1	2	2	2	1	1	1	2	2	2	1	1	0	1	1	1	2	2	2	1	1	0	1	1	1	2	2	2	1	1	0	7.4	7.4	7.4	35.7	325	325	1	11	0.0063694	13.699	By matching
Q96D15	Q96D15	3	3	3	Reticulocalbin-3	RCN3	sp|Q96D15|RCN3_HUMAN Reticulocalbin-3 OS=Homo sapiens OX=9606 GN=RCN3 PE=1 SV=1	1	3	3	3	1	0	0	3	1	3	0	2	0	1	0	0	3	1	3	0	2	0	1	0	0	3	1	3	0	2	0	13.1	13.1	13.1	37.493	328	328	1	10	0.0035336	6.5006	By matching
Q96F81	Q96F81	1	1	1	Protein dispatched homolog 1	DISP1	sp|Q96F81|DISP1_HUMAN Protein dispatched homolog 1 OS=Homo sapiens OX=9606 GN=DISP1 PE=1 SV=3	1	1	1	1	0	0	0	0	1	0	0	0	0	0	0	0	0	1	0	0	0	0	0	0	0	0	1	0	0	0	0	1	1	1	170.93	1524	1524	1	1	1	-2
Q96HE7	Q96HE7	2	2	2	ERO1-like protein alpha	ERO1L	sp|Q96HE7|ERO1A_HUMAN ERO1-like protein alpha OS=Homo sapiens OX=9606 GN=ERO1A PE=1 SV=2	1	2	2	2	0	1	1	2	2	2	1	1	0	0	1	1	2	2	2	1	1	0	0	1	1	2	2	2	1	1	0	5.6	5.6	5.6	54.392	468	468	1	10	0.003413	6.3287
Q96HS1	Q96HS1	1	1	1	Serine/threonine-protein phosphatase PGAM5, mitochondrial	PGAM5	sp|Q96HS1|PGAM5_HUMAN Serine/threonine-protein phosphatase PGAM5, mitochondrial OS=Homo sapiens OX=9606 GN=PGAM5 PE=1 SV=2	1	1	1	1	0	1	0	0	0	0	0	0	0	0	1	0	0	0	0	0	0	0	0	1	0	0	0	0	0	0	0	3.5	3.5	3.5	32.004	289	289	1	1	0.017804	1.6528
Q96JJ7	Q96JJ7	1	1	1	Protein disulfide-isomerase TMX3	TMX3	sp|Q96JJ7|TMX3_HUMAN Protein disulfide-isomerase TMX3 OS=Homo sapiens OX=9606 GN=TMX3 PE=1 SV=2	1	1	1	1	0	0	0	1	1	1	0	0	0	0	0	0	1	1	1	0	0	0	0	0	0	1	1	1	0	0	0	3.5	3.5	3.5	51.871	454	454	1	3	0.0039761	2.5941
Q96L91	Q96L91	1	1	1	E1A-binding protein p400	EP400	sp|Q96L91|EP400_HUMAN E1A-binding protein p400 OS=Homo sapiens OX=9606 GN=EP400 PE=1 SV=4	1	1	1	1	0	0	0	1	0	0	1	0	0	0	0	0	1	0	0	1	0	0	0	0	0	1	0	0	1	0	0	0.5	0.5	0.5	343.48	3159	3159	1	2	0.0087566	1.9844
Q96N58	Q96N58	1	1	1	Zinc finger protein 578	ZNF578	sp|Q96N58|ZN578_HUMAN Zinc finger protein 578 OS=Homo sapiens OX=9606 GN=ZNF578 PE=2 SV=2	1	1	1	1	0	0	0	0	1	0	0	0	0	0	0	0	0	1	0	0	0	0	0	0	0	0	1	0	0	0	0	2.4	2.4	2.4	68.53	590	590	1	1	0.0040816	2.663
Q96PB1	Q96PB1	2	2	2	CAS1 domain-containing protein 1	CASD1	sp|Q96PB1|CASD1_HUMAN N-acetylneuraminate 9-O-acetyltransferase OS=Homo sapiens OX=9606 GN=CASD1 PE=1 SV=1	1	2	2	2	0	0	0	0	1	0	0	0	1	0	0	0	0	1	0	0	0	1	0	0	0	0	1	0	0	0	1	2.5	2.5	2.5	91.679	797	797	1	2	0.0041667	2.7278
Q96Q05	Q96Q05	1	1	1	Trafficking protein particle complex subunit 9	TRAPPC9	sp|Q96Q05|TPPC9_HUMAN Trafficking protein particle complex subunit 9 OS=Homo sapiens OX=9606 GN=TRAPPC9 PE=1 SV=2	1	1	1	1	1	1	0	0	0	0	1	0	1	1	1	0	0	0	0	1	0	1	1	1	0	0	0	0	1	0	1	0.8	0.8	0.8	128.53	1148	1148	1	4	0.0087413	1.9782	By matching
Q96QE5	Q96QE5	1	1	1	Transcription elongation factor, mitochondrial	TEFM	sp|Q96QE5|TEFM_HUMAN Transcription elongation factor, mitochondrial OS=Homo sapiens OX=9606 GN=TEFM PE=1 SV=1	1	1	1	1	0	0	0	0	1	1	0	0	0	0	0	0	0	1	1	0	0	0	0	0	0	0	1	1	0	0	0	4.2	4.2	4.2	41.676	360	360	1	2	0.01129	1.7704
Q96QF7	Q96QF7	1	1	1	Acidic repeat-containing protein	ACRC	sp|Q96QF7|ACRC_HUMAN Acidic repeat-containing protein OS=Homo sapiens OX=9606 GN=GCNA PE=1 SV=1	1	1	1	1	0	0	0	0	1	1	0	0	0	0	0	0	0	1	1	0	0	0	0	0	0	0	1	1	0	0	0	1.7	1.7	1.7	76.112	691	691	1	2	1	-2
Q96TA1	Q96TA1	1	1	1	Niban-like protein 1	FAM129B	sp|Q96TA1|NIBL1_HUMAN Niban-like protein 1 OS=Homo sapiens OX=9606 GN=FAM129B PE=1 SV=3	1	1	1	1	0	0	0	1	1	1	0	0	0	0	0	0	1	1	1	0	0	0	0	0	0	1	1	1	0	0	0	1.5	1.5	1.5	84.137	746	746	1	3	0.0043478	2.8912
Q99436	Q99436	1	1	1	Proteasome subunit beta type-7	PSMB7	sp|Q99436|PSB7_HUMAN Proteasome subunit beta type-7 OS=Homo sapiens OX=9606 GN=PSMB7 PE=1 SV=1	1	1	1	1	0	0	0	1	0	0	0	0	0	0	0	0	1	0	0	0	0	0	0	0	0	1	0	0	0	0	0	6.9	6.9	6.9	29.965	277	277	1	1	0.0036364	2.1803
Q99439	Q99439	2	2	2	Calponin-2	CNN2	sp|Q99439|CNN2_HUMAN Calponin-2 OS=Homo sapiens OX=9606 GN=CNN2 PE=1 SV=4	1	2	2	2	0	1	0	2	2	2	0	1	1	0	1	0	2	2	2	0	1	1	0	1	0	2	2	2	0	1	1	8.1	8.1	8.1	33.697	309	309	1	9	0.0033003	6.0072
Q99460	Q99460	1	1	1	26S proteasome non-ATPase regulatory subunit 1	PSMD1	sp|Q99460|PSMD1_HUMAN 26S proteasome non-ATPase regulatory subunit 1 OS=Homo sapiens OX=9606 GN=PSMD1 PE=1 SV=2	1	1	1	1	0	0	0	0	0	0	1	1	0	0	0	0	0	0	0	1	1	0	0	0	0	0	0	0	1	1	0	2	2	2	105.84	953	953	1	2	0.0022272	3.1549
Q99497	Q99497	2	2	2	Protein deglycase DJ-1	PARK7	sp|Q99497|PARK7_HUMAN Protein/nucleic acid deglycase DJ-1 OS=Homo sapiens OX=9606 GN=PARK7 PE=1 SV=2	1	2	2	2	0	0	0	2	2	2	1	1	0	0	0	0	2	2	2	1	1	0	0	0	0	2	2	2	1	1	0	21.7	21.7	21.7	19.891	189	189	1	10	0.0034483	6.3972
Q99536	Q99536	3	3	3	Synaptic vesicle membrane protein VAT-1 homolog	VAT1	sp|Q99536|VAT1_HUMAN Synaptic vesicle membrane protein VAT-1 homolog OS=Homo sapiens OX=9606 GN=VAT1 PE=1 SV=2	1	3	3	3	2	0	0	3	3	3	2	2	1	2	0	0	3	3	3	2	2	1	2	0	0	3	3	3	2	2	1	10.7	10.7	10.7	41.92	393	393	1	16	0.0036765	6.884	By matching
Q99590	Q99590	1	1	1	Protein SCAF11	SCAF11	sp|Q99590|SCAFB_HUMAN Protein SCAF11 OS=Homo sapiens OX=9606 GN=SCAF11 PE=1 SV=2	1	1	1	1	1	1	1	1	1	1	1	0	0	1	1	1	1	1	1	1	0	0	1	1	1	1	1	1	1	0	0	0.9	0.9	0.9	164.65	1463	1463	1	7	0.010067	1.8422	By matching
Q99623	Q99623	3	3	3	Prohibitin-2	PHB2	sp|Q99623|PHB2_HUMAN Prohibitin-2 OS=Homo sapiens OX=9606 GN=PHB2 PE=1 SV=2	1	3	3	3	3	3	3	2	1	1	2	3	1	3	3	3	2	1	1	2	3	1	3	3	3	2	1	1	2	3	1	10.4	10.4	10.4	33.296	299	299	1	19	0.00369	6.8905	By MS/MS
Q99729	Q99729	3	3	3	Heterogeneous nuclear ribonucleoprotein A/B	HNRNPAB	sp|Q99729|ROAA_HUMAN Heterogeneous nuclear ribonucleoprotein A/B OS=Homo sapiens OX=9606 GN=HNRNPAB PE=1 SV=2	1	3	3	3	1	1	1	3	2	3	1	2	0	1	1	1	3	2	3	1	2	0	1	1	1	3	2	3	1	2	0	13.3	13.3	13.3	36.224	332	332	1	14	0.005	10.296	By matching
Q99733	Q99733	1	1	1	Nucleosome assembly protein 1-like 4	NAP1L4	sp|Q99733|NP1L4_HUMAN Nucleosome assembly protein 1-like 4 OS=Homo sapiens OX=9606 GN=NAP1L4 PE=1 SV=1	1	1	1	1	0	0	0	1	0	1	0	1	0	0	0	0	1	0	1	0	1	0	0	0	0	1	0	1	0	1	0	4.8	4.8	4.8	42.823	375	375	1	3	0.003876	2.4151
Q99798	Q99798	2	2	2	Aconitate hydratase, mitochondrial	ACO2	sp|Q99798|ACON_HUMAN Aconitate hydratase, mitochondrial OS=Homo sapiens OX=9606 GN=ACO2 PE=1 SV=2	1	2	2	2	2	2	2	0	1	0	0	0	0	2	2	2	0	1	0	0	0	0	2	2	2	0	1	0	0	0	0	2.8	2.8	2.8	85.424	780	780	1	7	0.0022624	3.2819	By MS/MS
Q99832	Q99832	3	3	3	T-complex protein 1 subunit eta	CCT7	sp|Q99832|TCPH_HUMAN T-complex protein 1 subunit eta OS=Homo sapiens OX=9606 GN=CCT7 PE=1 SV=2	1	3	3	3	0	1	1	3	3	3	3	3	2	0	1	1	3	3	3	3	3	2	0	1	1	3	3	3	3	3	2	7.4	7.4	7.4	59.366	543	543	1	19	0.0036364	6.8154
Q99873	Q99873	1	1	1	Protein arginine N-methyltransferase 1	PRMT1	sp|Q99873|ANM1_HUMAN Protein arginine N-methyltransferase 1 OS=Homo sapiens OX=9606 GN=PRMT1 PE=1 SV=3	1	1	1	1	0	0	0	0	1	1	0	0	0	0	0	0	0	1	1	0	0	0	0	0	0	0	1	1	0	0	0	3.8	3.8	3.8	42.461	371	371	1	2	0.010152	1.8661
Q99961	Q99961	1	1	1	Endophilin-A2	SH3GL1	sp|Q99961|SH3G1_HUMAN Endophilin-A2 OS=Homo sapiens OX=9606 GN=SH3GL1 PE=1 SV=1	1	1	1	1	0	0	0	1	1	1	1	1	0	0	0	0	1	1	1	1	1	0	0	0	0	1	1	1	1	1	0	3.5	3.5	3.5	41.489	368	368	1	5	0.0039293	2.5275
Q9BQE3	Q9BQE3	12	2	2	Tubulin alpha-1C chain	TUBA1C	sp|Q9BQE3|TBA1C_HUMAN Tubulin alpha-1C chain OS=Homo sapiens OX=9606 GN=TUBA1C PE=1 SV=1	1	12	2	2	4	2	5	12	11	12	8	12	3	1	0	1	2	2	2	1	2	0	1	0	1	2	2	2	1	2	0	41.4	9.1	9.1	49.895	449	449	1	11	0.0053476	10.937	By matching
Q9BQI3	Q9BQI3	1	1	1	Eukaryotic translation initiation factor 2-alpha kinase 1	EIF2AK1	sp|Q9BQI3|E2AK1_HUMAN Eukaryotic translation initiation factor 2-alpha kinase 1 OS=Homo sapiens OX=9606 GN=EIF2AK1 PE=1 SV=2	1	1	1	1	0	0	1	0	0	1	0	0	0	0	0	1	0	0	1	0	0	0	0	0	1	0	0	1	0	0	0	1.6	1.6	1.6	71.106	630	630	1	2	0.016692	1.68
Q9BRX8	Q9BRX8	1	1	1	Redox-regulatory protein FAM213A	FAM213A	sp|Q9BRX8|PXL2A_HUMAN Peroxiredoxin-like 2A OS=Homo sapiens OX=9606 GN=PRXL2A PE=1 SV=3	1	1	1	1	1	0	1	0	1	0	1	1	0	1	0	1	0	1	0	1	1	0	1	0	1	0	1	0	1	1	0	4.4	4.4	4.4	25.764	229	229	1	5	0.0035587	2.0774	By MS/MS
Q9BSJ8	Q9BSJ8	5	5	5	Extended synaptotagmin-1	ESYT1	sp|Q9BSJ8|ESYT1_HUMAN Extended synaptotagmin-1 OS=Homo sapiens OX=9606 GN=ESYT1 PE=1 SV=1	1	5	5	5	3	3	3	2	3	4	2	3	2	3	3	3	2	3	4	2	3	2	3	3	3	2	3	4	2	3	2	5.4	5.4	5.4	122.85	1104	1104	1	25	0.0042918	8.578	By MS/MS
Q9BT78	Q9BT78	1	1	1	COP9 signalosome complex subunit 4	COPS4	sp|Q9BT78|CSN4_HUMAN COP9 signalosome complex subunit 4 OS=Homo sapiens OX=9606 GN=COPS4 PE=1 SV=1	1	1	1	1	1	0	0	1	1	0	0	0	0	1	0	0	1	1	0	0	0	0	1	0	0	1	1	0	0	0	0	3	3	3	46.268	406	406	1	3	0.013997	1.7151	By matching
Q9BTT4	Q9BTT4	1	1	1	Mediator of RNA polymerase II transcription subunit 10	MED10	sp|Q9BTT4|MED10_HUMAN Mediator of RNA polymerase II transcription subunit 10 OS=Homo sapiens OX=9606 GN=MED10 PE=1 SV=1	1	1	1	1	0	0	0	1	1	1	0	1	0	0	0	0	1	1	1	0	1	0	0	0	0	1	1	1	0	1	0	6.7	6.7	6.7	15.688	135	135	1	4	0.0098039	1.7923
Q9BUF5	Q9BUF5	12	5	5	Tubulin beta-6 chain	TUBB6	sp|Q9BUF5|TBB6_HUMAN Tubulin beta-6 chain OS=Homo sapiens OX=9606 GN=TUBB6 PE=1 SV=1	1	12	5	5	6	2	1	10	8	8	8	10	4	2	0	0	4	4	3	3	4	3	2	0	0	4	4	3	3	4	3	34.3	19.3	19.3	49.857	446	446	1	32	0	20.77	By matching
Q9BV73	Q9BV73	1	1	1	Centrosome-associated protein CEP250	CEP250	sp|Q9BV73|CP250_HUMAN Centrosome-associated protein CEP250 OS=Homo sapiens OX=9606 GN=CEP250 PE=1 SV=2	1	1	1	1	0	0	0	1	1	0	1	0	0	0	0	0	1	1	0	1	0	0	0	0	0	1	1	0	1	0	0	0.5	0.5	0.5	281.13	2442	2442	1	3	0.0037106	2.2476
Q9BV94	Q9BV94	1	1	1	ER degradation-enhancing alpha-mannosidase-like protein 2	EDEM2	sp|Q9BV94|EDEM2_HUMAN ER degradation-enhancing alpha-mannosidase-like protein 2 OS=Homo sapiens OX=9606 GN=EDEM2 PE=1 SV=2	1	1	1	1	0	0	0	1	1	1	1	1	0	0	0	0	1	1	1	1	1	0	0	0	0	1	1	1	1	1	0	2.2	2.2	2.2	64.752	578	578	1	5	0.0027174	4.41
Q9BVC6	Q9BVC6	1	1	1	Transmembrane protein 109	TMEM109	sp|Q9BVC6|TM109_HUMAN Transmembrane protein 109 OS=Homo sapiens OX=9606 GN=TMEM109 PE=1 SV=1	1	1	1	1	1	1	1	1	1	1	1	1	0	1	1	1	1	1	1	1	1	0	1	1	1	1	1	1	1	1	0	4.9	4.9	4.9	26.21	243	243	1	8	0.0036832	2.234	By MS/MS
Q9BVK6;Q7Z7H5	Q9BVK6	3;1	3;1	3;1	Transmembrane emp24 domain-containing protein 9	TMED9	sp|Q9BVK6|TMED9_HUMAN Transmembrane emp24 domain-containing protein 9 OS=Homo sapiens OX=9606 GN=TMED9 PE=1 SV=2	2	3	3	3	1	1	2	3	3	3	2	3	0	1	1	2	3	3	3	2	3	0	1	1	2	3	3	3	2	3	0	15.7	15.7	15.7	27.277	235	235;227	1	23	0.0057471	12.406	By matching
Q9BXP5	Q9BXP5	1	1	1	Serrate RNA effector molecule homolog	SRRT	sp|Q9BXP5|SRRT_HUMAN Serrate RNA effector molecule homolog OS=Homo sapiens OX=9606 GN=SRRT PE=1 SV=1	1	1	1	1	0	0	0	1	1	1	0	1	0	0	0	0	1	1	1	0	1	0	0	0	0	1	1	1	0	1	0	1.5	1.5	1.5	100.67	876	876	1	4	0.0099668	1.8098
Q9C093	Q9C093	1	1	1	Sperm flagellar protein 2	SPEF2	sp|Q9C093|SPEF2_HUMAN Sperm flagellar protein 2 OS=Homo sapiens OX=9606 GN=SPEF2 PE=1 SV=2	1	1	1	1	0	0	0	1	1	0	0	0	0	0	0	0	1	1	0	0	0	0	0	0	0	1	1	0	0	0	0	0.5	0.5	0.5	209.81	1822	1822	1	2	1	-2
Q9GZY1	Q9GZY1	1	1	1	Prostate and breast cancer overexpressed gene 1 protein	PBOV1	sp|Q9GZY1|PBOV1_HUMAN Prostate and breast cancer overexpressed gene 1 protein OS=Homo sapiens OX=9606 GN=PBOV1 PE=2 SV=1	1	1	1	1	0	0	0	0	0	1	0	0	0	0	0	0	0	0	1	0	0	0	0	0	0	0	0	1	0	0	0	10.4	10.4	10.4	15.721	135	135	1	1	1	-2
Q9H0K6	Q9H0K6	1	1	1	Pseudouridylate synthase 7 homolog-like protein	PUS7L	sp|Q9H0K6|PUS7L_HUMAN Pseudouridylate synthase 7 homolog-like protein OS=Homo sapiens OX=9606 GN=PUS7L PE=1 SV=1	1	1	1	1	0	1	0	0	1	0	0	0	0	0	1	0	0	1	0	0	0	0	0	1	0	0	1	0	0	0	0	1.3	1.3	1.3	80.7	701	701	1	2	0.012618	1.7431
Q9H1D9	Q9H1D9	1	1	1	DNA-directed RNA polymerase III subunit RPC6	POLR3F	sp|Q9H1D9|RPC6_HUMAN DNA-directed RNA polymerase III subunit RPC6 OS=Homo sapiens OX=9606 GN=POLR3F PE=1 SV=1	1	1	1	1	0	0	0	0	0	0	0	1	0	0	0	0	0	0	0	0	1	0	0	0	0	0	0	0	0	1	0	3.5	3.5	3.5	35.684	316	316	1	1	1	-2
Q9H223;Q9NZN3	Q9H223	4;1	4;1	4;1	EH domain-containing protein 4	EHD4	sp|Q9H223|EHD4_HUMAN EH domain-containing protein 4 OS=Homo sapiens OX=9606 GN=EHD4 PE=1 SV=1	2	4	4	4	3	0	2	2	3	3	3	3	0	3	0	2	2	3	3	3	3	0	3	0	2	2	3	3	3	3	0	9.2	9.2	9.2	61.174	541	541;535	1	19	0.0053191	10.879	By matching
Q9H3N1	Q9H3N1	1	1	1	Thioredoxin-related transmembrane protein 1	TMX1	sp|Q9H3N1|TMX1_HUMAN Thioredoxin-related transmembrane protein 1 OS=Homo sapiens OX=9606 GN=TMX1 PE=1 SV=1	1	1	1	1	1	1	1	1	1	1	1	1	1	1	1	1	1	1	1	1	1	1	1	1	1	1	1	1	1	1	1	4.3	4.3	4.3	31.791	280	280	1	9	0.0039841	2.5959	By matching
Q9H444	Q9H444	2	2	2	Charged multivesicular body protein 4b	CHMP4B	sp|Q9H444|CHM4B_HUMAN Charged multivesicular body protein 4b OS=Homo sapiens OX=9606 GN=CHMP4B PE=1 SV=1	1	2	2	2	0	0	0	2	1	1	0	1	0	0	0	0	2	1	1	0	1	0	0	0	0	2	1	1	0	1	0	11.2	11.2	11.2	24.95	224	224	1	5	0.0028329	4.514
Q9H8Y8	Q9H8Y8	2	2	2	Golgi reassembly-stacking protein 2	GORASP2	sp|Q9H8Y8|GORS2_HUMAN Golgi reassembly-stacking protein 2 OS=Homo sapiens OX=9606 GN=GORASP2 PE=1 SV=3	1	2	2	2	1	0	0	1	2	2	1	1	0	1	0	0	1	2	2	1	1	0	1	0	0	1	2	2	1	1	0	6.2	6.2	6.2	47.145	452	452	1	8	0.0026316	4.1108	By matching
Q9H910	Q9H910	1	1	1	Hematological and neurological expressed 1-like protein	HN1L	sp|Q9H910|JUPI2_HUMAN Jupiter microtubule associated homolog 2 OS=Homo sapiens OX=9606 GN=JPT2 PE=1 SV=1	1	1	1	1	0	0	1	0	1	0	0	0	0	0	0	1	0	1	0	0	0	0	0	0	1	0	1	0	0	0	0	7.4	7.4	7.4	20.063	190	190	1	2	0.0036563	2.2055
Q9H9B4	Q9H9B4	2	2	2	Sideroflexin-1	SFXN1	sp|Q9H9B4|SFXN1_HUMAN Sideroflexin-1 OS=Homo sapiens OX=9606 GN=SFXN1 PE=1 SV=4	1	2	2	2	2	1	1	2	0	0	1	2	0	2	1	1	2	0	0	1	2	0	2	1	1	2	0	0	1	2	0	7.8	7.8	7.8	35.619	322	322	1	9	0.002584	4.0294	By matching
Q9H9E3	Q9H9E3	1	1	1	Conserved oligomeric Golgi complex subunit 4	COG4	sp|Q9H9E3|COG4_HUMAN Conserved oligomeric Golgi complex subunit 4 OS=Homo sapiens OX=9606 GN=COG4 PE=1 SV=3	1	1	1	1	0	0	0	1	1	1	0	0	0	0	0	0	1	1	1	0	0	0	0	0	0	1	1	1	0	0	0	1.9	1.9	1.9	89.082	785	785	1	3	1	-2
Q9HCF6	Q9HCF6	1	1	1	Transient receptor potential cation channel subfamily M member 3	TRPM3	sp|Q9HCF6|TRPM3_HUMAN Transient receptor potential cation channel subfamily M member 3 OS=Homo sapiens OX=9606 GN=TRPM3 PE=2 SV=4	1	1	1	1	0	0	0	0	0	1	0	0	0	0	0	0	0	0	1	0	0	0	0	0	0	0	0	1	0	0	0	0.6	0.6	0.6	197.57	1732	1732	1	1	1	-2
Q9HDC9	Q9HDC9	2	2	2	Adipocyte plasma membrane-associated protein	APMAP	sp|Q9HDC9|APMAP_HUMAN Adipocyte plasma membrane-associated protein OS=Homo sapiens OX=9606 GN=APMAP PE=1 SV=2	1	2	2	2	2	2	2	0	1	1	2	2	1	2	2	2	0	1	1	2	2	1	2	2	2	0	1	1	2	2	1	5.5	5.5	5.5	46.48	416	416	1	13	0.002457	3.803	By MS/MS
Q9NP72	Q9NP72	2	2	2	Ras-related protein Rab-18	RAB18	sp|Q9NP72|RAB18_HUMAN Ras-related protein Rab-18 OS=Homo sapiens OX=9606 GN=RAB18 PE=1 SV=1	1	2	2	2	1	1	0	1	0	0	2	1	0	1	1	0	1	0	0	2	1	0	1	1	0	1	0	0	2	1	0	14.6	14.6	14.6	22.977	206	206	1	6	0.0025	3.8913	By matching
Q9NQC3	Q9NQC3	4	4	4	Reticulon-4	RTN4	sp|Q9NQC3|RTN4_HUMAN Reticulon-4 OS=Homo sapiens OX=9606 GN=RTN4 PE=1 SV=2	1	4	4	4	3	3	3	3	4	4	2	3	2	3	3	3	3	4	4	2	3	2	3	3	3	3	4	4	2	3	2	6.3	6.3	6.3	129.93	1192	1192	1	36	0.0048309	9.9199	By MS/MS
Q9NQP4	Q9NQP4	1	1	1	Prefoldin subunit 4	PFDN4	sp|Q9NQP4|PFD4_HUMAN Prefoldin subunit 4 OS=Homo sapiens OX=9606 GN=PFDN4 PE=1 SV=1	1	1	1	1	0	0	0	1	1	1	0	0	0	0	0	0	1	1	1	0	0	0	0	0	0	1	1	1	0	0	0	9	9	9	15.314	134	134	1	3	0.015314	1.6925
Q9NQW8	Q9NQW8	1	1	1	Cyclic nucleotide-gated cation channel beta-3	CNGB3	sp|Q9NQW8|CNGB3_HUMAN Cyclic nucleotide-gated cation channel beta-3 OS=Homo sapiens OX=9606 GN=CNGB3 PE=1 SV=2	1	1	1	1	0	0	0	0	1	1	0	0	1	0	0	0	0	1	1	0	0	1	0	0	0	0	1	1	0	0	1	1.1	1.1	1.1	92.165	809	809	1	3	1	-2
Q9NR45	Q9NR45	2	2	2	Sialic acid synthase	NANS	sp|Q9NR45|SIAS_HUMAN Sialic acid synthase OS=Homo sapiens OX=9606 GN=NANS PE=1 SV=2	1	2	2	2	1	0	0	2	1	2	0	2	0	1	0	0	2	1	2	0	2	0	1	0	0	2	1	2	0	2	0	8.4	8.4	8.4	40.307	359	359	1	8	0.002439	3.7452	By matching
Q9UMX0;Q9NRR5	Q9UMX0;Q9NRR5	1;1	1;1	1;1	Ubiquilin-1;Ubiquilin-4	UBQLN1;UBQLN4	sp|Q9UMX0|UBQL1_HUMAN Ubiquilin-1 OS=Homo sapiens OX=9606 GN=UBQLN1 PE=1 SV=2;sp|Q9NRR5|UBQL4_HUMAN Ubiquilin-4 OS=Homo sapiens OX=9606 GN=UBQLN4 PE=1 SV=2	2	1	1	1	0	0	0	1	1	1	1	1	0	0	0	0	1	1	1	1	1	0	0	0	0	1	1	1	1	1	0	2.7	2.7	2.7	62.518	589	589;601	1	5	0.016641	1.6776
Q9NS69	Q9NS69	1	1	1	Mitochondrial import receptor subunit TOM22 homolog	TOMM22	sp|Q9NS69|TOM22_HUMAN Mitochondrial import receptor subunit TOM22 homolog OS=Homo sapiens OX=9606 GN=TOMM22 PE=1 SV=3	1	1	1	1	0	0	0	0	1	1	0	0	0	0	0	0	0	1	1	0	0	0	0	0	0	0	1	1	0	0	0	7.7	7.7	7.7	15.521	142	142	1	2	0.016442	1.666
Q9NX63	Q9NX63	1	1	1	MICOS complex subunit MIC19	CHCHD3	sp|Q9NX63|MIC19_HUMAN MICOS complex subunit MIC19 OS=Homo sapiens OX=9606 GN=CHCHD3 PE=1 SV=1	1	1	1	1	0	0	0	0	0	1	1	1	1	0	0	0	0	0	1	1	1	1	0	0	0	0	0	1	1	1	1	6.6	6.6	6.6	26.152	227	227	1	4	0.0027701	4.4506
Q9NXG0	Q9NXG0	1	1	1	Centlein	CNTLN	sp|Q9NXG0|CNTLN_HUMAN Centlein OS=Homo sapiens OX=9606 GN=CNTLN PE=1 SV=6	1	1	1	1	0	0	0	1	0	0	0	0	0	0	0	0	1	0	0	0	0	0	0	0	0	1	0	0	0	0	0	0.6	0.6	0.6	161.57	1405	1405	1	1	1	-2
Q9NYU2	Q9NYU2	3	3	3	UDP-glucose:glycoprotein glucosyltransferase 1	UGGT1	sp|Q9NYU2|UGGG1_HUMAN UDP-glucose:glycoprotein glucosyltransferase 1 OS=Homo sapiens OX=9606 GN=UGGT1 PE=1 SV=3	1	3	3	3	2	1	2	0	3	0	2	3	0	2	1	2	0	3	0	2	3	0	2	1	2	0	3	0	2	3	0	2.1	2.1	2.1	177.19	1555	1555	1	13	0.0031646	5.5136	By matching
Q9NZA1	Q9NZA1	1	1	1	Chloride intracellular channel protein 5	CLIC5	sp|Q9NZA1|CLIC5_HUMAN Chloride intracellular channel protein 5 OS=Homo sapiens OX=9606 GN=CLIC5 PE=1 SV=3	1	1	1	1	1	0	0	0	0	0	0	1	0	1	0	0	0	0	0	0	1	0	1	0	0	0	0	0	0	1	0	3.2	3.2	3.2	46.502	410	410	1	2	0.010118	1.8546	By matching
Q9NZM1	Q9NZM1	18	18	18	Myoferlin	MYOF	sp|Q9NZM1|MYOF_HUMAN Myoferlin OS=Homo sapiens OX=9606 GN=MYOF PE=1 SV=1	1	18	18	18	10	8	8	7	5	9	11	13	6	10	8	8	7	5	9	11	13	6	10	8	8	7	5	9	11	13	6	11.6	11.6	11.6	234.71	2061	2061	1	79	0	51.457	By MS/MS
Q9P0L0	Q9P0L0	2	2	2	Vesicle-associated membrane protein-associated protein A	VAPA	sp|Q9P0L0|VAPA_HUMAN Vesicle-associated membrane protein-associated protein A OS=Homo sapiens OX=9606 GN=VAPA PE=1 SV=3	1	2	2	2	1	0	0	2	0	2	0	1	0	1	0	0	2	0	2	0	1	0	1	0	0	2	0	2	0	1	0	10	10	10	27.893	249	249	1	6	0.0041841	2.7626	By matching
Q9P2E9	Q9P2E9	8	8	8	Ribosome-binding protein 1	RRBP1	sp|Q9P2E9|RRBP1_HUMAN Ribosome-binding protein 1 OS=Homo sapiens OX=9606 GN=RRBP1 PE=1 SV=5	1	8	8	8	1	0	1	7	5	5	1	6	0	1	0	1	7	5	5	1	6	0	1	0	1	7	5	5	1	6	0	9.2	9.2	9.2	152.45	1410	1410	1	27	0.0064516	13.939	By matching
Q9P2M4	Q9P2M4	1	1	1	TBC1 domain family member 14	TBC1D14	sp|Q9P2M4|TBC14_HUMAN TBC1 domain family member 14 OS=Homo sapiens OX=9606 GN=TBC1D14 PE=1 SV=3	1	1	1	1	0	0	0	1	1	1	0	0	0	0	0	0	1	1	1	0	0	0	0	0	0	1	1	1	0	0	0	2.5	2.5	2.5	78.136	693	693	1	3	0.011254	1.7612
Q9UBI6	Q9UBI6	3	3	3	Guanine nucleotide-binding protein G(I)/G(S)/G(O) subunit gamma-12	GNG12	sp|Q9UBI6|GBG12_HUMAN Guanine nucleotide-binding protein G(I)/G(S)/G(O) subunit gamma-12 OS=Homo sapiens OX=9606 GN=GNG12 PE=1 SV=3	1	3	3	3	1	0	2	2	2	2	2	3	1	1	0	2	2	2	2	2	3	1	1	0	2	2	2	2	2	3	1	47.2	47.2	47.2	8.0061	72	72	1	15	0.0067114	14.504	By matching
Q9UHD8	Q9UHD8	1	1	1	Septin-9	2009-09-01	sp|Q9UHD8|SEPT9_HUMAN Septin-9 OS=Homo sapiens OX=9606 GN=SEPT9 PE=1 SV=2	1	1	1	1	1	0	0	1	0	0	1	1	0	1	0	0	1	0	0	1	1	0	1	0	0	1	0	0	1	1	0	1.7	1.7	1.7	65.401	586	586	1	4	0.011382	1.7747	By matching
Q9UHV9	Q9UHV9	1	1	1	Prefoldin subunit 2	PFDN2	sp|Q9UHV9|PFD2_HUMAN Prefoldin subunit 2 OS=Homo sapiens OX=9606 GN=PFDN2 PE=1 SV=1	1	1	1	1	0	0	0	1	1	1	0	0	0	0	0	0	1	1	1	0	0	0	0	0	0	1	1	1	0	0	0	9.1	9.1	9.1	16.648	154	154	1	3	0.0043011	2.8421
Q9UJU6	Q9UJU6	3	3	3	Drebrin-like protein	DBNL	sp|Q9UJU6|DBNL_HUMAN Drebrin-like protein OS=Homo sapiens OX=9606 GN=DBNL PE=1 SV=1	1	3	3	3	0	0	0	3	3	3	0	1	0	0	0	0	3	3	3	0	1	0	0	0	0	3	3	3	0	1	0	10.2	10.2	10.2	48.207	430	430	1	10	0.0044248	8.8505
Q9UJV9	Q9UJV9	1	1	1	Probable ATP-dependent RNA helicase DDX41	DDX41	sp|Q9UJV9|DDX41_HUMAN Probable ATP-dependent RNA helicase DDX41 OS=Homo sapiens OX=9606 GN=DDX41 PE=1 SV=2	1	1	1	1	0	0	0	1	0	0	1	0	0	0	0	0	1	0	0	1	0	0	0	0	0	1	0	0	1	0	0	1.8	1.8	1.8	69.837	622	622	1	2	0.017778	1.6507
Q9UK76	Q9UK76	2	2	2	Hematological and neurological expressed 1 protein;Hematological and neurological expressed 1 protein, N-terminally processed	HN1	sp|Q9UK76|JUPI1_HUMAN Jupiter microtubule associated homolog 1 OS=Homo sapiens OX=9606 GN=JPT1 PE=1 SV=3	1	2	2	2	0	0	0	2	1	2	0	1	0	0	0	0	2	1	2	0	1	0	0	0	0	2	1	2	0	1	0	25.3	25.3	25.3	16.014	154	154	1	6	0.0029155	4.6682
Q9UKK9	Q9UKK9	1	1	1	ADP-sugar pyrophosphatase	NUDT5	sp|Q9UKK9|NUDT5_HUMAN ADP-sugar pyrophosphatase OS=Homo sapiens OX=9606 GN=NUDT5 PE=1 SV=1	1	1	1	1	0	0	0	1	1	1	0	0	0	0	0	0	1	1	1	0	0	0	0	0	0	1	1	1	0	0	0	5.9	5.9	5.9	24.327	219	219	1	3	0.0099502	1.8098
Q9UKP5	Q9UKP5	1	1	1	A disintegrin and metalloproteinase with thrombospondin motifs 6	ADAMTS6	sp|Q9UKP5|ATS6_HUMAN A disintegrin and metalloproteinase with thrombospondin motifs 6 OS=Homo sapiens OX=9606 GN=ADAMTS6 PE=2 SV=2	1	1	1	1	1	0	0	1	0	0	0	0	0	1	0	0	1	0	0	0	0	0	1	0	0	1	0	0	0	0	0	1.4	1.4	1.4	125.27	1117	1117	1	2	0.015244	1.685	By matching
Q9UKY7	Q9UKY7	1	1	1	Protein CDV3 homolog	CDV3	sp|Q9UKY7|CDV3_HUMAN Protein CDV3 homolog OS=Homo sapiens OX=9606 GN=CDV3 PE=1 SV=1	1	1	1	1	0	0	0	1	0	0	0	0	0	0	0	0	1	0	0	0	0	0	0	0	0	1	0	0	0	0	0	8.9	8.9	8.9	27.335	258	258	1	1	0.0043956	2.9677
Q9UL25	Q9UL25	1	1	1	Ras-related protein Rab-21	RAB21	sp|Q9UL25|RAB21_HUMAN Ras-related protein Rab-21 OS=Homo sapiens OX=9606 GN=RAB21 PE=1 SV=3	1	1	1	1	0	0	0	0	0	1	0	0	1	0	0	0	0	0	1	0	0	1	0	0	0	0	0	1	0	0	1	4.4	4.4	4.4	24.347	225	225	1	2	0.0035088	2.0479
Q9UNL2	Q9UNL2	1	1	1	Translocon-associated protein subunit gamma	SSR3	sp|Q9UNL2|SSRG_HUMAN Translocon-associated protein subunit gamma OS=Homo sapiens OX=9606 GN=SSR3 PE=1 SV=1	1	1	1	1	1	0	0	0	0	1	1	1	1	1	0	0	0	0	1	1	1	1	1	0	0	0	0	1	1	1	1	7.6	7.6	7.6	21.08	185	185	1	7	0.0043668	2.9553	By matching
Q9UNN8	Q9UNN8	1	1	1	Endothelial protein C receptor	PROCR	sp|Q9UNN8|EPCR_HUMAN Endothelial protein C receptor OS=Homo sapiens OX=9606 GN=PROCR PE=1 SV=1	1	1	1	1	0	0	0	0	1	1	0	0	1	0	0	0	0	1	1	0	0	1	0	0	0	0	1	1	0	0	1	5.5	5.5	5.5	26.671	238	238	1	3	0.0024631	3.836
Q9UNZ2	Q9UNZ2	1	1	1	NSFL1 cofactor p47	NSFL1C	sp|Q9UNZ2|NSF1C_HUMAN NSFL1 cofactor p47 OS=Homo sapiens OX=9606 GN=NSFL1C PE=1 SV=2	1	1	1	1	0	0	0	1	1	1	0	0	0	0	0	0	1	1	1	0	0	0	0	0	0	1	1	1	0	0	0	4.6	4.6	4.6	40.572	370	370	1	3	0.015267	1.6901
Q9UQ35	Q9UQ35	1	1	1	Serine/arginine repetitive matrix protein 2	SRRM2	sp|Q9UQ35|SRRM2_HUMAN Serine/arginine repetitive matrix protein 2 OS=Homo sapiens OX=9606 GN=SRRM2 PE=1 SV=2	1	1	1	1	0	0	0	1	0	0	0	0	0	0	0	0	1	0	0	0	0	0	0	0	0	1	0	0	0	0	0	0.5	0.5	0.5	299.61	2752	2752	1	1	0.0098361	1.7984
Q9Y230	Q9Y230	3	3	3	RuvB-like 2	RUVBL2	sp|Q9Y230|RUVB2_HUMAN RuvB-like 2 OS=Homo sapiens OX=9606 GN=RUVBL2 PE=1 SV=3	1	3	3	3	2	1	2	2	1	2	2	3	0	2	1	2	2	1	2	2	3	0	2	1	2	2	1	2	2	3	0	7.1	7.1	7.1	51.156	463	463	1	15	0.0034965	6.465	By matching
Q9Y265	Q9Y265	2	2	2	RuvB-like 1	RUVBL1	sp|Q9Y265|RUVB1_HUMAN RuvB-like 1 OS=Homo sapiens OX=9606 GN=RUVBL1 PE=1 SV=1	1	2	2	2	1	0	1	2	1	0	1	2	1	1	0	1	2	1	0	1	2	1	1	0	1	2	1	0	1	2	1	5	5	5	50.227	456	456	1	9	0.0043103	2.8518	By matching
Q9Y277	Q9Y277	2	2	2	Voltage-dependent anion-selective channel protein 3	VDAC3	sp|Q9Y277|VDAC3_HUMAN Voltage-dependent anion-selective channel protein 3 OS=Homo sapiens OX=9606 GN=VDAC3 PE=1 SV=1	1	2	2	2	1	1	1	1	2	0	0	1	1	1	1	1	1	2	0	0	1	1	1	1	1	1	2	0	0	1	1	8.5	8.5	8.5	30.658	283	283	1	8	0.0030769	5.3285	By matching
Q9Y281	Q9Y281	3	1	1	Cofilin-2	CFL2	sp|Q9Y281|COF2_HUMAN Cofilin-2 OS=Homo sapiens OX=9606 GN=CFL2 PE=1 SV=1	1	3	1	1	1	1	1	2	3	3	0	0	0	0	0	0	1	1	1	0	0	0	0	0	0	1	1	1	0	0	0	28.9	12	12	18.736	166	166	1	3	0.0043197	2.8578	By matching
Q9Y287	Q9Y287	1	1	1	Integral membrane protein 2B;BRI2, membrane form;BRI2 intracellular domain;BRI2C, soluble form;Bri23 peptide	ITM2B	sp|Q9Y287|ITM2B_HUMAN Integral membrane protein 2B OS=Homo sapiens OX=9606 GN=ITM2B PE=1 SV=1	1	1	1	1	0	0	0	0	1	0	1	1	0	0	0	0	0	1	0	1	1	0	0	0	0	0	1	0	1	1	0	3.8	3.8	3.8	30.338	266	266	1	3	0.015385	1.6944
Q9Y2D5	Q9Y2D5	3	3	3	A-kinase anchor protein 2	AKAP2	sp|Q9Y2D5|AKAP2_HUMAN A-kinase anchor protein 2 OS=Homo sapiens OX=9606 GN=AKAP2 PE=1 SV=3	1	3	3	3	0	0	0	2	3	3	1	1	0	0	0	0	2	3	3	1	1	0	0	0	0	2	3	3	1	1	0	4.2	4.2	4.2	94.659	859	859	1	10	0.0031847	5.522
Q9Y2J2	Q9Y2J2	2	2	2	Band 4.1-like protein 3;Band 4.1-like protein 3, N-terminally processed	EPB41L3	sp|Q9Y2J2|E41L3_HUMAN Band 4.1-like protein 3 OS=Homo sapiens OX=9606 GN=EPB41L3 PE=1 SV=2	1	2	2	2	1	0	1	2	2	2	1	2	0	1	0	1	2	2	2	1	2	0	1	0	1	2	2	2	1	2	0	2.7	2.7	2.7	120.68	1087	1087	1	11	0.0028169	4.5	By matching
Q9Y2Q3	Q9Y2Q3	2	2	2	Glutathione S-transferase kappa 1	GSTK1	sp|Q9Y2Q3|GSTK1_HUMAN Glutathione S-transferase kappa 1 OS=Homo sapiens OX=9606 GN=GSTK1 PE=1 SV=3	1	2	2	2	2	0	0	1	0	1	1	1	0	2	0	0	1	0	1	1	1	0	2	0	0	1	0	1	1	1	0	13.3	13.3	13.3	25.497	226	226	1	6	0.0023364	3.5282	By MS/MS
Q9Y3F4	Q9Y3F4	2	2	2	Serine-threonine kinase receptor-associated protein	STRAP	sp|Q9Y3F4|STRAP_HUMAN Serine-threonine kinase receptor-associated protein OS=Homo sapiens OX=9606 GN=STRAP PE=1 SV=1	1	2	2	2	0	0	0	2	2	1	1	2	0	0	0	0	2	2	1	1	2	0	0	0	0	2	2	1	1	2	0	9.7	9.7	9.7	38.438	350	350	1	8	0	99.801
Q9Y3U8	Q9Y3U8	2	2	2	60S ribosomal protein L36	RPL36	sp|Q9Y3U8|RL36_HUMAN 60S ribosomal protein L36 OS=Homo sapiens OX=9606 GN=RPL36 PE=1 SV=3	1	2	2	2	1	2	1	1	2	2	2	1	1	1	2	1	1	2	2	2	1	1	1	2	1	1	2	2	2	1	1	20	20	20	12.254	105	105	1	13	0.0028818	4.6251	By MS/MS
Q9Y490;Q9Y4G6	Q9Y490	30;2	30;2	30;2	Talin-1	TLN1	sp|Q9Y490|TLN1_HUMAN Talin-1 OS=Homo sapiens OX=9606 GN=TLN1 PE=1 SV=3	2	30	30	30	8	2	1	28	24	27	14	20	6	8	2	1	28	24	27	14	20	6	8	2	1	28	24	27	14	20	6	21.5	21.5	21.5	269.76	2541	2541;2542	1	144	0	112.54	By matching
Q9Y4L1	Q9Y4L1	2	2	2	Hypoxia up-regulated protein 1	HYOU1	sp|Q9Y4L1|HYOU1_HUMAN Hypoxia up-regulated protein 1 OS=Homo sapiens OX=9606 GN=HYOU1 PE=1 SV=1	1	2	2	2	0	0	0	2	1	2	1	2	1	0	0	0	2	1	2	1	2	1	0	0	0	2	1	2	1	2	1	3.4	3.4	3.4	111.33	999	999	1	9	0.0025253	3.9131
Q9Y696	Q9Y696	2	2	2	Chloride intracellular channel protein 4	CLIC4	sp|Q9Y696|CLIC4_HUMAN Chloride intracellular channel protein 4 OS=Homo sapiens OX=9606 GN=CLIC4 PE=1 SV=4	1	2	2	2	1	0	0	2	2	1	1	2	0	1	0	0	2	2	1	1	2	0	1	0	0	2	2	1	1	2	0	13.4	13.4	13.4	28.772	253	253	1	9	0.0029326	4.6973	By matching
REV__P35900;REV__CON__P35900	REV__P35900;REV__CON__P35900	1;1	1;1	1;1			sp|P35900|K1C20_HUMAN Keratin, type I cytoskeletal 20 OS=Homo sapiens OX=9606 GN=KRT20 PE=1 SV=1;	2	1	1	1	0	0	0	1	1	1	0	1	0	0	0	0	1	1	1	0	1	0	0	0	0	1	1	1	0	1	0	0	0	0	48.486	424	424;424	1	5	0.014107	1.7381
REV__O75923	REV__O75923	1	1	1			sp|O75923|DYSF_HUMAN Dysferlin OS=Homo sapiens OX=9606 GN=DYSF PE=1 SV=1	1	1	1	1	0	0	0	1	0	0	0	0	0	0	0	0	1	0	0	0	0	0	0	0	0	1	0	0	0	0	0	0	0	0	237.29	2080	2080	1	1	0.011401	1.7811
REV__P04114	REV__P04114	1	1	1			sp|P04114|APOB_HUMAN Apolipoprotein B-100 OS=Homo sapiens OX=9606 GN=APOB PE=1 SV=2	1	1	1	1	0	0	0	0	0	1	0	0	0	0	0	0	0	0	1	0	0	0	0	0	0	0	0	1	0	0	0	0	0	0	515.6	4563	4563	1	1	0.0082645	18.743
REV__P12270	REV__P12270	1	1	1			sp|P12270|TPR_HUMAN Nucleoprotein TPR OS=Homo sapiens OX=9606 GN=TPR PE=1 SV=3	1	1	1	1	1	0	0	0	1	1	0	1	0	1	0	0	0	1	1	0	1	0	1	0	0	0	1	1	0	1	0	0	0	0	267.29	2363	2363	1	5	0.0070175	2.0066	By matching
REV__P14373	REV__P14373	1	1	1			sp|P14373|TRI27_HUMAN Zinc finger protein RFP OS=Homo sapiens OX=9606 GN=TRIM27 PE=1 SV=1	1	1	1	1	0	0	0	0	0	1	0	0	0	0	0	0	0	0	1	0	0	0	0	0	0	0	0	1	0	0	0	0	0	0	58.489	513	513	1	1	0.0087719	1.997
REV__P30511	REV__P30511	1	1	1			sp|P30511|HLAF_HUMAN HLA class I histocompatibility antigen, alpha chain F OS=Homo sapiens OX=9606 GN=HLA-F PE=1 SV=3	1	1	1	1	0	0	0	1	1	1	0	0	0	0	0	0	1	1	1	0	0	0	0	0	0	1	1	1	0	0	0	0	0	0	39.061	346	346	1	4	0.016717	1.6803
REV__P60602	REV__P60602	1	1	1			sp|P60602|ROMO1_HUMAN Reactive oxygen species modulator 1 OS=Homo sapiens OX=9606 GN=ROMO1 PE=1 SV=1	1	1	1	1	0	0	1	0	0	0	1	0	0	0	0	1	0	0	0	1	0	0	0	0	1	0	0	0	1	0	0	0	0	0	8.1828	79	79	1	2	0.017937	1.6593
REV__P63145;REV__P62684;REV__P63128	REV__P63145;REV__P62684;REV__P63128	1;1;1	1;1;1	1;1;1			sp|P63145|GAK24_HUMAN Endogenous retrovirus group K member 24 Gag polyprotein OS=Homo sapiens OX=9606 GN=ERVK-24 PE=1 SV=2;sp|P62684|GA113_HUMAN Endogenous retrovirus group K member 113 Gag polyprotein OS=Homo sapiens OX=9606 GN=HERVK_113 PE=1 SV=2;sp|P631	3	1	1	1	0	0	0	1	0	0	0	0	0	0	0	0	1	0	0	0	0	0	0	0	0	1	0	0	0	0	0	0	0	0	74.039	666	666;666;1117	1	1	0.019259	1.6507
REV__Q12756	REV__Q12756	1	1	1			sp|Q12756|KIF1A_HUMAN Kinesin-like protein KIF1A OS=Homo sapiens OX=9606 GN=KIF1A PE=1 SV=2	1	1	1	1	0	0	0	0	0	1	0	0	0	0	0	0	0	0	1	0	0	0	0	0	0	0	0	1	0	0	0	0	0	0	191.06	1690	1690	1	1	0.012638	1.7436
REV__Q8NFH4	REV__Q8NFH4	1	1	1			sp|Q8NFH4|NUP37_HUMAN Nucleoporin Nup37 OS=Homo sapiens OX=9606 GN=NUP37 PE=1 SV=1	1	1	1	1	0	0	0	0	0	0	1	0	0	0	0	0	0	0	0	1	0	0	0	0	0	0	0	0	1	0	0	0	0	0	36.707	326	326	1	1	0.004415	2.9806
REV__Q96JI7	REV__Q96JI7	1	1	1			sp|Q96JI7|SPTCS_HUMAN Spatacsin OS=Homo sapiens OX=9606 GN=SPG11 PE=1 SV=3	1	1	1	1	0	0	0	0	1	0	0	0	0	0	0	0	0	1	0	0	0	0	0	0	0	0	1	0	0	0	0	0	0	0	278.86	2443	2443	1	1	0.010399	1.9481
REV__Q96LY2	REV__Q96LY2	1	1	1			sp|Q96LY2|CC74B_HUMAN Coiled-coil domain-containing protein 74B OS=Homo sapiens OX=9606 GN=CCDC74B PE=2 SV=1	1	1	1	1	0	0	0	1	0	0	0	0	0	0	0	0	1	0	0	0	0	0	0	0	0	1	0	0	0	0	0	0	0	0	41.825	380	380	1	1	0.0052632	2.0183
REV__Q9UBY0	REV__Q9UBY0	1	1	1			sp|Q9UBY0|SL9A2_HUMAN Sodium/hydrogen exchanger 2 OS=Homo sapiens OX=9606 GN=SLC9A2 PE=2 SV=1	1	1	1	1	0	0	0	0	0	1	0	0	0	0	0	0	0	0	1	0	0	0	0	0	0	0	0	1	0	0	0	0	0	0	91.519	812	812	1	1	0.015504	1.7132
[truncated: 70 more columns]

## Sheet: quantification
T: Majority protein IDs	iBAQ Notch 01	iBAQ Notch 02	iBAQ Notch 03	iBAQ Ponatinib 01	iBAQ Ponatinib 02	iBAQ Ponatinib 03	N: Peptides	N: Razor + unique peptides	N: Unique peptides	N: Sequence coverage [%]	N: Unique + razor sequence coverage [%]	N: Unique sequence coverage [%]	N: Mol. weight [kDa]	N: Q-value	Score	N: Intensity	N: MS/MS count	T: Protein IDs	T: Majority protein IDs	T: Protein names	T: Gene names
A0A0A6YYA0	8484	7804.2	17377	5878.8	9852.5	9811.3	2	2	2	11.7	11.7	11.7	21.233	0.0022831	3.3388	706130	4	A0A0A6YYA0;Q9Y3B3	A0A0A6YYA0;Q9Y3B3	Transmembrane emp24 domain-containing protein 7	TMED7-TICAM2;TMED7
A0A0A6YYG9	5091.3	0	4899.7	1077.7	916.06	0	1	1	1	1.8	1.8	1.8	71.718	0.0036298	2.1734	385850	10	A0A0A6YYG9;P59998	A0A0A6YYG9;P59998	Actin-related protein 2/3 complex subunit 4	ARPC4-TTLL3;ARPC4
A0A0B4J269	3750	13275	12538	3791	4420.4	2881.7	12	2	0	15.8	2.6	0	88.381	0.0022573	3.2639	1222900	5	A0A0B4J269;Q13509	A0A0B4J269;Q13509	Tubulin beta-3 chain	TUBB3
A0A0U1RRH7	403470	336470	337800	59868	246460	14248	4	4	1	27.1	27.1	6.5	18.552	0	28.176	13390000	30	A0A0U1RRH7;Q99878;Q96KK5;Q9BTM1;Q16777;Q6FI13;P20671;P0C0S8;Q71UI9;P0C0S5;Q96QV6;P16104;Q8IUE6	A0A0U1RRH7;Q99878;Q96KK5;Q9BTM1;Q16777;Q6FI13;P20671;P0C0S8;Q71UI9;P0C0S5;Q96QV6;P16104	Histone H2A type 1-J;Histone H2A type 1-H;Histone H2A.J;Histone H2A type 2-C;Histone H2A type 2-A;Histone H2A type 1-D;Histone H2A type 1;Histone H2A.V;Histone H2A.Z;Histone H2A type 1-A;Histone H2AX	HIST1H2AJ;HIST1H2AH;H2AFJ;HIST2H2AC;HIST2H2AA3;HIST1H2AD;HIST1H2AG;H2AFV;H2AFZ;HIST1H2AA;H2AFX
A0A1B0GU03	2833.8	3081.9	2871.6	730.76	218.63	0	1	1	1	3.1	3.1	3.1	62.701	0.011309	1.7706	253160	1	A0A1B0GU03;P07339	A0A1B0GU03;P07339	Cathepsin D;Cathepsin D light chain;Cathepsin D heavy chain	CTSD
A0A2R8YDH4	1477.1	1103.5	0	0	202	0	3	3	3	3	3	3	147.88	0	22.437	202220	9	A0A2R8YDH4;Q9UDY2	A0A2R8YDH4;Q9UDY2	Tight junction protein ZO-2	TJP2
A6NKB5	1266.8	1310.2	1390.8	261.61	0	0	1	1	1	0.6	0.6	0.6	237.27	0.016492	1.6667	367950	1	A6NKB5	A6NKB5	Pecanex-like protein 2	PCNXL2
A6NMZ7	0	172.4	161.72	0	0	0	2	2	2	1.6	1.6	1.6	247.17	0.0040984	2.6742	38090	0	A6NMZ7	A6NMZ7	Collagen alpha-6(VI) chain	COL6A6
B4DEV8	5300.1	6051.7	6563.5	0	1130	0	1	1	1	7.3	7.3	7.3	18.457	0.010221	1.8869	209500	1	B4DEV8;P25786	B4DEV8;P25786	Proteasome subunit alpha type;Proteasome subunit alpha type-1	PSMA1
B4DLN1	13100	16984	10557	0	911.66	0	2	2	2	10.4	10.4	10.4	48.099	0.0027778	4.4621	872590	3	B4DLN1;P52815	B4DLN1;P52815	39S ribosomal protein L12. mitochondrial	MRPL12
E7EWF7	5314.9	4342.3	5285.5	0	1050.3	0	1	1	1	6.8	6.8	6.8	20.954	0.011058	1.7485	175920	1	E7EWF7;Q14203	E7EWF7;Q14203	Dynactin subunit 1	DCTN1
E9PAV3	2437.9	2101.1	2384.3	0	0	0	1	1	1	0.7	0.7	0.7	205.42	0.004717	9.7163	733860	5	E9PAV3	E9PAV3	Nascent polypeptide-associated complex subunit alpha. muscle-specific form	NACA
E9PLN8	11441	0	10660	8645.7	9255.9	0	1	1	1	7.8	7.8	7.8	17.945	0.0042463	2.8041	281550	5	E9PLN8;Q9BQB6	E9PLN8;Q9BQB6	Vitamin K epoxide reductase complex subunit 1	VKORC1
E9PR17	765230	583720	848960	129450	469130	459980	5	5	5	25.4	25.4	25.4	14.529	0	31.203	16455000	30	E9PR17;P13987	E9PR17;P13987	CD59 glycoprotein	CD59
H3BNC9	13877	15219	15030	4372.4	6635.4	0	2	2	2	3.8	3.8	3.8	64.532	0.0024752	3.8421	1418400	4	H3BNC9;P08708;A0A0J9YYC4	H3BNC9;P08708;A0A0J9YYC4	40S ribosomal protein S17	RPS17
O00151	17508	17875	17055	825.34	0	0	3	3	3	19.1	19.1	19.1	36.071	0.0037594	7.0605	852220	3	O00151	O00151	PDZ and LIM domain protein 1	PDLIM1
O00159	0	0	0	2834.6	641.01	0	4	4	4	4.1	4.1	4.1	121.68	0.0038168	7.1944	194630	6	O00159	O00159	Unconventional myosin-Ic	MYO1C
O00161	13163	15348	14834	0	1264.7	0	2	2	2	14.7	14.7	14.7	23.354	0.0042373	8.1579	535330	5	O00161	O00161	Synaptosomal-associated protein 23	SNAP23
O00231	2196.4	2578.2	2300.3	1374.4	1390	0	1	1	1	2.8	2.8	2.8	47.463	0.002611	4.0788	266870	1	O00231	O00231	26S proteasome non-ATPase regulatory subunit 11	PSMD11
O00299	112570	107530	113950	3837	9853	0	8	8	8	39.8	39.8	39.8	26.922	0	19.523	5253000	23	O00299	O00299	Chloride intracellular channel protein 1	CLIC1
O00469	20272	22142	25003	13016	17814	10370	9	9	9	15.5	15.5	15.5	84.685	0	25.379	4961600	63	O00469	O00469	Procollagen-lysine.2-oxoglutarate 5-dioxygenase 2	PLOD2
O15523	691.79	119.5	0	0	531.41	0	1	1	1	1.7	1.7	1.7	73.153	0.0038685	2.4104	66602	3	O15523;O00571	O15523;O00571	ATP-dependent RNA helicase DDX3Y;ATP-dependent RNA helicase DDX3X	DDX3Y;DDX3X
O00592	14158	6341.3	14847	2919.8	3390.1	0	3	3	3	5.7	5.7	5.7	58.635	0.0066667	14.398	966950	12	O00592	O00592	Podocalyxin	PODXL
O14579	4338.4	4561.4	4032.9	0	805.48	0	1	1	1	4.5	4.5	4.5	34.482	0.0036101	2.1466	206070	2	O14579	O14579	Coatomer subunit epsilon	COPE
O14745	0	2414.4	2688.9	0	0	0	1	1	1	3.9	3.9	3.9	38.868	0.011182	1.7507	107170	2	O14745	O14745	Na(+)/H(+) exchange regulatory cofactor NHE-RF1	SLC9A3R1
O14818	10499	10611	18473	0	2291.7	0	3	3	3	16.1	16.1	16.1	27.887	0.0032573	5.8821	610620	5	O14818;Q8TAA3	O14818;Q8TAA3	Proteasome subunit alpha type-7;Proteasome subunit alpha type-7-like	PSMA7;PSMA8
P19105	233360	200900	221930	27733	46981	982.02	6	6	6	46.2	46.2	46.2	19.794	0	28.4	6650200	29	P19105;O14950;P24844	P19105;O14950	Myosin regulatory light chain 12A;Myosin regulatory light chain 12B	MYL12A;MYL12B
O15145	4059.7	4049	3736.3	0	0	0	1	1	1	7.3	7.3	7.3	20.546	0.010101	1.8546	118450	2	O15145	O15145	Actin-related protein 2/3 complex subunit 3	ARPC3
O15230	0	0	0	0	362.18	358.8	1	1	1	0.3	0.3	0.3	399.73	0.010169	1.8716	129780	1	O15230	O15230	Laminin subunit alpha-5	LAMA5
O15231	2305.7	0	1015.5	0	267.67	0	2	2	2	4.6	4.6	4.6	73.525	0.0026455	4.1902	151120	2	O15231	O15231	Zinc finger protein 185	ZNF185
O15260	13943	13821	14202	8669.8	9127.1	8656.3	1	1	1	3.7	3.7	3.7	30.394	0.004329	2.8589	849500	2	O15260	O15260	Surfeit locus protein 4	SURF4
O43390	1068.6	1592	0	0	548.8	0	3	1	1	5.2	2.1	2.1	70.942	0.011327	1.7711	109120	1	O43390	O43390	Heterogeneous nuclear ribonucleoprotein R	HNRNPR
O43670	0	6273.5	7498	0	1450.3	0	1	1	1	2.7	2.7	2.7	50.75	0.0087108	1.9595	213110	1	O43670	O43670	BUB3-interacting and GLEBS motif-containing protein ZNF207	ZNF207
O43707	112550	84388	108370	11769	17999	10052	22	22	12	30.8	30.8	18.2	104.85	0	203.19	19222000	85	O43707;P35609;Q08043	O43707	Alpha-actinin-4	ACTN4
O43852	61586	20917	49569	0	3950.4	0	4	4	4	18.1	18.1	18.1	37.106	0.0044643	9.0103	2181600	9	O43852	O43852	Calumenin	CALU
O60282	1487.7	770.09	825.94	829.69	866.82	0	2	2	2	2.3	2.3	2.3	109.49	0.0023641	3.5494	291050	6	O60282;P33176;Q12840	O60282;P33176;Q12840	Kinesin heavy chain isoform 5C;Kinesin-1 heavy chain;Kinesin heavy chain isoform 5A	KIF5C;KIF5B;KIF5A
O60506	14161	14393	13014	3775.6	2883.1	3081	4	4	2	7.4	7.4	4.2	69.602	0.004386	8.7804	1659500	14	O60506	O60506	Heterogeneous nuclear ribonucleoprotein Q	SYNCRIP
O60568	1066.5	1038.8	990.93	956.63	1635.5	0	2	2	2	4.1	4.1	4.1	84.784	0.0026385	4.1888	289250	4	O60568	O60568	Procollagen-lysine.2-oxoglutarate 5-dioxygenase 3	PLOD3
O60664	16073	16243	15467	0	361.87	0	4	4	4	14.3	14.3	14.3	47.074	0.0056818	11.917	1251700	15	O60664	O60664	Perilipin-3	PLIN3
O60701	5982.7	3123.4	3502.3	0	1736.8	0	2	2	2	4.7	4.7	4.7	55.023	0.0024876	3.8475	419000	5	O60701	O60701	UDP-glucose 6-dehydrogenase	UGDH
O60716	1584.9	1714.8	1596.5	840.28	1002.6	0	2	2	2	2.8	2.8	2.8	108.17	0.002809	4.4922	323480	5	O60716	O60716	Catenin delta-1	CTNND1
Q99880	165710	179110	219400	0	203670	0	4	4	2	28.6	28.6	7.9	13.952	0	323.31	6223900	41	Q99880;Q99879;Q99877;Q93079;Q5QNW6;P62807;P58876;P57053;O60814;Q96A08	Q99880;Q99879;Q99877;Q93079;Q5QNW6;P62807;P58876;P57053;O60814	Histone H2B type 1-L;Histone H2B type 1-M;Histone H2B type 1-N;Histone H2B type 1-H;Histone H2B type 2-F;Histone H2B type 1-C/E/F/G/I;Histone H2B type 1-D;Histone H2B type F-S;Histone H2B type 1-K	HIST1H2BL;HIST1H2BM;HIST1H2BN;HIST1H2BH;HIST2H2BF;HIST1H2BC;HIST1H2BD;H2BFS;HIST1H2BK
O75083	29970	27181	26178	0	1298.6	0	6	6	6	18.3	18.3	18.3	66.193	0.0057143	12.074	2587500	13	O75083	O75083	WD repeat-containing protein 1	WDR1
O75131	1200.9	0	0	1523.3	1429.2	0	1	1	1	2.2	2.2	2.2	60.13	0.016541	1.6718	156840	2	O75131	O75131	Copine-3	CPNE3
O75347	10347	9977.3	10911	0	0	0	1	1	1	10.2	10.2	10.2	12.855	0.0035211	2.053	187410	4	O75347	O75347	Tubulin-specific chaperone A	TBCA
O75369	37615	32496	34612	2211.6	4659.1	1635.2	28	26	26	16.2	15.5	15.5	278.16	0	64.018	16440000	83	O75369	O75369	Filamin-B	FLNB
O75390	23580	22436	19805	8947.6	10069	7978.7	4	4	4	10.1	10.1	10.1	51.712	0	24.542	2038800	21	O75390	O75390	Citrate synthase. mitochondrial	CS
O94905	3716	0	0	6781.1	7057.7	3250.1	2	2	2	7.1	7.1	7.1	37.839	0.0035088	6.4805	444970	10	O94905;O75477	O94905;O75477	Erlin-2;Erlin-1	ERLIN2;ERLIN1
O75489	5569.9	4811.2	5423.3	2715	2471.4	0	1	1	1	4.9	4.9	4.9	30.241	0.015361	1.6934	367270	1	O75489	O75489	NADH dehydrogenase [ubiquinone] iron-sulfur protein 3. mitochondrial	NDUFS3
P16152	6108.1	6126.4	6294.8	0	0	0	1	1	1	4.7	4.7	4.7	30.375	0.0043384	2.8871	315000	5	P16152;O75828	P16152;O75828	Carbonyl reductase [NADPH] 1;Carbonyl reductase [NADPH] 3	CBR1;CBR3
O75915	47470	42162	39213	19876	10203	0	2	2	2	16	16	16	21.614	0	22.643	794630	15	O75915	O75915	PRA1 family protein 3	ARL6IP5
O75964	11039	20664	12203	0	15309	0	3	3	3	30.1	30.1	30.1	11.428	0.0037037	6.8942	535000	13	O75964	O75964	ATP synthase subunit g. mitochondrial	ATP5L
O95202	2906.8	3840.8	1723.1	791.83	2352.9	0	3	3	3	5.3	5.3	5.3	83.353	0.0041322	7.856	460260	9	O95202	O95202	LETM1 and EF-hand domain-containing protein 1. mitochondrial	LETM1
O95399	122640	0	136350	21071	20955	0	1	1	1	6.5	6.5	6.5	14.295	0.0068027	14.902	2166900	3	O95399	O95399	Urotensin-2	UTS2
O95573	3652.2	3789.7	3885.8	0	1680	0	2	2	2	4	4	4	80.419	0.0023095	3.4332	487070	4	O95573;O60488	O95573;O60488	Long-chain-fatty-acid--CoA ligase 3;Long-chain-fatty-acid--CoA ligase 4	ACSL3;ACSL4
O95810	6557	5799.4	6276.6	0	463.39	0	2	2	2	6.6	6.6	6.6	47.173	0.0028011	4.4857	343730	5	O95810	O95810	Serum deprivation-response protein	SDPR
O95837	2701.2	0	0	1511.7	1908.1	0	1	1	1	3.1	3.1	3.1	41.57	0.012559	1.7404	152770	2	O95837;P50148;P29992	O95837;P50148;P29992	Guanine nucleotide-binding protein subunit alpha-14;Guanine nucleotide-binding protein G(q) subunit alpha;Guanine nucleotide-binding protein subunit alpha-11	GNA14;GNAQ;GNA11
P00338	151950	143050	150630	11135	12680	5884.9	6	6	5	22.3	22.3	18.7	36.688	0	35.556	9311700	34	P00338;Q6ZMR3;P07864	P00338	L-lactate dehydrogenase A chain	LDHA
P00367	5867.6	2740.3	8670.9	3100	5187	1567.1	4	4	4	8.8	8.8	8.8	61.397	0.0050761	10.405	1132300	24	P00367;P49448	P00367;P49448	Glutamate dehydrogenase 1. mitochondrial;Glutamate dehydrogenase 2. mitochondrial	GLUD1;GLUD2
P00387	0	3768.5	3653.5	0	1386.3	0	1	1	1	4.3	4.3	4.3	34.234	0.0099174	1.8046	162330	1	P00387	P00387	NADH-cytochrome b5 reductase 3;NADH-cytochrome b5 reductase 3 membrane-bound form;NADH-cytochrome b5 reductase 3 soluble form	CYB5R3
P00441	21395	19617	17979	0	0	0	1	1	1	9.1	9.1	9.1	15.936	0.008726	1.9645	471920	2	P00441	P00441	Superoxide dismutase [Cu-Zn]	SOD1
P00491	9192.5	10058	10060	0	0	0	1	1	1	6.2	6.2	6.2	32.118	0.0037951	2.2892	527590	4	P00491	P00491	Purine nucleoside phosphorylase	PNP
P00505	10521	17479	15420	4226.9	7617.9	2917.9	5	5	5	14.7	14.7	14.7	47.517	0.0060606	12.807	1889700	26	P00505	P00505	Aspartate aminotransferase. mitochondrial	GOT2
P00558	55792	67719	67664	1022.6	1731.2	177.57	6	6	6	25.4	25.4	25.4	44.614	0.0071942	15.68	5252600	30	P00558;P07205	P00558	Phosphoglycerate kinase 1	PGK1
P01834	0	0	0	14500	3162.9	0	1	1	1	13.1	13.1	13.1	11.765	0.014085	1.7326	117150	4	P01834	P01834	Ig kappa chain C region	IGKC
P01891	25953	23186	12563	15559	17884	0	3	3	1	13.7	13.7	3.3	40.908	0.0044843	9.0894	1907200	12	P01891	P01891	HLA class I histocompatibility antigen. A-68 alpha chain	HLA-A
P02545	347500	306930	379800	81163	120350	61746	35	35	34	51.1	51.1	49.8	74.139	0	316.39	55869000	256	P02545	P02545	Prelamin-A/C;Lamin-A/C	LMNA
P02679	931.87	0	0	1985.1	667.78	0	1	1	1	5.1	5.1	5.1	51.511	0.00409	2.6643	104640	1	P02679	P02679	Fibrinogen gamma chain	FGG
P02751	1214	717.99	0	2098.6	2444.8	2057.1	4	4	4	1.7	1.7	1.7	262.62	0.0039683	7.435	883960	4	P02751	P02751	Fibronectin;Anastellin;Ugl-Y1;Ugl-Y2;Ugl-Y3	FN1
P02787	0	0	0	4189.7	274.25	0	2	2	2	4.7	4.7	4.7	77.063	0.0038462	7.2965	200720	3	P02787	P02787	Serotransferrin	TF
P04075	96334	91930	128900	5656.9	8878.4	11303	8	8	8	25.3	25.3	25.3	39.42	0	29.87	8033100	24	P04075	P04075	Fructose-bisphosphate aldolase A	ALDOA
P04083	110650	112420	96871	59854	68253	22424	14	14	14	46.2	46.2	46.2	38.714	0	55.906	9918600	86	P04083	P04083	Annexin A1	ANXA1
P04156	8112.3	8109.7	8007.5	2860.3	3093.6	0	1	1	1	4.7	4.7	4.7	27.661	0.0037523	2.2638	362200	6	P04156	P04156	Major prion protein	PRNP
P04406	447080	306610	402410	28959	31615	0	10	10	10	39.7	39.7	39.7	36.053	0	37.462	21584000	53	P04406;O14556	P04406	Glyceraldehyde-3-phosphate dehydrogenase	GAPDH
P04632	22454	13082	41079	0	1907.9	0	3	3	3	14.2	14.2	14.2	28.315	0.0039526	7.3868	863750	6	P04632	P04632	Calpain small subunit 1	CAPNS1
P04792	172960	169110	161990	34778	97571.9	8563.6	5	5	5	34.1	34.1	34.1	22.782	0	91.18	9046400	22	P04792	P04792	Heat shock protein beta-1	HSPB1
P04843	21018	17514	17425	13263	15661	6660.6	7	7	7	15.7	15.7	15.7	68.569	0.0078125	17.241	3590400	30	P04843	P04843	Dolichyl-diphosphooligosaccharide--protein glycosyltransferase subunit 1	RPN1
P04844	7234	6849.1	5220.5	3769.7	6569.1	4695.3	5	5	5	9.4	9.4	9.4	69.283	0	22.464	920530	18	P04844	P04844	Dolichyl-diphosphooligosaccharide--protein glycosyltransferase subunit 2	RPN2
P04899	44455	55212	43935	31236	37931	15007	6	6	6	21.7	21.7	21.7	40.45	0.0064103	13.707	4269900	30	P04899;P11488;P63096;P19087;P08754;A8MTJ3;P09471;P38405;Q5JWF2	P04899	Guanine nucleotide-binding protein G(i) subunit alpha-2	GNAI2
Q93077	47539	76034	0	26213	49931	14260	4	1	1	35.4	8.5	8.5	14.105	0.0037879	2.281	1239400	2	Q93077;Q7L7L0;P04908	Q93077;Q7L7L0;P04908	Histone H2A type 1-C;Histone H2A type 3;Histone H2A type 1-B/E	HIST1H2AC;HIST3H2A;HIST1H2AB
P05023	24423	23368	24678	15047	20876	2867.3	12	12	12	15	15	15	112.89	0	49.246	5383800	52	P05023;A0A2R8YEY8;P13637;P50993;Q13733;P20648;P54707	P05023;A0A2R8YEY8;P13637;P50993	Sodium/potassium-transporting ATPase subunit alpha-1;Sodium/potassium-transporting ATPase subunit alpha-3;Sodium/potassium-transporting ATPase subunit alpha-2	ATP1A1;ATP1A3;ATP1A2
P05121	9388.9	11318	5860.9	8051.9	3508.6	4705.6	3	3	3	6.7	6.7	6.7	45.059	0.003096	5.3577	1066100	6	P05121	P05121	Plasminogen activator inhibitor 1	SERPINE1
P05141	13256	27999	15802	15515	11850	0	5	5	1	15.1	15.1	3.4	32.852	0.0044444	8.8644	2218600	9	P05141;Q9H0C2	P05141	ADP/ATP translocase 2;ADP/ATP translocase 2. N-terminally processed	SLC25A5
P05198	4746.2	3273.3	3238.6	2582.1	2359.8	0	2	2	2	6.7	6.7	6.7	36.112	0.0025316	3.9209	392290	4	P05198	P05198	Eukaryotic translation initiation factor 2 subunit 1	EIF2S1
P05387	505930	466410	483930	12336	21978	0	3	3	2	53.9	53.9	39.1	11.665	0.0042194	2.6516	7457300	15	P05387	P05387	60S acidic ribosomal protein P2	RPLP2
Q8NHW5	89258	80447	75141	15852	42176	12096	5	5	5	21.1	21.1	21.1	34.364	0.00625	13.06	4715300	35	Q8NHW5;P05388	Q8NHW5;P05388	60S acidic ribosomal protein P0-like;60S acidic ribosomal protein P0	RPLP0P6;RPLP0
P05556	113050	92278.1	80311	48953	62930	10104	14	14	14	22.4	22.4	22.4	88.414	0	34.958	14240000	53	P05556	P05556	Integrin beta-1	ITGB1
P06454	17702	43515	44420	0	0	0	2	2	2	21.6	21.6	21.6	12.203	0.0023041	3.4216	316910	4	P06454	P06454	Prothymosin alpha;Prothymosin alpha. N-terminally processed;Thymosin alpha-1	PTMA
P06576	181570	129670	183290	54659	105400	10688	16	16	16	41	41	41	56.559	0	67.285	19835000	116	P06576	P06576	ATP synthase subunit beta. mitochondrial	ATP5B
P06703	810180	410280	435880	31073	2383.4	0	3	3	3	18.9	18.9	18.9	10.18	0.0074627	16.258	8449000	7	P06703	P06703	Protein S100-A6	S100A6
P06733	362800	389550	356770	7898.9	6640.7	976.9	14	14	14	44.5	44.5	44.5	47.168	0	69.534	24890000	34	P06733;P13929;P09104	P06733	Alpha-enolase	ENO1
P06744	2609.5	2792.8	2383.7	0	0	0	1	1	1	3	3	3	63.146	0.0035971	2.1321	202440	4	P06744	P06744	Glucose-6-phosphate isomerase	GPI
P06748	265970	277000	225020	17868	23383	13933	8	8	8	41.5	41.5	41.5	32.575	0	67.125	9878000	28	P06748	P06748	Nucleophosmin	NPM1
P06753	19333	17766	17687	1807.7	2060.1	2104.8	7	2	2	24.6	8.4	8.4	32.95	0.0029851	4.9868	972130	6	P06753	P06753	Tropomyosin alpha-3 chain	TPM3
P07195	51113	50953	38436	2788	4628.6	0	6	5	5	22.8	19.2	19.2	36.638	0.0047847	9.8095	2687000	11	P07195	P07195	L-lactate dehydrogenase B chain	LDHB
P07237	140700	125410	98261	14757	17404	14883	11	11	11	29.1	29.1	29.1	57.116	0	160.89	14426000	34	P07237	P07237	Protein disulfide-isomerase	P4HB
P07355	486890	469950	489160	105430	278760	62069	20	20	20	49.6	49.6	49.6	38.604	0	323.31	46878000	161	P07355;A6NMY6	P07355;A6NMY6	Annexin A2;Putative annexin A2-like protein	ANXA2;ANXA2P2
P07437	181000	109120	152940	29841	91217	27039	17	3	2	36.3	9.5	6.1	49.67	0	23.258	11895000	35	P07437;A6NNZ2;CON__ENSEMBL:ENSBTAP00000025008;Q9H4B7	P07437	Tubulin beta chain	TUBB
P07602	11149	9428.9	9727.5	1529.9	620.83	0	3	3	3	7.4	7.4	7.4	58.112	0.0040161	7.5058	1006200	7	P07602	P07602	Prosaposin;Saposin-A;Saposin-B-Val;Saposin-B;Saposin-C;Saposin-D	PSAP
P07737	107430	76785	79653	3721.9	3051	0	5	5	5	50	50	50	15.054	0.0080645	17.913	2496300	14	P07737;CON__P02584	P07737	Profilin-1	PFN1
P07858	4703.9	5184.4	5275.9	1645.7	1703.7	0	1	1	1	5	5	5	37.821	0.0035842	2.1298	355450	1	P07858	P07858	Cathepsin B;Cathepsin B light chain;Cathepsin B heavy chain	CTSB
P07900	57402	37752	43723	1942	6376.3	2460.9	14	9	9	19.7	11.7	11.7	84.659	0	83.374	5179900	25	P07900;Q14568;Q58FF6	P07900	Heat shock protein HSP 90-alpha	HSP90AA1
P07910	71646	73995	50539	4077.2	4248.7	3358.5	4	4	4	15.7	15.7	15.7	33.67	0.0046729	9.4775	3598600	12	P07910;A0A0G2JPF8;A0A0G2JNQ3;P0DMR1;O60812;B7ZW38;B2RXH8	P07910	Heterogeneous nuclear ribonucleoproteins C1/C2	HNRNPC
P07919	8159.6	7587.8	8123.8	0	0	0	1	1	1	9.9	9.9	9.9	10.739	0.011146	1.7506	143230	1	P07919	P07919	Cytochrome b-c1 complex subunit 6. mitochondrial	UQCRH
P07954	8869.4	14083	14188	1469.7	4774.4	1728.6	4	4	4	13.7	13.7	13.7	54.636	0.0054945	11.456	1173700	12	P07954	P07954	Fumarate hydratase. mitochondrial	FH
P08133	29237	34728	21018	13060	17850	3622.1	17	17	17	29.7	29.7	29.7	75.872	0	32.086	6171900	52	P08133	P08133	Annexin A6	ANXA6
P08134	78559	64880	83640	26062	63795	11569	4	4	1	24.9	24.9	6.2	22.006	0.0046512	9.4653	2940300	22	P08134;U3KQV3;P62745	P08134;U3KQV3	Rho-related GTP-binding protein RhoC	RHOC
P08195	10814	9910.1	10405	2601.8	4077	0	3	3	3	6.3	6.3	6.3	67.993	0.0037453	7.0372	1101200	12	P08195	P08195	4F2 cell-surface antigen heavy chain	SLC3A2
P08238	323890	306900	271780	39058	37738	15393	20	18	13	33.3	31.4	23.3	83.263	0	136.22	34049000	123	P08238;Q58FF7;Q58FF8	P08238	Heat shock protein HSP 90-beta	HSP90AB1
P08621	12600	6708.2	12174	0	0	0	2	2	2	5.9	5.9	5.9	51.556	0.0024272	3.7375	545980	4	P08621	P08621	U1 small nuclear ribonucleoprotein 70 kDa	SNRNP70
P08648	27749	22605	22165	8637	14964	3509.1	5	5	5	6.9	6.9	6.9	114.54	0.0081967	18.43	4090400	26	P08648	P08648	Integrin alpha-5;Integrin alpha-5 heavy chain;Integrin alpha-5 light chain	ITGA5
P08670	3776400	3024200	2108400	134560	279870	107160	45	45	39	67.6	67.6	60.3	53.651	0	323.31	321230000	218	P08670;P41219;CON__Q9DCV7;CON__P05787;CON__Q9H552;P05787;Q16352;P07197;P07196	P08670	Vimentin	VIM
P08758	88334	68493	77267	25720	33039	0	9	9	9	34.1	34.1	34.1	35.936	0	30.088	7141000	43	P08758	P08758	Annexin A5	ANXA5
P08865	43568	76650	38072	7780.9	11213	9267.1	5	5	5	25.4	25.4	25.4	32.854	0	23.3	2522500	18	P08865	P08865	40S ribosomal protein SA	RPSA
P09211	24688	26122	20498	0	0	0	2	2	2	20	20	20	23.356	0.005618	11.71	784380	6	P09211	P09211	Glutathione S-transferase P	GSTP1
P09382	669090	1020400	506670	30802	48355	65250	4	4	4	39.3	39.3	39.3	14.716	0	224.02	21177000	33	P09382	P09382	Galectin-1	LGALS1
P09429	122410	65931	132920	0	0	0	4	4	4	21.9	21.9	21.9	24.893	0.0038314	7.222	1927600	3	P09429;B2RPK0;P26583	P09429;B2RPK0	High mobility group protein B1;Putative high mobility group protein B1-like 1	HMGB1;HMGB1P1
P09651	83258	74551	65956	12114	11082	4470.8	7	7	7	22.3	22.3	22.3	38.746	0.0073529	16.195	4604800	25	P09651;A0A2R8Y4L2;Q32P51	P09651;A0A2R8Y4L2	Heterogeneous nuclear ribonucleoprotein A1;Heterogeneous nuclear ribonucleoprotein A1. N-terminally processed	HNRNPA1
P09936	26095	24317	24860	0	0	0	2	2	2	9.9	9.9	9.9	24.824	0.0022222	3.1396	752730	2	P09936	P09936	Ubiquitin carboxyl-terminal hydrolase isozyme L1	UCHL1
P09972	6371.6	5935.9	6033.5	0	912.45	0	1	1	1	6.3	6.3	6.3	39.455	0.0098684	1.8009	442830	1	P09972	P09972	Fructose-bisphosphate aldolase C	ALDOC
Q01105	29871	87807.9	26867	0	662.93	0	3	3	3	12.8	12.8	12.8	33.488	0	18.941	1306900	9	Q01105;P0DME0	Q01105;P0DME0	Protein SET;Protein SETSIP	SET;SETSIP
P0DMV9	8518.7	7355.7	5969.1	0	584.1	0	5	3	3	13.9	9.4	9.4	70.051	0.0040816	7.6805	725000	7	P0DMV9;P0DMV8	P0DMV9;P0DMV8	Heat shock 70 kDa protein 1B;Heat shock 70 kDa protein 1A	HSPA1B;HSPA1A
P0DP25	107170	197530	211170	0	0	0	4	4	3	41.6	41.6	36.9	16.837	0.0045662	9.2137	4645000	7	P0DP25;P0DP24;P0DP23;P02585	P0DP25;P0DP24;P0DP23
P62070	6692.6	6519.2	7305.2	5067.5	6640.2	0	2	2	2	13.2	13.2	13.2	23.399	0.0023256	3.5096	548100	3	P62070;P10301	P62070;P10301	Ras-related protein R-Ras2;Ras-related protein R-Ras	RRAS2;RRAS
P10809	250940	244660	204090	37481	59078	15217	20	20	20	44.9	44.9	44.9	61.054	0	168.18	26110000	111	P10809	P10809	60 kDa heat shock protein. mitochondrial	HSPD1
P11021	571940	469280	537000	71125	121110	22627	24	24	23	41.4	41.4	41.4	72.332	0	316.49	54334000	139	P11021	P11021	78 kDa glucose-regulated protein	HSPA5
P11142	396450	363440	415200	33720	47084	13074	23	22	19	40.2	40.2	36.2	70.897	0	106.72	42504000	97	P11142;P54652;P34931	P11142	Heat shock cognate 71 kDa protein	HSPA8
P11177	3921.7	4178.4	3512	0	0	0	1	1	1	4.5	4.5	4.5	39.233	0.0040161	2.6048	243850	3	P11177	P11177	Pyruvate dehydrogenase E1 component subunit beta. mitochondrial	PDHB
P11234	0	6175.8	7803.5	0	0	5522.8	1	1	1	5.3	5.3	5.3	23.408	0.009772	1.7811	244240	1	P11234;P11233	P11234;P11233	Ras-related protein Ral-B;Ras-related protein Ral-A	RALB;RALA
P11279	17450	30164	19963	7187.3	0	0	2	2	2	4.8	4.8	4.8	44.882	0.0024938	3.8851	1560300	9	P11279	P11279	Lysosome-associated membrane glycoprotein 1	LAMP1
P11413	4832.7	5049.9	4593.2	709.43	1281.9	0	2	2	2	5	5	5	59.256	0.0042735	8.5736	576350	4	P11413	P11413	Glucose-6-phosphate 1-dehydrogenase	G6PD
P11940	21476	18930	19735	6013	6527.5	0	4	4	4	8.5	8.5	8.5	70.67	0	34.962	2643000	15	P11940;Q13310;Q4VXU2;Q9H361;Q5JQF8	P11940;Q13310;Q4VXU2;Q9H361	Polyadenylate-binding protein 1;Polyadenylate-binding protein 4;Polyadenylate-binding protein 1-like;Polyadenylate-binding protein 3	PABPC1;PABPC4;PABPC1L;PABPC3
P12004	15356	14478	17943	2028.7	1479.9	0	2	2	2	10.7	10.7	10.7	28.768	0.0031546	5.5044	820560	4	P12004	P12004	Proliferating cell nuclear antigen	PCNA
P12236	0	0	0	0	0	0	5	1	1	15.4	3.7	3.7	32.866	0.012579	1.7404	49884	1	P12236;P12235	P12236;P12235	ADP/ATP translocase 3;ADP/ATP translocase 3. N-terminally processed;ADP/ATP translocase 1	SLC25A6;SLC25A4
P12268	8180.9	2630.6	7157.5	5805.2	9483.4	4011.1	4	4	4	10.7	10.7	10.7	55.804	0.0037313	7.0196	827410	5	P12268	P12268	Inosine-5-monophosphate dehydrogenase 2	IMPDH2
P12270	272.8	282.08	320.18	0	84.284	0	2	2	2	0.9	0.9	0.9	267.29	0.0028409	4.5255	104340	2	P12270	P12270	Nucleoprotein TPR	TPR
P12814	38677	30240	26778	4528.5	3816.5	2480.1	22	13	13	31.2	19.5	19.5	103.06	0	46.375	5609000	53	P12814	P12814	Alpha-actinin-1	ACTN1
P13073	12286	17354	18293	11002	10755	9225.8	2	2	2	13.6	13.6	13.6	19.576	0.0026882	4.2386	874330	6	P13073	P13073	Cytochrome c oxidase subunit 4 isoform 1. mitochondrial	COX4I1
P13164	49928	50963	48888	0	0	0	1	1	1	12.8	12.8	12.8	13.964	0.0040404	2.6127	310990	5	P13164;Q01629;Q01628	P13164;Q01629;Q01628	Interferon-induced transmembrane protein 1;Interferon-induced transmembrane protein 2;Interferon-induced transmembrane protein 3	IFITM1;IFITM2;IFITM3
P13489	9481.1	12459	11374	0	374.39	0	4	4	4	14.3	14.3	14.3	49.973	0.0043103	8.5932	885690	8	P13489	P13489	Ribonuclease inhibitor	RNH1
P13598	9840.7	6259.7	8497.7	3706.8	3303.8	2975.8	1	1	1	3.6	3.6	3.6	30.654	0.0042827	2.831	518770	1	P13598	P13598	Intercellular adhesion molecule 2	ICAM2
P13639	43383	42496	43255	2636.5	4666.5	234.62	14	14	13	20.5	20.5	19.3	95.337	0	58.127	6981500	50	P13639	P13639	Elongation factor 2	EEF2
P13667	33894	27290	37583	12755	17894	6127.5	10	10	10	18.4	18.4	18.4	72.932	0	27.738	6074900	64	P13667	P13667	Protein disulfide-isomerase A4	PDIA4
P13797	9729.3	16938	9960.6	2332.6	607.71	0	4	4	4	8.4	8.4	8.4	70.81	0.0054054	11.144	1470700	8	P13797;P13796;Q14651	P13797	Plastin-3	PLS3
P13804	3593.2	8059.9	3759.8	0	965.07	0	2	2	2	9.6	9.6	9.6	35.079	0.002551	3.9442	327560	2	P13804	P13804	Electron transfer flavoprotein subunit alpha. mitochondrial	ETFA
P14174	53355	46039	53719	0	0	0	2	2	2	17.4	17.4	17.4	12.476	0.0024038	3.6533	765560	4	P14174	P14174	Macrophage migration inhibitory factor	MIF
P14209	60107	54648	57470	0	0	0	2	2	2	9.7	9.7	9.7	18.848	0.003003	5.0555	688900	7	P14209	P14209	CD99 antigen	CD99
P14314	56619	55564	57679	0	715.99	0	6	6	6	15.7	15.7	15.7	59.425	0.008	17.646	3261400	31	P14314	P14314	Glucosidase 2 subunit beta	PRKCSH
P14406	31017	37792	35191	13577	15873	0	1	1	1	15.7	15.7	15.7	93.959	0.0041237	2.6995	533800	5	P14406	P14406	Cytochrome c oxidase subunit 7A2. mitochondrial	COX7A2
P14618	74190	84981	84854.1	2073.5	6333.9	6289.8	14	14	14	38.6	38.6	38.6	57.936	0	48.398	9050000	61	P14618;P30613	P14618	Pyruvate kinase PKM	PKM
P14625	222550	184670	208950	67346	71393	35297	21	21	19	31.5	31.5	29.8	92.468	0	159.02	34000000	139	P14625;Q58FF3	P14625	Endoplasmin	HSP90B1
P14866	5649.8	5281.4	5455.1	0	0	0	1	1	1	4.4	4.4	4.4	64.132	0.0031447	5.4935	331530	1	P14866	P14866	Heterogeneous nuclear ribonucleoprotein L	HNRNPL
P15144	157760	115760	160080	73023	92429	29479	24	24	24	25.7	25.7	25.7	109.54	0	99.014	29164000	154	P15144	P15144	Aminopeptidase N	ANPEP
P15151	8014.8	8637.2	8499.4	4997.9	0	4898.9	1	1	1	2.9	2.9	2.9	45.302	0.013975	1.7151	458920	3	P15151	P15151	Poliovirus receptor	PVR
P15153	98461	113970	62850	59727	23411	29681	5	5	4	27.1	27.1	21.4	21.429	0.006135	12.876	3593200	25	P15153;P63000;P60763	P15153;P63000;P60763	Ras-related C3 botulinum toxin substrate 2;Ras-related C3 botulinum toxin substrate 1;Ras-related C3 botulinum toxin substrate 3	RAC2;RAC1;RAC3
P15311	6513.3	5689.8	6771.6	421.37	1251	0	3	2	2	6.3	4.8	4.8	69.412	0.0022371	3.2031	666810	2	P15311	P15311	Ezrin	EZR
P15880	5138	0	0	5662.1	4595.8	0	2	2	2	7.5	7.5	7.5	31.324	0.0040568	2.637	369310	2	P15880	P15880	40S ribosomal protein S2	RPS2
P16070	32946	16543	28306	18483	20743	13489	5	5	5	8.2	8.2	8.2	81.537	0.007874	17.359	3526500	20	P16070	P16070	CD44 antigen	CD44
P16284	5268	7673.4	7521.2	2055.2	657.46	1804.4	3	3	3	7.3	7.3	7.3	82.521	0.0055249	11.532	1127100	12	P16284	P16284	Platelet endothelial cell adhesion molecule	PECAM1
P16615	4035.1	5974.6	2520.3	3375.1	6701.8	2188.7	5	5	5	5.9	5.9	5.9	114.76	0	25.981	1340700	13	P16615;Q93084	P16615	Sarcoplasmic/endoplasmic reticulum calcium ATPase 2	ATP2A2
P17026	10032	8735.9	9850.8	14349	15744	15123	1	1	1	5.8	5.8	5.8	25.915	0.010292	1.9084	738340	1	P17026	P17026	Zinc finger protein 22	ZNF22
P17066	40779	40497	45458	6735.7	8247.8	0	5	2	1	8.2	4.2	1.7	71.027	0	130.34	5382000	18	P17066;P48741	P17066	Heat shock 70 kDa protein 6	HSPA6
P17096	58065	250670	119640	16944	778.32	17434	3	3	3	41.1	41.1	41.1	11.676	0.0030303	5.1426	2865800	5	P17096	P17096	High mobility group protein HMG-I/HMG-Y	HMGA1
P17301	6651.4	7009.5	7508.9	2300.1	4105.6	3111.4	3	3	3	3.1	3.1	3.1	129.29	0.0034247	6.3545	1422000	11	P17301	P17301	Integrin alpha-2	ITGA2
P17655	6785.7	3527.8	2427.7	0	594.27	0	3	3	3	5.9	5.9	5.9	79.994	0.0033333	6.1236	464590	7	P17655	P17655	Calpain-2 catalytic subunit	CAPN2
P17813	28190	32176	32303	5636.1	4950	0	6	6	6	13.4	13.4	13.4	70.577	0.0060976	12.868	1992000	21	P17813	P17813	Endoglin	ENG
P17980	10780	8327.5	7246.1	584.07	430.94	0	4	4	4	13.2	13.2	13.2	49.203	0.0051546	10.518	738960	9	P17980	P17980	26S protease regulatory subunit 6A	PSMC3
P17987	6818.3	6522.7	6408.3	3235.8	3364.4	2485.8	2	2	2	4.5	4.5	4.5	60.343	0.0025126	3.9069	919290	6	P17987	P17987	T-complex protein 1 subunit alpha	TCP1
P18085	0	0	0	6694	7491.7	7500.1	1	1	1	5.6	5.6	5.6	20.511	0.0041408	2.7084	238540	1	P18085	P18085	ADP-ribosylation factor 4	ARF4
P18124	3708.3	4084.3	3404.7	5646.2	15743	6740	5	5	5	22.6	22.6	22.6	29.225	0.004902	10.185	973220	16	P18124	P18124	60S ribosomal protein L7	RPL7
P18206	12306	13431	16394	309.51	503.16	0	10	10	10	11.9	11.9	11.9	123.8	0	56.267	3285800	20	P18206	P18206	Vinculin	VCL
P18669	56982	55940	52707	2831.5	3482.8	618.85	3	3	3	22	22	22	28.804	0.0040486	7.5454	2243300	4	P18669;Q8N0Y7;P15259	P18669;Q8N0Y7	Phosphoglycerate mutase 1;Probable phosphoglycerate mutase 4	PGAM1;PGAM4
P19338	69106	82791	66472	5530.5	6317.8	4098.7	8	8	8	17.3	17.3	17.3	76.613	0	24.077	8222700	25	P19338	P19338	Nucleolin	NCL
P19367	0	0	0	0	0	0	1	1	1	1.2	1.2	1.2	102.48	0.0023585	3.5475	33684	1	P19367	P19367	Hexokinase-1	HK1
P20290	10283	10761	10253	0	0	0	1	1	1	14.1	14.1	14.1	22.168	0.0025381	3.9344	312970	1	P20290	P20290	Transcription factor BTF3	BTF3
P20338	5914.8	0	2386.8	0	0	0	1	1	1	6	6	6	24.389	0.013953	1.7147	116220	1	P20338	P20338	Ras-related protein Rab-4A	RAB4A
P20340	35025	7262.2	37439	22830	24532	19332	3	3	3	16.3	16.3	16.3	23.593	0.0033898	6.2827	2200200	26	P20340;Q53S08;Q9NRW1;Q14964	P20340	Ras-related protein Rab-6A	RAB6A
P20645	5191.5	5656.8	5166.4	3250.6	3272	0	1	1	1	5.1	5.1	5.1	30.993	0.0042194	2.7908	322710	8	P20645	P20645	Cation-dependent mannose-6-phosphate receptor	M6PR
P20674	14783	14639	14918	0	0	0	1	1	1	10	10	10	16.762	0.0036496	2.1945	532080	1	P20674	P20674	Cytochrome c oxidase subunit 5A. mitochondrial	COX5A
P20700	19481	9756.2	19661	8402	8318.4	2022.9	12	11	11	21.7	20.3	20.3	66.408	0	23.184	2463000	27	P20700	P20700	Lamin-B1	LMNB1
P20929	0	230.79	240.3	0	0	0	1	1	1	0.2	0.2	0.2	772.91	0.015221	1.6818	204450	1	P20929	P20929	Nebulin	NEB
P21291	32160	26378	32442	5224.6	5294.8	0	3	3	3	21.8	21.8	21.8	20.567	0.0035587	6.5602	1223000	5	P21291	P21291	Cysteine and glycine-rich protein 1	CSRP1
P21333	79819	67169	69333	14229	18469	6375.5	44	44	40	26.8	26.8	24.7	280.74	0	219.9	35175000	180	P21333	P21333	Filamin-A	FLNA
P21589	16858	19749	19897	7409.8	8713.6	6461.6	4	4	4	11.3	11.3	11.3	63.367	0.0069444	15.164	2154100	22	P21589	P21589	5-nucleotidase	NT5E
P21796	9992.4	30932	22265	16431	20386	5115.4	3	3	3	12.7	12.7	12.7	30.772	0.0034014	6.3222	1908700	6	P21796	P21796	Voltage-dependent anion-selective channel protein 1	VDAC1
P21926	273760	144550	250080	137730	149690	0	1	1	1	4.4	4.4	4.4	25.416	0	170.28	5801600	8	P21926	P21926	CD9 antigen	CD9
P21980	64253	66434	67885	28570	36522	4097.8	13	13	13	24	24	24	77.328	0	52.768	9387600	53	P21980;O43548	P21980	Protein-glutamine gamma-glutamyltransferase 2	TGM2
P22234	7047.8	3501	9457.2	0	382.05	0	3	3	3	9.9	9.9	9.9	47.079	0.0036232	6.7535	401230	5	P22234	P22234	Multifunctional protein ADE2;Phosphoribosylaminoimidazole-succinocarboxamide synthase;Phosphoribosylaminoimidazole carboxylase	PAICS
P22314	9220.6	11321	9280.5	467.01	1727.9	0	6	6	6	8.6	8.6	8.6	117.85	0	24.268	1771100	22	P22314	P22314	Ubiquitin-like modifier-activating enzyme 1	UBA1
P22626	128300	69677	104330	11848	28007	6693.3	9	9	9	28.9	28.9	28.9	37.429	0	39.549	7493800	73	P22626	P22626	Heterogeneous nuclear ribonucleoproteins A2/B1	HNRNPA2B1
P22695	14563	7780	14958	10235	11904	5710.1	4	4	4	12.6	12.6	12.6	48.442	0.0052632	10.745	1376000	21	P22695	P22695	Cytochrome b-c1 complex subunit 2. mitochondrial	UQCRC2
P23246	37731	22716	44185	5531.3	5232.4	0	10	10	9	17.4	17.4	16.3	76.149	0.0081301	18.042	3809000	20	P23246	P23246	Splicing factor. proline- and glutamine-rich	SFPQ
P23284	139140	83113	153030	24887	19169	9337.1	7	7	7	32.9	32.9	32.9	23.742	0.0076336	16.445	6054500	53	P23284	P23284	Peptidyl-prolyl cis-trans isomerase B	PPIB
P23396	20705	19211	20694	14419	18697	4938.7	5	5	5	22.6	22.6	22.6	26.688	0.0043478	8.6091	2138100	10	P23396	P23396	40S ribosomal protein S3	RPS3
P23434	9691.4	12535	9611.2	0	0	0	1	1	1	11.6	11.6	11.6	18.884	0.010239	1.9009	254710	1	P23434	P23434	Glycine cleavage system H protein. mitochondrial	GCSH
P23528	340300	325950	296070	1679.9	690.94	0	7	7	5	60.2	60.2	43.4	18.502	0	32.265	9711200	24	P23528	P23528	Cofilin-1	CFL1
P24534	40479	39129	42046	0	1271.1	0	2	2	2	12.4	12.4	12.4	24.763	0.0032787	5.9331	1477800	5	P24534	P24534	Elongation factor 1-beta	EEF1B2
P24752	6190.2	1814.2	1825.1	2676.8	943.32	0	3	3	3	10.3	10.3	10.3	45.199	0.0075188	16.419	347990	5	P24752	P24752	Acetyl-CoA acetyltransferase. mitochondrial	ACAT1
P25398	80044	39192	87109	2361	4714.5	0	2	2	2	21.2	21.2	21.2	14.515	0.0028571	4.5692	1493900	8	P25398	P25398	40S ribosomal protein S12	RPS12
P25705	44033	54408	51233	20503	27552	15237	9	9	9	20.1	20.1	20.1	59.75	0	32.37	7996400	48	P25705	P25705	ATP synthase subunit alpha. mitochondrial	ATP5A1
P25789	14780	15911	16546	0	1222.4	0	2	2	2	8.8	8.8	8.8	29.483	0.0025445	3.9418	633610	2	P25789	P25789	Proteasome subunit alpha type-4	PSMA4
P26006	2269.7	2375.2	4568.5	2387.7	2694.6	0	2	2	2	1.9	1.9	1.9	116.61	0.0024691	3.8391	586310	8	P26006	P26006	Integrin alpha-3;Integrin alpha-3 heavy chain;Integrin alpha-3 light chain	ITGA3
P26038	31343	34739	29754	238.29	1497	199.21	12	12	11	22.7	22.7	21.1	67.819	0	27.265	3588300	24	P26038;P35241	P26038	Moesin	MSN
P26373	30046	30053	31309	7208.3	25919	0	3	3	3	14.7	14.7	14.7	24.261	0.0044053	8.8115	1194200	5	P26373	P26373	60S ribosomal protein L13	RPL13
P26599	11149	9761	9680.6	1462.3	2693.5	0	2	2	2	6.8	6.8	6.8	57.221	0.0035842	6.6057	660190	7	P26599	P26599	Polypyrimidine tract-binding protein 1	PTBP1
P26641	23033	23115	24024	2067.3	6161.7	0	4	4	4	13.7	13.7	13.7	50.118	0.0052083	10.691	1930800	15	P26641	P26641	Elongation factor 1-gamma	EEF1G
P27105	5947.4	6403.7	5814.2	3062.6	5325.6	0	2	2	2	7.6	7.6	7.6	31.73	0.0026178	4.0873	406970	5	P27105	P27105	Erythrocyte band 7 integral membrane protein	STOM
P27348	26745	24854	27326	2666.9	2800.4	0	4	2	2	18	10.2	10.2	27.764	0	39.526	1225500	13	P27348	P27348	14-3-3 protein theta	YWHAQ
P27635	0	0	13129	17248	16148	11342	2	2	2	10.7	10.7	10.7	24.604	0.0029586	4.8604	518740	9	P27635;Q96L21	P27635;Q96L21	60S ribosomal protein L10;60S ribosomal protein L10-like	RPL10;RPL10L
P27797	290110	159230	181600	11182	10127	4657.2	10	10	10	42.7	42.7	42.7	48.141	0	32.02	13822000	34	P27797	P27797	Calreticulin	CALR
P27816	11721	12613	12322	150.62	482.69	528.72	5	5	5	8.3	8.3	8.3	121	0.0050505	10.398	2435100	14	P27816	P27816	Microtubule-associated protein 4	MAP4
P27824	58827	43623	58152	15259	24321	18902	6	6	6	12.7	12.7	12.7	67.567	0	22.117	7056000	30	P27824	P27824	Calnexin	CANX
P28066	34103	32933	14019	0	0	0	2	2	2	13.3	13.3	13.3	26.411	0.0025974	4.0505	894440	3	P28066	P28066	Proteasome subunit alpha type-5	PSMA5
P28331	794.97	1105.9	657.56	0	0	0	1	1	1	2.2	2.2	2.2	79.467	0.0040323	2.6093	104900	1	P28331	P28331	NADH-ubiquinone oxidoreductase 75 kDa subunit. mitochondrial	NDUFS1
P29401	65402	54078	60512	542.41	2082.1	0	7	7	7	20.7	20.7	20.7	67.877	0	21.683	4607900	15	P29401	P29401	Transketolase	TKT
P29590	4243.2	1371	1363.5	449.58	405.6	0	2	2	2	2.6	2.6	2.6	97.55	0.0031348	5.4661	386710	5	P29590	P29590	Protein PML	PML
P29692	55479	76075	72880	2575.7	3037.9	0	7	7	7	29.5	29.5	29.5	31.121	0	51.709	3362700	12	P29692	P29692	Elongation factor 1-delta	EEF1D
P29966	9301.7	32669	33304	8859	12187	0	3	3	3	19.9	19.9	19.9	31.554	0.0046083	9.2399	1348500	16	P29966	P29966	Myristoylated alanine-rich C-kinase substrate	MARCKS
P30040	7209.8	7679.5	7868	0	0	0	1	1	1	3.8	3.8	3.8	28.993	0.0036166	2.1584	318600	1	P30040	P30040	Endoplasmic reticulum resident protein 29	ERP29
P30041	63867	62356	24678	0	4641.4	0	4	4	4	25.9	25.9	25.9	25.035	0.0049751	10.264	2358700	9	P30041	P30041	Peroxiredoxin-6	PRDX6
P30048	40557	39027	44918	2962.4	6566.7	0	4	4	4	17.2	17.2	17.2	27.692	0.0043668	8.757	2036500	10	P30048	P30048	Thioredoxin-dependent peroxide reductase. mitochondrial	PRDX3
P30050	55799	52653	56399	14075	30549	9693.2	4	4	4	33.9	33.9	33.9	17.818	0	44.708	2366500	35	P30050	P30050	60S ribosomal protein L12	RPL12
P30084	9176.2	8760.3	8605.9	1180	1203.4	0	2	2	2	13.1	13.1	13.1	31.387	0.0028249	4.5067	520660	6	P30084	P30084	Enoyl-CoA hydratase. mitochondrial	ECHS1
P30086	8606.1	7477.8	7774.6	0	0	0	1	1	1	10.7	10.7	10.7	21.057	0	20.486	238590	4	P30086	P30086	Phosphatidylethanolamine-binding protein 1;Hippocampal cholinergic neurostimulating peptide	PEBP1
P30101	148480	152560	162810	34440	38235	15020	15	15	15	29.9	29.9	29.9	56.782	0	232.96	16140000	54	P30101	P30101	Protein disulfide-isomerase A3	PDIA3
P30153	3544.6	2195.3	0	0	1107.7	0	2	2	2	3.7	3.7	3.7	65.308	0.0023753	3.5662	235380	2	P30153	P30153	Serine/threonine-protein phosphatase 2A 65 kDa regulatory subunit A alpha isoform	PPP2R1A
P30520	3229.6	3502.7	0	0	0	0	1	1	1	3.1	3.1	3.1	50.097	0.011164	1.7507	134650	1	P30520	P30520	Adenylosuccinate synthetase isozyme 2	ADSS
Q01085	3856.8	3633.9	695.37	0	0	0	1	1	1	3.5	3.5	3.5	41.59	0.0038023	2.294	130980	2	Q01085;P31483	Q01085;P31483	Nucleolysin TIAR;Nucleolysin TIA-1 isoform p40	TIAL1;TIA1
P31930	12787	12810	13032	7509.3	8088.4	0	4	4	4	13.3	13.3	13.3	52.645	0.0048077	9.8634	1394200	14	P31930	P31930	Cytochrome b-c1 complex subunit 1. mitochondrial	UQCRC1
P31937	4352.5	4270.4	4159.8	0	997.31	0	1	1	1	5.4	5.4	5.4	35.329	0.0041152	2.696	179140	1	P31937	P31937	3-hydroxyisobutyrate dehydrogenase. mitochondrial	HIBADH
P31939	1565.2	1679.9	1543.3	0	0	0	1	1	1	2.5	2.5	2.5	64.615	0.01791	1.6592	181960	1	P31939	P31939	Bifunctional purine biosynthesis protein PURH;Phosphoribosylaminoimidazolecarboxamide formyltransferase;IMP cyclohydrolase	ATIC
P31942	16304	18552	15882	2117.5	2019.6	0	2	2	2	9	9	9	36.926	0.0045045	9.1184	827390	11	P31942	P31942	Heterogeneous nuclear ribonucleoprotein H3	HNRNPH3
P31943	149740	68428	142320	20423	24842	12453	8	8	6	25.8	25.8	19.8	49.229	0	57.926	7555100	38	P31943;P55795	P31943;P55795	Heterogeneous nuclear ribonucleoprotein H;Heterogeneous nuclear ribonucleoprotein H. N-terminally processed;Heterogeneous nuclear ribonucleoprotein H2	HNRNPH1;HNRNPH2
P31946	35870	43095	46217	0	2662.6	0	6	4	4	34.6	26.8	26.8	28.082	0	49.809	1871600	12	P31946	P31946	14-3-3 protein beta/alpha;14-3-3 protein beta/alpha. N-terminally processed	YWHAB
P31948	16509	17133	16446	0	560.91	0	4	4	4	10.5	10.5	10.5	62.639	0.0065789	14.253	1777300	11	P31948	P31948	Stress-induced-phosphoprotein 1	STIP1
P31949	236920	185430	200980	24357	31929	16804	3	3	3	34.3	34.3	34.3	11.74	0	39.165	3491300	30	P31949	P31949	Protein S100-A11;Protein S100-A11. N-terminally processed	S100A11
P33151	0	0	1685.6	1283.7	1756	1826.3	1	1	1	1.3	1.3	1.3	87.527	0.003861	2.3979	202490	3	P33151	P33151	Cadherin-5	CDH5
P34897	8510.5	5818.2	13146	934.87	6059.6	0	8	8	8	17.7	17.7	17.7	55.992	0.0072464	15.726	1396900	14	P34897	P34897	Serine hydroxymethyltransferase. mitochondrial	SHMT2
P34932	4111.9	3782.6	6691.8	715.3	936.5	0	4	4	3	6.3	6.3	4.6	94.33	0.0057803	12.437	815180	8	P34932;O95757	P34932	Heat shock 70 kDa protein 4	HSPA4
P35221	3232.8	3382	3289.2	670.29	1706.4	0	2	2	2	2.4	2.4	2.4	100.07	0.0026525	4.193	605090	6	P35221;P26232	P35221;P26232	Catenin alpha-1;Catenin alpha-2	CTNNA1;CTNNA2
P35222	2359.7	2354.4	2296.7	609.08	933.98	0	2	2	2	3.8	3.8	3.8	85.496	0.0030395	5.2429	368680	3	P35222	P35222	Catenin beta-1	CTNNB1
P35232	40797	35871	27993	24330	16774	16605	7	7	7	33.8	33.8	33.8	29.804	0.0075758	16.442	3083800	31	P35232	P35232	Prohibitin	PHB
P35268	0	0	0	0	0	0	1	1	1	10.2	10.2	10.2	14.787	0.0038388	2.3392	53649	3	P35268	P35268	60S ribosomal protein L22	RPL22
P35579	167620	156630	148670	93931	127110	41272	72	72	65	37.9	37.9	34.9	226.53	0	323.31	77481000	391	P35579;P35580;P12883;P13535;Q9UKX3;Q9Y623;P13533;P12882;P11055;Q9UKX2;A7E2Y1	P35579	Myosin-9	MYH9
P35606	2625.2	1450.4	2938.9	1268.1	1151.4	936.08	3	3	3	4.2	4.2	4.2	102.49	0.0037175	6.9535	515080	7	P35606	P35606	Coatomer subunit beta	COPB2
P35613	64713	48638	65763	27358	36719	15399	5	5	5	18.4	18.4	18.4	42.2	0.0065359	14.222	3920800	10	P35613	P35613	Basigin	BSG
P35637	30662	13884	15294	2273.3	4972	0	2	2	2	5.7	5.7	5.7	53.425	0.0027027	4.3765	900160	3	P35637;Q92804	P35637;Q92804	RNA-binding protein FUS;TATA-binding protein-associated factor 2N	FUS;TAF15
P35659	2644.2	3286.2	3211.1	0	0	0	1	1	1	3.5	3.5	3.5	42.674	0.0098847	1.8022	191970	1	P35659	P35659	Protein DEK	DEK
P36578	2980.2	2828.9	0	14229	8518.8	8745.9	4	4	4	9.8	9.8	9.8	47.697	0.004065	7.6343	916260	17	P36578	P36578	60S ribosomal protein L4	RPL4
P36957	4449.1	3996	4796.1	2295.9	2724.1	2656	1	1	1	2.6	2.6	2.6	48.755	0.003992	2.5959	490500	5	P36957	P36957	Dihydrolipoyllysine-residue succinyltransferase component of 2-oxoglutarate dehydrogenase complex. mitochondrial	DLST
P37108	12020	11929	5946.9	0	1264.7	0	1	1	1	10.3	10.3	10.3	14.57	0.0039683	2.5844	218120	3	P37108	P37108	Signal recognition particle 14 kDa protein	SRP14
P37268	3027.3	2833.7	3117	0	1265.4	0	1	1	1	4.3	4.3	4.3	48.115	0.0086655	1.9514	225350	1	P37268	P37268	Squalene synthase	FDFT1
P37802	221800	194440	200420	3298.3	14952	3504.4	7	7	7	40.7	40.7	40.7	22.391	0	37.134	8306600	24	P37802	P37802	Transgelin-2	TAGLN2
P37837	41233	44056	30727	0	3721.9	0	3	3	3	10.4	10.4	10.4	37.54	0.0042017	7.9721	2100000	11	P37837	P37837	Transaldolase	TALDO1
P37840	29824	33374	29149	0	0	0	2	2	2	27.1	27.1	27.1	14.46	0.0028653	4.5777	554080	4	P37840	P37840	Alpha-synuclein	SNCA
Q96E39	12351	24686	2552.5	3681.9	4208.2	0	3	3	3	9.5	9.5	9.5	42.141	0.0038023	7.1412	1231700	13	Q96E39;P38159;O75526;Q8N7X1	Q96E39;P38159	RNA binding motif protein. X-linked-like-1;RNA-binding motif protein. X chromosome;RNA-binding motif protein. X chromosome. N-terminally processed	RBMXL1;RBMX
P38646	79999	66190	62024	16063	15032	12661	11	11	11	21.8	21.8	21.8	73.68	0	37.532	9665100	44	P38646	P38646	Stress-70 protein. mitochondrial	HSPA9
P39019	17974	18099	18614	8080.9	11195	7962.8	2	2	2	6.9	6.9	6.9	16.06	0.0027624	4.4492	869370	7	P39019	P39019	40S ribosomal protein S19	RPS19
P39023	2228.1	0	0	1596.1	1425.1	0	1	1	1	3	3	3	46.108	0.0036969	2.2451	144520	3	P39023	P39023	60S ribosomal protein L3	RPL3
P39656	9561.7	6435.8	6641.7	10709	10341	0	3	3	3	6.8	6.8	6.8	50.8	0.0027473	4.4372	1203000	6	P39656	P39656	Dolichyl-diphosphooligosaccharide--protein glycosyltransferase 48 kDa subunit	DDOST
P40227	9162.9	17104	15825	7471.7	6305.2	0	4	4	4	9.6	9.6	9.6	58.024	0.0038911	1.6776	1470700	6	P40227;Q92526	P40227;Q92526	T-complex protein 1 subunit zeta;T-complex protein 1 subunit zeta-2	CCT6A;CCT6B
Q6NVV1	22031	20839	0	19669	18674	17783	1	1	1	10.8	10.8	10.8	12.134	0.0023529	3.5446	459970	5	Q6NVV1;P40429	Q6NVV1;P40429	Putative 60S ribosomal protein L13a protein RPL13AP3;60S ribosomal protein L13a	RPL13AP3;RPL13A
P40925	15963	16264	17626	0	740.71	0	2	2	2	8.7	8.7	8.7	36.426	0.004	7.4804	763560	7	P40925	P40925	Malate dehydrogenase. cytoplasmic	MDH1
P40926	82221	79876	68148	24373	28752	17773	9	9	9	33.1	33.1	33.1	35.503	0	22.643	6880400	38	P40926	P40926	Malate dehydrogenase. mitochondrial	MDH2
P42126	0	0	0	1359.8	2121	0	1	1	1	5	5	5	32.816	0.017857	1.653	52213	2	P42126	P42126	Enoyl-CoA delta isomerase 1. mitochondrial	ECI1
P42166	0	967.53	4782.5	938.3	0	0	2	2	2	3.5	3.5	3.5	75.491	0.0024213	3.7347	245710	3	P42166	P42166	Lamina-associated polypeptide 2. isoform alpha;Thymopoietin;Thymopentin	TMPO
Q71UM5	0	4511.9	17007	14496	14504	0	2	2	2	25	25	25	94.771	0.002331	3.5175	319790	4	Q71UM5;P42677	Q71UM5;P42677	40S ribosomal protein S27-like;40S ribosomal protein S27	RPS27L;RPS27
P42704	3384.3	4901.6	828.58	1145	1572.2	0	8	8	8	7.1	7.1	7.1	157.9	0.0068966	15.063	1240200	16	P42704	P42704	Leucine-rich PPR motif-containing protein. mitochondrial	LRPPRC
P42765	3097.1	2914.2	2763.6	0	1240.8	0	1	1	1	4.5	4.5	4.5	41.924	0.004008	2.5975	210330	2	P42765	P42765	3-ketoacyl-CoA thiolase. mitochondrial	ACAA2
P42766	32350	0	0	11847	23247	0	2	2	2	18.7	18.7	18.7	14.551	0.002924	4.6697	202330	4	P42766	P42766	60S ribosomal protein L35	RPL35
P43121	17759	11781	20123	10651	15005	5560	5	5	5	11.3	11.3	11.3	71.607	0	25.302	2766100	18	P43121	P43121	Cell surface glycoprotein MUC18	MCAM
P43243	1910.8	0	2042.3	0	737.76	0	1	1	1	1.1	1.1	1.1	94.622	0.010135	1.8577	180460	2	P43243	P43243	Matrin-3	MATR3
P45880	26719	25379	15869	11214	16393	0	3	3	3	11.2	11.2	11.2	31.566	0.0040984	7.6934	1741300	17	P45880	P45880	Voltage-dependent anion-selective channel protein 2	VDAC2
P46060	3613.7	3373	3524.2	1596.3	1787.8	0	1	1	1	2	2	2	63.541	0.016517	1.6676	388040	1	P46060	P46060	Ran GTPase-activating protein 1	RANGAP1
P46776	29028	28709	30623	15041	16987	0	1	1	1	7.4	7.4	7.4	16.561	0.0038095	2.2953	1077500	7	P46776	P46776	60S ribosomal protein L27a	RPL27A
P46777	0	0	0	8760	15688	7024.1	3	3	3	12.5	12.5	12.5	34.362	0.0035461	6.5405	516600	7	P46777	P46777	60S ribosomal protein L5	RPL5
P46781	0	6214.9	0	0	0	0	2	2	2	8.2	8.2	8.2	22.591	0.0023419	3.5313	201020	3	P46781	P46781	40S ribosomal protein S9	RPS9
P46782	21393	23659	5916.3	5293.5	10489	0	2	2	2	11.8	11.8	11.8	22.876	0.0026954	4.346	728970	12	P46782	P46782	40S ribosomal protein S5;40S ribosomal protein S5. N-terminally processed	RPS5
P46821	1560.7	1518.2	2314.6	0	0	0	3	3	3	1.8	1.8	1.8	270.63	0.0029762	4.9588	544750	3	P46821	P46821	Microtubule-associated protein 1B;MAP1B heavy chain;MAP1 light chain LC1	MAP1B
P46976	3879.8	3653.6	4024.2	0	0	0	1	1	1	4	4	4	39.383	0.0035778	2.1294	161810	2	P46976	P46976	Glycogenin-1	GYG1
P47756	7754.6	30444	17131	11344	15439	10688	4	4	4	20.9	20.9	20.9	31.35	0.0034843	6.433	1577600	9	P47756	P47756	F-actin-capping protein subunit beta	CAPZB
P47914	33644	29440	38316	11211	15835	715.77	1	1	1	9.4	9.4	9.4	17.752	0.0035398	2.0678	576540	4	P47914	P47914	60S ribosomal protein L29	RPL29
P48047	0	3662.4	4149.5	6703.9	2792.5	4364.2	2	2	2	10.8	10.8	10.8	23.277	0.0022727	3.3003	331870	2	P48047;H7C0C1	P48047;H7C0C1	ATP synthase subunit O. mitochondrial	ATP5O
P48643	7002.1	4177.3	7840.1	1900.5	3865.6	2606.1	3	3	3	6.3	6.3	6.3	59.67	0.002681	4.2311	920870	4	P48643	P48643	T-complex protein 1 subunit epsilon	CCT5
P48681	23073	22738	21043	622.72	2097.4	344.58	14	14	14	12.6	12.6	12.6	177.44	0	59.069	6230300	44	P48681	P48681	Nestin	NES
P49006	7993	0	8915.3	0	2779.8	0	1	1	1	7.7	7.7	7.7	19.529	0.010274	1.9082	118130	2	P49006	P49006	MARCKS-related protein	MARCKSL1
P49257	6377	11631	12331	5369	499.48	5743.8	2	2	2	4.5	4.5	4.5	57.548	0.0043573	2.9302	948750	2	P49257	P49257	Protein ERGIC-53	LMAN1
P49327	6044.7	5434.6	4238.7	2244.6	1973	1410	8	8	8	4.5	4.5	4.5	273.42	0	20.976	2823000	19	P49327	P49327	Fatty acid synthase;[Acyl-carrier-protein] S-acetyltransferase;[Acyl-carrier-protein] S-malonyltransferase;3-oxoacyl-[acyl-carrier-protein] synthase;3-oxoacyl-[acyl-carrier-protein] reductase;3-hydroxyacyl-[acyl-carrier-protein] dehydratase;Enoyl-[acyl-carrier-protein] reductase;Oleoyl-[acyl-carrier-protein] hydrolase	FASN
P49368	8649.1	13590	10331	6784.6	6712.1	6019.2	6	6	6	14.9	14.9	14.9	60.533	0.0059172	12.623	1644800	8	P49368	P49368	T-complex protein 1 subunit gamma	CCT3
P49411	21067	21219	20259	3550	5797.4	1764.7	6	6	6	17.3	17.3	17.3	49.541	0.0072993	16.165	2471900	20	P49411	P49411	Elongation factor Tu. mitochondrial	TUFM
P49588	2399.1	2214.7	2227.8	421.66	521.01	0	2	2	2	2.8	2.8	2.8	106.81	0.0024814	3.8458	403100	2	P49588	P49588	Alanine--tRNA ligase. cytoplasmic	AARS
P49755	5456.2	9563.2	4330.3	0	0	0	1	1	1	7.8	7.8	7.8	24.976	0.0042373	2.8021	232200	3	P49755	P49755	Transmembrane emp24 domain-containing protein 10	TMED10
P50281	2901.6	0	3101.4	2121.4	1917.9	0	1	1	1	1.7	1.7	1.7	65.893	0.017831	1.6528	239780	2	P50281	P50281	Matrix metalloproteinase-14	MMP14
P50395	7024	6568.7	7196.8	0	698.26	0	2	2	2	6.3	6.3	6.3	50.663	0.0045455	9.2099	611350	5	P50395	P50395	Rab GDP dissociation inhibitor beta	GDI2
P50402	6764.6	11152	5816.9	4641.1	4347.1	0	2	2	2	10.6	10.6	10.6	28.994	0.005988	12.645	394130	13	P50402	P50402	Emerin	EMD
P50454	40483	39874	39265	13891	18421	13931	5	5	5	15.3	15.3	15.3	46.44	0.0064935	14.106	4220100	33	P50454	P50454	Serpin H1	SERPINH1
P50479	3982.7	0	5558.9	0	0	0	1	1	1	4.2	4.2	4.2	35.398	0.0038986	2.4407	162210	1	P50479	P50479	PDZ and LIM domain protein 4	PDLIM4
Q8IZP2	54859	35435	36583	0	1332.7	4559.6	3	3	3	15.4	15.4	15.4	27.406	0.0031746	5.5193	1197400	4	Q8IZP2;P50502;Q8NFI4	Q8IZP2;P50502;Q8NFI4	Putative protein FAM10A4;Hsc70-interacting protein;Putative protein FAM10A5	ST13P4;ST13;ST13P5
P50552	9547.4	18326	15869	0	3186	0	4	4	4	14.2	14.2	14.2	39.829	0.0041667	7.8833	804440	8	P50552	P50552	Vasodilator-stimulated phosphoprotein	VASP
P50914	0	0	0	0	0	0	1	1	1	5.1	5.1	5.1	23.432	0.0035461	2.0684	81877	3	P50914	P50914	60S ribosomal protein L14	RPL14
P50990	29671	23778	20056	11254	10962	6407.6	7	7	7	16.4	16.4	16.4	59.62	0.0074074	16.233	3835800	21	P50990	P50990	T-complex protein 1 subunit theta	CCT8
P50991	1809.4	1707.2	1719.6	2972.1	3161.3	2004.1	2	2	2	4.5	4.5	4.5	57.924	0.0039216	7.3618	457290	7	P50991	P50991	T-complex protein 1 subunit delta	CCT4
P50995	3034.6	3756.5	0	4547.3	2276.5	2836.9	2	2	2	5.5	5.5	5.5	54.389	0.0028986	4.6431	371070	7	P50995	P50995	Annexin A11	ANXA11
P51148	10134	25031	32638	11684	14823	10637	4	4	4	22.2	22.2	22.2	23.482	0.0062893	13.108	1326700	16	P51148;K7ERQ8;P61020;P20339	P51148;K7ERQ8;P61020;P20339	Ras-related protein Rab-5C;Ras-related protein Rab-5B;Ras-related protein Rab-5A	RAB5C;RAB5B;RAB5A
P51149	25358	27951	24637	5147	20160	0	3	3	3	20.8	20.8	20.8	23.489	0.0035211	6.4901	1565400	15	P51149	P51149	Ras-related protein Rab-7a	RAB7A
P51571	53431	53791	54157	29377	29842	28258	2	2	2	13.9	13.9	13.9	18.998	0.0033445	6.1276	1752800	6	P51571	P51571	Translocon-associated protein subunit delta	SSR4
P51572	25705	6222.6	5469.6	25634	11687	2520.3	3	3	3	15.9	15.9	15.9	27.991	0.0030488	5.2734	1489400	9	P51572	P51572	B-cell receptor-associated protein 31	BCAP31
P51858	6474	7101.7	6337.7	585.15	0	0	1	1	1	7.1	7.1	7.1	26.788	0.0037037	2.2463	348480	2	P51858	P51858	Hepatoma-derived growth factor	HDGF
P51991	58545	51450	57616	8875.8	10904	10248	5	5	5	16.4	16.4	16.4	39.594	0.0055866	11.689	3767000	13	P51991	P51991	Heterogeneous nuclear ribonucleoprotein A3	HNRNPA3
P52209	6015.3	5870.8	6311.4	643.39	691.78	0	1	1	1	3.5	3.5	3.5	53.139	0.00369	2.2418	474250	1	P52209	P52209	6-phosphogluconate dehydrogenase. decarboxylating	PGD
P52272	16833	5243.1	14603	5194.4	6660.5	1436.5	7	7	7	13.7	13.7	13.7	77.515	0	20.157	2373100	17	P52272	P52272	Heterogeneous nuclear ribonucleoprotein M	HNRNPM
P52565	148070	141880	139320	12733	20441	10006	3	3	3	14.2	14.2	14.2	23.207	0.0063291	13.207	3335600	16	P52565	P52565	Rho GDP-dissociation inhibitor 1	ARHGDIA
P52566	55904	52889	54793	0	2373.8	0	2	2	2	19.4	19.4	19.4	22.988	0.0023697	3.5555	2002200	3	P52566	P52566	Rho GDP-dissociation inhibitor 2	ARHGDIB
P52597	32106	35982	27764	0	1682.3	0	5	3	3	17.6	11.1	11.1	45.671	0.0079365	17.485	1463000	12	P52597	P52597	Heterogeneous nuclear ribonucleoprotein F;Heterogeneous nuclear ribonucleoprotein F. N-terminally processed	HNRNPF
P52907	41051	22684	38298	19432	25719	4827.6	5	5	5	29.7	29.7	29.7	32.922	0	18.835	2026600	14	P52907;P47755	P52907	F-actin-capping protein subunit alpha-1	CAPZA1
P52926	16355	10642	10751	0	1042.1	0	3	3	3	40.4	40.4	40.4	11.832	0.0033784	6.2751	200440	12	P52926	P52926	High mobility group protein HMGI-C	HMGA2
P52943	8859.9	8301.9	9282.8	0	1442.4	0	1	1	1	7.7	7.7	7.7	22.492	0.0040486	2.6368	250980	2	P52943	P52943	Cysteine-rich protein 2	CRIP2
P53396	4645	5610.2	1949.8	2592.3	510.07	1090.1	4	4	4	4.9	4.9	4.9	120.84	0.0047619	9.733	974280	9	P53396	P53396	ATP-citrate synthase	ACLY
P53618	831.29	1516.3	1483.2	0	130.05	705.4	2	2	2	2.2	2.2	2.2	107.14	0.0027933	4.4799	223980	2	P53618	P53618	Coatomer subunit beta	COPB1
P53801	13623	14483	12874	0	8276.5	0	1	1	1	10	10	10	20.324	0.0041494	2.7173	344800	2	P53801	P53801	Pituitary tumor-transforming gene 1 protein-interacting protein	PTTG1IP
P54578	1646.7	1239.9	1396.4	0	0	0	1	1	1	2.6	2.6	2.6	56.068	0.009901	1.8033	110150	1	P54578	P54578	Ubiquitin carboxyl-terminal hydrolase 14	USP14
P54709	0	0	0	8278.4	8451.1	0	1	1	1	5.4	5.4	5.4	31.512	0.010345	1.917	200750	1	P54709	P54709	Sodium/potassium-transporting ATPase subunit beta-3	ATP1B3
P54886	0	0	788.92	0	0	0	1	1	1	1.5	1.5	1.5	87.301	0.015291	1.6925	55881	2	P54886	P54886	Delta-1-pyrroline-5-carboxylate synthase;Glutamate 5-kinase;Gamma-glutamyl phosphate reductase	ALDH18A1
P55060	2323.3	2176.8	3988.6	0	0	0	2	2	2	3	3	3	110.42	0.0022523	3.2289	488220	2	P55060	P55060	Exportin-2	CSE1L
P55072	77228	77885	58864	5857.3	8626.3	6621.2	18	18	18	31	31	31	89.321	0	78.346	10693000	51	P55072	P55072	Transitional endoplasmic reticulum ATPase	VCP
P55209	55853	68005	34250	3124	10573	9184	3	3	3	11.8	11.8	11.8	45.374	0	20.277	2533800	11	P55209	P55209	Nucleosome assembly protein 1-like 1	NAP1L1
P55735	13351	12511	12715	2775.7	5381.1	0	1	1	1	7.1	7.1	7.1	35.54	0.002451	3.7945	607540	4	P55735	P55735	Protein SEC13 homolog	SEC13
P55769	8520.2	18360	18043	0	0	0	2	2	2	18.8	18.8	18.8	14.173	0.002994	4.9995	362180	7	P55769	P55769	NHP2-like protein 1;NHP2-like protein 1. N-terminally processed	NHP2L1
P56385	37804	40185	40812	27486	28426	31013	1	1	1	14.5	14.5	14.5	79.331	0.0035149	2.0479	694580	1	P56385	P56385	ATP synthase subunit e. mitochondrial	ATP5I
P56537	18510	17902	18056	0	4255.9	0	2	2	2	11.4	11.4	11.4	26.599	0.0027855	4.477	552580	4	P56537;A0A0U1RQV5	P56537;A0A0U1RQV5	Eukaryotic translation initiation factor 6	EIF6
P57088	2931.5	0	0	2636.1	3215.8	0	1	1	1	4.9	4.9	4.9	27.978	0.015337	1.6925	101510	3	P57088	P57088	Transmembrane protein 33	TMEM33
P58546	11447	10961	11414	0	0	0	1	1	1	14.4	14.4	14.4	12.895	0.0037244	2.2519	202930	2	P58546	P58546	Myotrophin	MTPN
P58872	0	0	0	10593	0	0	1	1	1	2.5	2.5	2.5	45.244	0.015198	1.6818	214990	1	P58872	P58872	Rhomboid-related protein 3	RHBDL3
P60033	23983	24273	0	0	10776	10547	1	1	1	8.5	8.5	8.5	25.809	0.0039526	2.547	556640	1	P60033	P60033	CD81 antigen	CD81
P60174	153490	106480	124220	1633.9	1640.1	0	10	10	10	47.2	47.2	47.2	30.791	0	86.812	7762800	32	P60174	P60174	Triosephosphate isomerase	TPI1
P60468	20682	8284.4	0	25981	14576	0	3	3	3	37.5	37.5	37.5	99.743	0.003268	5.9171	505130	12	P60468	P60468	Protein transport protein Sec61 subunit beta	SEC61B
P60660	356220	335970	357220	13168	22138	5490.3	5	5	5	31.8	31.8	31.8	16.93	0	22.681	10904000	18	P60660;P14649	P60660	Myosin light polypeptide 6	MYL6
P63261	3583600	2897200	829480	57674	1904700	151280	21	21	9	62.4	62.4	37.1	41.792	0	323.31	195240000	276	P63261;P60709;Q6S8J3;P0CG38;Q9BYX7;P0CG39	P63261;P60709	Actin. cytoplasmic 2;Actin. cytoplasmic 2. N-terminally processed;Actin. cytoplasmic 1;Actin. cytoplasmic 1. N-terminally processed	ACTG1;ACTB
P60842	57417	50480	46736	22636	27982	19778	7	7	7	23.2	23.2	23.2	46.153	0	36.167	5280900	35	P60842;Q14240	P60842	Eukaryotic initiation factor 4A-I	EIF4A1
P60866	60731	59222	58877	7321.9	19596	0	2	2	2	22.7	22.7	22.7	13.373	0.0023202	3.4996	1075800	5	P60866	P60866	40S ribosomal protein S20	RPS20
P60903	188310	202390	191290	49840	60262	0	2	2	2	22.7	22.7	22.7	11.203	0.0022321	3.2015	2771100	2	P60903	P60903	Protein S100-A10	S100A10
P60953	39638	36567	34640	15443	17263	0	3	2	2	19.9	14.1	14.1	21.258	0.003125	5.4423	1444400	15	P60953;P84095;P17081;Q9H4E5	P60953	Cell division control protein 42 homolog	CDC42
P61009	9084.2	9441	0	6590.8	11775	0	2	2	2	8.9	8.9	8.9	20.313	0.0039604	2.5563	346120	2	P61009	P61009	Signal peptidase complex subunit 3	SPCS3
P61019	34239	39156	32547	13524	15865	4036.2	6	6	6	38.2	38.2	38.2	23.545	0.0061728	12.946	2007900	24	P61019;Q8WUD1	P61019;Q8WUD1	Ras-related protein Rab-2A;Ras-related protein Rab-2B	RAB2A;RAB2B
P61088	6480.6	6225.9	7688.8	0	0	0	1	1	1	7.2	7.2	7.2	17.138	0.0042918	2.8372	211610	3	P61088;Q5JXB2	P61088;Q5JXB2	Ubiquitin-conjugating enzyme E2 N;Putative ubiquitin-conjugating enzyme E2 N-like	UBE2N;UBE2NL
P61106	17510	13585	7354.6	5041.6	8816.3	3353.1	2	2	2	20.9	20.9	20.9	23.897	0.0022936	3.3976	890580	2	P61106	P61106	Ras-related protein Rab-14	RAB14
P61158	6613.7	4188.3	3273.2	1189.1	0	0	2	2	2	5	5	5	47.371	0.0026667	4.2189	348780	4	P61158;Q9P1U1	P61158;Q9P1U1	Actin-related protein 3;Actin-related protein 3B	ACTR3;ACTR3B
P61160	26657	25238	24887	3194.9	6176	0	3	3	3	10.2	10.2	10.2	44.76	0.0036496	6.82	1191200	10	P61160	P61160	Actin-related protein 2	ACTR2
P61224	13001	12123	12952	6150.3	5502.1	0	2	2	2	13	13	13	20.825	0.0028902	4.6366	581610	9	P61224;A6NIZ1;P62834	P61224;A6NIZ1;P62834	Ras-related protein Rap-1b;Ras-related protein Rap-1b-like protein;Ras-related protein Rap-1A	RAP1B;RAP1A
P61247	10988	4607.1	5513.7	0	3365.8	0	2	2	2	8	8	8	29.945	0.0023148	3.4511	498940	3	P61247	P61247	40S ribosomal protein S3a	RPS3A
P61313	7225.6	7146.1	0	9431.6	8557.2	9685.6	1	1	1	4.4	4.4	4.4	24.146	0.0037383	2.2601	724750	8	P61313	P61313	60S ribosomal protein L15	RPL15
P61586	23717	24065	24274	9464.7	0	14273	4	1	1	24.9	6.2	6.2	21.768	0.0041322	2.7035	811740	4	P61586	P61586	Transforming protein RhoA	RHOA
P61604	61533	53983	62903	0	10837	0	3	3	3	33.3	33.3	33.3	10.932	0.0031153	5.4058	1525700	6	P61604;S4R3N1	P61604	10 kDa heat shock protein. mitochondrial	HSPE1
P61769	0	17742	3521.6	0	0	0	1	1	1	8.4	8.4	8.4	13.714	0.010256	1.9045	177330	2	P61769	P61769	Beta-2-microglobulin;Beta-2-microglobulin form pI 5.3	B2M
P61803	9909.3	0	0	17796	21614	0	1	1	1	10.6	10.6	10.6	12.497	0.002381	3.5889	260600	3	P61803	P61803	Dolichyl-diphosphooligosaccharide--protein glycosyltransferase subunit DAD1	DAD1
P61970	12494	12134	12045	0	0	0	1	1	1	11	11	11	14.478	0.004065	2.6376	256710	3	P61970	P61970	Nuclear transport factor 2	NUTF2
P61978	85267	84971	94178	11349	12438	11864	8	8	8	22	22	22	50.976	0	41.393	6993700	30	P61978	P61978	Heterogeneous nuclear ribonucleoprotein K	HNRNPK
P61981	19979	4293.3	14702	313.06	1653.4	0	4	3	3	17.8	13.8	13.8	28.302	0.0045872	9.2398	703940	5	P61981	P61981	14-3-3 protein gamma;14-3-3 protein gamma. N-terminally processed	YWHAG
P62136	4298.8	3015.9	2913.2	0	2166	2351.6	2	2	2	8.8	8.8	8.8	37.512	0.0032468	5.8023	288430	2	P62136;P36873;P62140	P62136;P36873;P62140	Serine/threonine-protein phosphatase PP1-alpha catalytic subunit;Serine/threonine-protein phosphatase PP1-gamma catalytic subunit;Serine/threonine-protein phosphatase PP1-beta catalytic subunit	PPP1CA;PPP1CC;PPP1CB
P62241	13192	22235	33856	14693	17296	13990	4	4	4	24.5	24.5	24.5	24.205	0.0060241	12.766	1178400	13	P62241	P62241	40S ribosomal protein S8	RPS8
P62258	65462	80009	54831	0	2049.9	0	8	7	7	40.8	36.9	36.9	29.174	0.0070922	15.503	3507800	15	P62258	P62258	14-3-3 protein epsilon	YWHAE
P62263	36073	38113	35800	19447	21327	11174	2	2	2	22.5	22.5	22.5	16.273	0.0027548	4.4374	692390	6	P62263	P62263	40S ribosomal protein S14	RPS14
P62269	7923.1	8408.4	8248.8	5745.7	5854.8	5682	3	3	3	19.1	19.1	19.1	17.718	0.0036101	6.7355	596500	16	P62269	P62269	40S ribosomal protein S18	RPS18
P62277	0	0	0	0	3889.3	0	1	1	1	6.6	6.6	6.6	17.222	0.016667	1.68	121820	5	P62277	P62277	40S ribosomal protein S13	RPS13
P62306	17977	17576	20673	7227.6	7916	0	1	1	1	15.1	15.1	15.1	97.251	0.0033113	6.0199	299940	10	P62306	P62306	Small nuclear ribonucleoprotein F	SNRPF
P62310	21416	19903	20277	0	0	0	1	1	1	11.8	11.8	11.8	11.845	0.010309	1.9108	184790	2	P62310	P62310	U6 snRNA-associated Sm-like protein LSm3	LSM3
P62318	9739	13155	9631.3	0	4776.7	0	1	1	1	7.1	7.1	7.1	13.916	0.0038314	2.257	223820	1	P62318	P62318	Small nuclear ribonucleoprotein Sm D3	SNRPD3
P62424	7335.5	6262.4	6783.5	7205.9	15269	8259.7	2	2	2	9	9	9	29.995	0.0026738	2.3285	714460	3	P62424	P62424	60S ribosomal protein L7a	RPL7A
P62491	35204	37662	15775	15385	17984	0	2	2	2	10.2	10.2	10.2	24.393	0.002849	4.5644	1822000	3	P62491;Q15907	P62491;Q15907	Ras-related protein Rab-11A;Ras-related protein Rab-11B	RAB11A;RAB11B
P62701	0	8720.1	9498.3	2857.3	5525.2	0	4	4	4	19	19	19	29.597	0.0035714	6.5795	559550	6	P62701	P62701	40S ribosomal protein S4. X isoform	RPS4X
P63267	164990	159890	170970	0	0	63316	11	1	1	25.8	4.3	4.3	41.876	0.0049505	10.225	11228000	3	P63267;P68133;P68032;P62736	P63267;P68133;P68032;P62736	Actin. gamma-enteric smooth muscle;Actin. alpha skeletal muscle;Actin. alpha cardiac muscle 1;Actin. aortic smooth muscle	ACTG2;ACTA1;ACTC1;ACTA2
P62750	40077	42602	42498	14428	15499	17677	1	1	1	8.3	8.3	8.3	17.695	0.0038911	2.4376	1102900	5	P62750	P62750	60S ribosomal protein L23a	RPL23A
P62805	415700	302200	417820	103320	196540	54962	7	7	7	58.3	58.3	58.3	11.367	0.006993	15.331	11199000	56	P62805	P62805	Histone H4	HIST1H4A
P62820	22098	19410	21976	7348.8	7350.2	3638.6	3	1	1	21.5	8.3	8.3	22.677	0.0042283	2.7916	1227300	7	P62820;P61026;P51153;Q92930;P61006;P59190	P62820	Ras-related protein Rab-1A	RAB1A
P62826	49213	12741	39114	3358.9	8412	0	3	3	3	16.2	16.2	16.2	24.423	0.0035971	6.6227	1425500	8	P62826	P62826	GTP-binding nuclear protein Ran	RAN
P62829	54286	46636	42664	9084.6	17900	8993.3	2	2	2	20	20	20	14.865	0.0032154	5.5797	1622000	7	P62829	P62829	60S ribosomal protein L23	RPL23
P62841	6930.4	5496.1	4451.5	0	494.27	0	1	1	1	13.1	13.1	13.1	17.04	0.0043764	2.9596	121610	3	P62841	P62841	40S ribosomal protein S15	RPS15
P62851	56693	72455	53894	19858	21751	22447	2	2	2	15.2	15.2	15.2	13.742	0.002445	3.7618	1368700	11	P62851	P62851	40S ribosomal protein S25	RPS25
P62854	37834	21816	20015	20447	18323	15558	2	2	2	20.9	20.9	20.9	13.015	0.0024096	3.7025	805130	4	P62854;Q5JNZ5	P62854;Q5JNZ5	40S ribosomal protein S26;Putative 40S ribosomal protein S26-like 1	RPS26;RPS26P11
P62873	32256	28432	12313	4703.4	10329	5620.1	2	2	2	6.5	6.5	6.5	37.377	0.0030211	5.0903	1368900	5	P62873;Q9HAV0;P62879;P16520	P62873;Q9HAV0;P62879;P16520	Guanine nucleotide-binding protein G(I)/G(S)/G(T) subunit beta-1;Guanine nucleotide-binding protein subunit beta-4;Guanine nucleotide-binding protein G(I)/G(S)/G(T) subunit beta-2;Guanine nucleotide-binding protein G(I)/G(S)/G(T) subunit beta-3	GNB1;GNB4;GNB2;GNB3
P62888	22348	43490	23274	23305	13996	32219	2	2	2	24.3	24.3	24.3	12.784	0.0070423	15.35	996440	13	P62888	P62888	60S ribosomal protein L30	RPL30
P62913	13193	12115	12825	9413.4	9798.1	10189	1	1	1	7.9	7.9	7.9	20.252	0.0038168	2.2981	707170	4	P62913	P62913	60S ribosomal protein L11	RPL11
P62917	12394	15883	14203	7155.6	0	8647	2	2	2	10.5	10.5	10.5	28.024	0.0030864	5.3502	672050	6	P62917	P62917	60S ribosomal protein L8	RPL8
P62937	187050	116050	167130	1692.9	0	0	4	4	4	23.6	23.6	23.6	18.012	0.0055556	11.592	4729100	7	P62937;P0DN26;A0A0B4J2A2;A0A075B767;A0A075B759;Q9Y536;F5H284	P62937	Peptidyl-prolyl cis-trans isomerase A;Peptidyl-prolyl cis-trans isomerase A. N-terminally processed	PPIA
P62942	136810	30356	137890	0	7576.4	0	2	2	2	25	25	25	11.951	0.0030581	5.2775	956870	5	P62942;A0A087WV48	P62942;A0A087WV48	Peptidyl-prolyl cis-trans isomerase FKBP1A	FKBP1A
P62979	143570	134320	84105	32885	54986	19713	5	5	5	44.9	44.9	44.9	17.965	0.0045249	9.1258	2875000	11	P62979;A0A2R8Y422;P62987;P0CG47;P0CG48	P62979;A0A2R8Y422;P62987;P0CG47;P0CG48	Ubiquitin-40S ribosomal protein S27a;Ubiquitin;40S ribosomal protein S27a;Ubiquitin-60S ribosomal protein L40;Ubiquitin;60S ribosomal protein L40;Polyubiquitin-B;Ubiquitin;Polyubiquitin-C;Ubiquitin	RPS27A;UBA52;UBB;UBC
P62995	6883	6128.9	5937.5	0	0	0	1	1	1	4.9	4.9	4.9	33.665	0.0042105	2.7832	227390	3	P62995	P62995	Transformer-2 protein homolog beta	TRA2B
P63104	249070	152440	223100	13789	18809	4189	12	12	10	57.6	57.6	49.8	27.745	0	56.632	9471300	44	P63104;P31947	P63104	14-3-3 protein zeta/delta	YWHAZ
P63167	67169	55687	74591	29510	28591	23228	2	2	2	37.1	37.1	37.1	10.366	0.0076923	17.088	1393900	11	P63167;Q96FJ2	P63167;Q96FJ2	Dynein light chain 1. cytoplasmic;Dynein light chain 2. cytoplasmic	DYNLL1;DYNLL2
P63244	43173	35622	35025	18971	24259	10053	7	7	7	26.5	26.5	26.5	35.076	0	22.409	3720900	35	P63244	P63244	Guanine nucleotide-binding protein subunit beta-2-like 1;Guanine nucleotide-binding protein subunit beta-2-like 1. N-terminally processed	GNB2L1
P67809	17136	8374.6	13371	5302.5	2019.4	0	4	4	4	30.2	30.2	30.2	35.924	0.005848	12.496	605010	9	P67809	P67809	Nuclease-sensitive element-binding protein 1	YBX1
P68104	117200	123530	124740	41685	86562	46148	7	7	7	20.3	20.3	20.3	50.14	0	33.399	12243000	40	P68104;Q5VTE0;Q05639	P68104;Q5VTE0;Q05639	Elongation factor 1-alpha 1;Putative elongation factor 1-alpha-like 3;Elongation factor 1-alpha 2	EEF1A1;EEF1A1P5;EEF1A2
P68363	395700	524110	581930	85985	217270	66466	12	12	1	41.2	41.2	2.9	50.151	0	323.31	39725000	87	P68363;P68366;A6NHL2	P68363;P68366	Tubulin alpha-1B chain;Tubulin alpha-4A chain	TUBA1B;TUBA4A
P68371	491240	329770	421220	139920	160170	20476	19	19	3	46.1	46.1	12.6	49.83	0	124.23	31864000	128	P68371;P04350	P68371;P04350	Tubulin beta-4B chain;Tubulin beta-4A chain	TUBB4B;TUBB4A
Q71DI3	205520	73271	241640	118890	47498	0	2	2	2	13.2	13.2	13.2	15.388	0.0025063	3.8967	3433900	4	Q71DI3;Q16695;P84243;P68431;Q5TEC6;Q6NXT2	Q71DI3;Q16695;P84243;P68431;Q5TEC6;Q6NXT2	Histone H3.2;Histone H3.1t;Histone H3.3;Histone H3.1;Histone H3;Histone H3.3C	HIST2H3A;HIST3H3;H3F3A;HIST1H3A;HIST2H3PS2;H3F3C
P69849	1656.1	1018.2	1404.9	2378.5	2819.1	879.03	4	4	4	3.8	3.8	3.8	134.13	0.0041841	7.9007	708870	9	P69849;Q15155;Q5JPE7	P69849;Q15155;Q5JPE7	Nodal modulator 3;Nodal modulator 1;Nodal modulator 2	NOMO3;NOMO1;NOMO2
P78371	9239.8	7955.3	9837.6	3826.5	2447.5	2252.3	4	4	4	9.7	9.7	9.7	57.488	0.0051813	10.618	1154700	15	P78371	P78371	T-complex protein 1 subunit beta	CCT2
P80723	34266	16625	25040	4768.3	7013.6	0	4	4	4	33.9	33.9	33.9	22.693	0.0062112	12.979	1144900	11	P80723	P80723	Brain acid soluble protein 1	BASP1
P84090	102330	87283.1	92918	11579	11985	0	2	2	2	24	24	24	12.259	0.0048544	10.102	1530500	8	P84090	P84090	Enhancer of rudimentary homolog	ERH
P84098	50681	47601	48578	35237	36306	14810	3	3	3	16.8	16.8	16.8	23.466	0.0054645	11.293	1564700	19	P84098	P84098	60S ribosomal protein L19	RPL19
P98179	6246.3	0	6655.5	0	1548.9	0	1	1	1	7.6	7.6	7.6	17.17	0.0098522	1.8007	118560	1	P98179	P98179	RNA-binding protein 3	RBM3
Q00325	9818.5	8953.7	11132	5477.8	10466	0	2	2	2	5.5	5.5	5.5	40.094	0.0026247	4.1038	1061300	11	Q00325	Q00325	Phosphate carrier protein. mitochondrial	SLC25A3
Q00341	1010	0	1086.2	567.81	591.62	0	1	1	1	0.9	0.9	0.9	141.45	0.0036765	2.234	221030	1	Q00341	Q00341	Vigilin	HDLBP
Q00610	20873	22720	18393	11245	12158	9040.9	18	18	18	15.5	15.5	15.5	191.61	0	48.073	8773600	70	Q00610;P53675	Q00610	Clathrin heavy chain 1	CLTC
Q00765	21658	16763	21875	3219.3	4883	0	1	1	1	5.3	5.3	5.3	21.493	0.003663	2.2105	417700	4	Q00765	Q00765	Receptor expression-enhancing protein 5	REEP5
Q00839	18399	22757	21059	4854.3	6237.7	0	5	5	5	9.7	9.7	9.7	90.583	0	19.765	2741900	25	Q00839	Q00839	Heterogeneous nuclear ribonucleoprotein U	HNRNPU
Q01082	7774.1	7013.1	6196.5	1063.2	1536.3	0	12	12	11	7.3	7.3	6.9	274.61	0	41.798	3362400	45	Q01082;P11277	Q01082	Spectrin beta chain. non-erythrocytic 1	SPTBN1
Q01130	67552	31322	71561	4597.3	10550	0	2	2	2	11.3	11.3	11.3	25.476	0	69.079	1689300	10	Q01130;Q9BRL6	Q01130;Q9BRL6	Serine/arginine-rich splicing factor 2;Serine/arginine-rich splicing factor 8	SRSF2;SRSF8
Q01469	19496	16662	16779	0	0	0	1	1	1	10.4	10.4	10.4	15.164	0.0035524	2.0767	423500	4	Q01469	Q01469	Fatty acid-binding protein. epidermal	FABP5
Q01518	34358	33286	27355	1168.8	2192.1	0	7	7	7	16.8	16.8	16.8	51.901	0	47.261	2822500	22	Q01518	Q01518	Adenylyl cyclase-associated protein 1	CAP1
Q01813	7613.3	8589.1	7694.1	0	1903.8	0	3	3	3	5.5	5.5	5.5	85.595	0.0034602	6.3973	825610	4	Q01813;P17858	Q01813	ATP-dependent 6-phosphofructokinase. platelet type	PFKP
Q01844	4904.1	4472.4	5337.4	0	657.73	0	1	1	1	2.1	2.1	2.1	68.477	0.011272	1.7695	267320	2	Q01844	Q01844	RNA-binding protein EWS	EWSR1
Q02543	0	0	9865.7	6557.9	7836.7	6913.2	1	1	1	7.4	7.4	7.4	20.762	0.011076	1.7486	353970	3	Q02543	Q02543	60S ribosomal protein L18a	RPL18A
Q02809	0	1253	0	1447.6	981.98	1104.4	2	2	2	3	3	3	83.549	0.0023981	3.6193	260120	8	Q02809	Q02809	Procollagen-lysine.2-oxoglutarate 5-dioxygenase 1	PLOD1
Q02878	3464.7	3407	0	4967.1	5025.3	10360	2	2	2	7.6	7.6	7.6	32.728	0.0025641	3.96	580460	10	Q02878	Q02878	60S ribosomal protein L6	RPL6
Q02952	5909.9	3945.1	5273.4	0	245.92	0	5	5	5	5.3	5.3	5.3	191.48	0.0051282	10.516	1276100	9	Q02952	Q02952	A-kinase anchor protein 12	AKAP12
Q03135	47110	67094	48348	0	0	11346	2	2	2	12.9	12.9	12.9	20.471	0.0024155	3.732	1767900	3	Q03135	Q03135	Caveolin-1	CAV1
Q03252	4224	4428.9	6320.1	609.61	2036.6	0	4	3	3	7.3	6	6	69.948	0.003876	7.3036	651910	7	Q03252	Q03252	Lamin-B2	LMNB2
Q04837	9826.5	9224.6	9619.6	0	2495.3	0	1	1	1	10.1	10.1	10.1	17.259	0.0037736	7.0857	255110	6	Q04837	Q04837	Single-stranded DNA-binding protein. mitochondrial	SSBP1
Q04917	4098.5	9378.8	4765.8	0	0	0	4	3	3	18.7	14.6	14.6	28.218	0.0046296	9.4374	315080	7	Q04917	Q04917	14-3-3 protein eta	YWHAH
Q04941	0	53800	64444	41066	36849	0	1	1	1	8.6	8.6	8.6	16.691	0.0040241	2.6071	1008500	5	Q04941	Q04941	Proteolipid protein 2	PLP2
Q05682	45850	41823	56082	2031.7	2187.4	0	8	8	8	15.3	15.3	15.3	93.23	0	19.923	4012800	17	Q05682	Q05682	Caldesmon	CALD1
Q06323	4024.3	0	3839.9	0	0	1230.4	1	1	1	5.6	5.6	5.6	28.723	0.016591	1.6767	136420	1	Q06323	Q06323	Proteasome activator complex subunit 1	PSME1
Q06830	278980	176830	296460	25475	34917	7426.3	9	9	9	48.7	48.7	48.7	22.11	0	20.419	12707000	20	Q06830;P32119	Q06830	Peroxiredoxin-1	PRDX1
Q07020	31243	33138	30604	27091	36978	15016	4	4	4	25.5	25.5	25.5	21.634	0.0049261	10.188	1456600	15	Q07020	Q07020	60S ribosomal protein L18	RPL18
Q07021	6951.3	6487.8	6776.9	1918.6	0	0	1	1	1	4.6	4.6	4.6	31.362	0.004158	2.7203	287750	2	Q07021	Q07021	Complement component 1 Q subcomponent-binding protein. mitochondrial	C1QBP
Q07065	143670	145910	162850	70303	93112	23742	20	20	20	46	46	46	66.022	0	191.68	24708000	106	Q07065	Q07065	Cytoskeleton-associated protein 4	CKAP4
Q07812	16418	15665	14853	0	2568.9	0	2	2	2	13	13	13	21.184	0.0029499	4.7268	453420	8	Q07812	Q07812	Apoptosis regulator BAX	BAX
Q07955	47903	51172	56900	2430.7	5634.9	0	6	6	6	27.4	27.4	27.4	27.744	0.0059524	12.627	2152300	12	Q07955	Q07955	Serine/arginine-rich splicing factor 1	SRSF1
Q07960	0	1384.3	1501.2	0	352.06	0	1	1	1	4.1	4.1	4.1	50.435	0.0038835	2.4352	87414	2	Q07960	Q07960	Rho GTPase-activating protein 1	ARHGAP1
Q08211	665.54	571.65	704.35	0	241.88	0	1	1	1	0.9	0.9	0.9	140.96	0.0037665	2.2694	185360	2	Q08211	Q08211	ATP-dependent RNA helicase A	DHX9
Q09666	15711	16100	15316	3480	3690.7	1805.5	40	40	40	16.2	16.2	16.2	629.09	0	102.32	21254000	121	Q09666	Q09666	Neuroblast differentiation-associated protein AHNAK	AHNAK
Q0ZGT2	3117.6	0	2249.9	0	0	0	2	2	2	3.6	3.6	3.6	80.657	0.00271	4.3799	155660	4	Q0ZGT2	Q0ZGT2	Nexilin	NEXN
Q12797	4202.5	4391.2	4002.4	1962.7	2009.5	0	1	1	1	2.4	2.4	2.4	85.862	0.0022173	3.0793	497050	7	Q12797	Q12797	Aspartyl/asparaginyl beta-hydroxylase	ASPH
Q12805	2477.2	2228.6	2399.3	0	1582.2	0	1	1	1	2.2	2.2	2.2	54.64	0.0023866	3.5977	212100	3	Q12805	Q12805	EGF-containing fibulin-like extracellular matrix protein 1	EFEMP1
Q12904	4791.6	5750.1	5137.8	506.06	0	0	1	1	1	6.4	6.4	6.4	34.352	0.0035651	2.7764	275150	1	Q12904	Q12904	Aminoacyl tRNA synthase complex-interacting multifunctional protein 1;Endothelial monocyte-activating polypeptide 2	AIMP1
Q12905	8458.2	4964.3	4255.5	6255.9	8430.3	0	3	3	3	11.3	11.3	11.3	43.062	0.003012	5.0598	620660	6	Q12905	Q12905	Interleukin enhancer-binding factor 2	ILF2
Q12906	0	0	2698.2	2624.2	1381.3	1474.3	2	2	2	2.7	2.7	2.7	95.337	0.0024331	3.7383	374150	2	Q12906	Q12906	Interleukin enhancer-binding factor 3	ILF3
Q12907	0	4355.1	5738.1	6693.5	5099.4	3449.5	2	2	2	5.9	5.9	5.9	40.228	0.0022883	3.3414	496800	5	Q12907	Q12907	Vesicular integral-membrane protein VIP36	LMAN2
Q12931	1419.7	1242.8	1423.3	810.52	944.71	0	1	1	1	2.1	2.1	2.1	80.109	0.010017	1.8299	250560	3	Q12931	Q12931	Heat shock protein 75 kDa. mitochondrial	TRAP1
Q13162	18877	18684	19427	3363.9	0	0	2	2	2	9.2	9.2	9.2	30.54	0.0026596	4.1934	978180	6	Q13162	Q13162	Peroxiredoxin-4	PRDX4
Q13185	25190	23546	27992	0	2808.4	0	1	1	1	6.6	6.6	6.6	20.811	0.010084	1.8433	556760	2	Q13185	Q13185	Chromobox protein homolog 3	CBX3
Q13200	1746.9	2024.9	3656	2119.7	3518.3	0	3	3	3	4.8	4.8	4.8	100.2	0.003663	6.8764	657580	6	Q13200	Q13200	26S proteasome non-ATPase regulatory subunit 2	PSMD2
Q13247	8380	7530.2	8343.7	2541.5	2528.9	0	1	1	1	2.6	2.6	2.6	39.586	0.0036036	2.1428	446840	2	Q13247	Q13247	Serine/arginine-rich splicing factor 6	SRSF6
Q13263	6144.3	5837.6	3621.3	869.79	1865.9	0	2	2	2	2.4	2.4	2.4	88.549	0.0022676	3.2958	608690	3	Q13263	Q13263	Transcription intermediary factor 1-beta	TRIM28
Q13283	12294	11078	11822	659.6	725.58	0	3	3	3	9	9	9	52.164	0.0033223	6.0945	804750	3	Q13283	Q13283	Ras GTPase-activating protein-binding protein 1	G3BP1
Q13347	1870.9	1742.1	1615.5	0	0	0	1	1	1	3.7	3.7	3.7	36.501	0.0036697	2.2243	105620	2	Q13347	Q13347	Eukaryotic translation initiation factor 3 subunit I	EIF3I
Q9Y586	0	654350	606320	300330	0	0	1	1	1	4.2	4.2	4.2	40.923	0.0042553	2.8077	34342000	2	Q9Y586;Q13394	Q9Y586;Q13394	Protein mab-21-like 2;Protein mab-21-like 1	MAB21L2;MAB21L1
Q13442	13354	14406	13448	0	0	0	1	1	1	7.2	7.2	7.2	20.63	0.0041068	2.6849	288450	2	Q13442	Q13442	28 kDa heat- and acid-stable phosphoprotein	PDAP1
Q13501	6132.8	4082.9	5631.8	1921	1622.2	0	1	1	1	5.9	5.9	5.9	47.687	0.0038536	2.3776	387810	1	Q13501	Q13501	Sequestosome-1	SQSTM1
Q13561	15517	17155	15397	700.74	2110.9	0	4	4	4	17	17	17	44.23	0.003937	7.3683	1017600	4	Q13561	Q13561	Dynactin subunit 2	DCTN2
Q13740	4568	6484.1	6334.7	2543.6	2742	2469.8	2	2	2	5.8	5.8	5.8	65.102	0.003367	6.2368	758110	7	Q13740	Q13740	CD166 antigen	ALCAM
Q13813	10912	10419	9538.9	941.41	1048.4	0	10	10	10	5.7	5.7	5.7	284.54	0	26.39	4699000	22	Q13813	Q13813	Spectrin alpha chain. non-erythrocytic 1	SPTAN1
Q13838	3387.5	3408.4	2904.2	0	989.06	0	3	3	3	7.7	7.7	7.7	48.991	0.0029674	4.8702	338600	4	Q13838;O00148	Q13838;O00148	Spliceosome RNA helicase DDX39B;ATP-dependent RNA helicase DDX39A	DDX39B;DDX39A
Q9BVA1	6693.5	0	23399	0	0	0	15	2	1	34.2	8.8	6.1	49.953	0.0025189	3.908	606030	1	Q9BVA1;Q13885	Q9BVA1;Q13885	Tubulin beta-2B chain;Tubulin beta-2A chain	TUBB2B;TUBB2A
Q14103	122810	69733	124250	13114	8105.7	17237	4	4	4	15.5	15.5	15.5	38.434	0	36.901	4673900	22	Q14103	Q14103	Heterogeneous nuclear ribonucleoprotein D0	HNRNPD
Q14157	3792.5	2358.7	1918.7	0	528.92	0	2	2	2	2.4	2.4	2.4	114.53	0.0031056	5.3987	249370	3	Q14157	Q14157	Ubiquitin-associated protein 2-like	UBAP2L
Q14192	19158	17055	17946	1849.7	1022.5	0	4	4	4	23.3	23.3	23.3	32.193	0.0052356	10.71	1026600	13	Q14192	Q14192	Four and a half LIM domains protein 2	FHL2
Q14195	10286	2897.9	13340	2228.2	2493.4	0	4	4	4	11.1	11.1	11.1	61.963	0.0071429	15.551	915680	7	Q14195	Q14195	Dihydropyrimidinase-related protein 3	DPYSL3
Q14204	618.11	544.71	555.01	744.45	658.58	192.99	5	5	5	1.4	1.4	1.4	532.4	0.0050251	10.368	875790	8	Q14204	Q14204	Cytoplasmic dynein 1 heavy chain 1	DYNC1H1
Q14247	4258.5	4225.5	4220.2	0	0	0	2	2	2	5.8	5.8	5.8	61.585	0.0022989	3.4104	343010	2	Q14247	Q14247	Src substrate cortactin	CTTN
Q14315	3088.6	2989.2	2818.7	398.77	458.9	0	7	3	3	4.1	2.1	2.1	291.02	0.003861	7.3029	1480400	7	Q14315	Q14315	Filamin-C	FLNC
Q14444	7255.8	6293.8	7181.1	1409.8	1332.6	0	1	1	1	1.7	1.7	1.7	78.365	0.0086806	1.956	492940	2	Q14444	Q14444	Caprin-1	CAPRIN1
Q14697	13111	8345.5	11648	7677.6	13112	1881.7	7	7	7	8.9	8.9	8.9	106.87	0	30.253	2696600	35	Q14697	Q14697	Neutral alpha-glucosidase AB	GANAB
Q14764	23103	28038	23265	9319.7	16571	7247	10	10	10	12.9	12.9	12.9	99.326	0	20.706	4834800	24	Q14764	Q14764	Major vault protein	MVP
Q14847	53670	54881	56369	3251.8	4162.4	0	4	4	4	19.9	19.9	19.9	29.717	0	42.565	2415300	16	Q14847	Q14847	LIM and SH3 domain protein 1	LASP1
Q14974	6372.9	3408.7	4553.5	1073.8	1164.7	0	3	3	3	4.6	4.6	4.6	97.169	0.0034722	6.4266	662950	9	Q14974	Q14974	Importin subunit beta-1	KPNB1
Q14980	189.55	0	171.19	0	0	0	1	1	1	0.6	0.6	0.6	238.26	0.0112	1.7517	42567	1	Q14980	Q14980	Nuclear mitotic apparatus protein 1	NUMA1
Q15005	11445	9801.8	10616	3960.9	458.91	0	1	1	1	8.4	8.4	8.4	25.003	0.0039216	2.5131	435390	2	Q15005	Q15005	Signal peptidase complex subunit 2	SPCS2
Q15019	5583.5	6936.8	5646.3	2075.7	3061.1	2149.4	2	2	2	7.8	7.8	7.8	41.487	0.0039841	7.4659	534510	8	Q15019	Q15019	Septin-2	SEPT2
Q15029	1596.6	1345	1662.2	729.63	1812.1	1052	4	3	3	4.6	3.6	3.6	109.43	0.0030675	5.2785	465120	5	Q15029	Q15029	116 kDa U5 small nuclear ribonucleoprotein component	EFTUD2
Q15084	111060	114860	101370	35701	43407	28870	7	7	7	22.5	22.5	22.5	48.121	0	20.735	7532000	27	Q15084	Q15084	Protein disulfide-isomerase A6	PDIA6
Q15149	28752	25904	30673	5969	8011.1	3551.4	68	68	68	18.6	18.6	18.6	531.78	0	171.91	31017000	184	Q15149	Q15149	Plectin	PLEC
Q15181	4276.2	3636	4320.1	0	0	0	1	1	1	5.2	5.2	5.2	32.66	0.0077519	17.197	220180	4	Q15181	Q15181	Inorganic pyrophosphatase	PPA1
Q15233	9421.6	12630	19581	1924.2	2900.6	0	5	4	4	14.2	12.5	12.5	54.231	0.0039062	7.3134	1019200	4	Q15233	Q15233	Non-POU domain-containing octamer-binding protein	NONO
Q15287	4781.3	4304.9	4706.9	0	1519.3	0	1	1	1	4.9	4.9	4.9	34.208	0.0034364	6.3941	183750	0	Q15287	Q15287	RNA-binding protein with serine-rich domain 1	RNPS1
Q15293	7898.7	7581.6	7192.3	0	0	0	1	1	1	4.8	4.8	4.8	38.89	0.0036232	2.1611	340090	1	Q15293	Q15293	Reticulocalbin-1	RCN1
Q15365	84224	82553	87197	32778	37005	6025.8	7	7	5	30.3	30.3	21.6	37.497	0	24.979	5747300	38	Q15365	Q15365	Poly(rC)-binding protein 1	PCBP1
Q15366	35281	31712	33742	14239	15034	5539.7	5	3	3	20.3	11.8	11.8	38.58	0.004329	8.5946	2366400	6	Q15366;P57721	Q15366;P57721	Poly(rC)-binding protein 2;Poly(rC)-binding protein 3	PCBP2;PCBP3
Q15393	974.05	925.98	1093.6	1055.6	0	0	2	2	2	1.6	1.6	1.6	135.58	0.0025907	4.0436	212580	4	Q15393	Q15393	Splicing factor 3B subunit 3	SF3B3
Q15417	8601.4	4143.7	9145	0	491.61	0	2	2	2	8.2	8.2	8.2	36.413	0.0026042	4.0623	335730	4	Q15417	Q15417	Calponin-3	CNN3
Q15424	1821.3	1940.2	2049.2	0	0	0	1	1	1	1.6	1.6	1.6	102.64	0.0047393	9.7244	197560	4	Q15424	Q15424	Scaffold attachment factor B1	SAFB
Q15717	0	0	6831	0	2331.3	0	1	1	1	3.4	3.4	3.4	36.091	0.011111	1.7495	163500	2	Q15717	Q15717	ELAV-like protein 1	ELAVL1
Q15836	116420	132580	132830	25245	63387	34020	2	2	2	40	40	40	11.309	0.0041152	7.7243	2522400	10	Q15836;L7N2F9;P63027	Q15836;L7N2F9;P63027	Vesicle-associated membrane protein 3;Vesicle-associated membrane protein 2	VAMP3;VAMP2
Q15911	715.6	712.86	705.04	0	0	0	1	1	1	0.4	0.4	0.4	404.41	0.010033	1.8312	330360	1	Q15911	Q15911	Zinc finger homeobox protein 3	ZFHX3
Q15942	44935	44539	49789	2389.1	5709.4	0	7	7	7	17.7	17.7	17.7	61.277	0	36.285	3547100	32	Q15942	Q15942	Zyxin	ZYX
Q16543	12472	7484.6	5785.8	0	1521.9	0	2	2	2	8.2	8.2	8.2	44.468	0.0028736	4.6077	381700	5	Q16543	Q16543	Hsp90 co-chaperone Cdc37;Hsp90 co-chaperone Cdc37. N-terminally processed	CDC37
Q16555	20678	15043	15258	4672.6	7601.5	2052	6	6	6	16.3	16.3	16.3	62.293	0.0067568	14.572	2033200	15	Q16555;Q14194	Q16555	Dihydropyrimidinase-related protein 2	DPYSL2
Q16587	2783.1	2923.1	0	3112.1	2817.3	3154.2	1	1	1	1.7	1.7	1.7	72.206	0.011129	1.7495	565620	1	Q16587	Q16587	Zinc finger protein 74	ZNF74
Q16629	36063	43517	47210	5788.6	7111.7	6028.3	3	3	2	16.8	16.8	10.9	27.366	0.0031949	5.5717	1466100	2	Q16629	Q16629	Serine/arginine-rich splicing factor 7	SRSF7
Q16643	16690	9487.2	17547	1602.7	1302.7	0	3	3	3	7.6	7.6	7.6	71.428	0.0041494	7.864	1265600	10	Q16643	Q16643	Drebrin	DBN1
Q16650	1225.9	0	0	615.93	889.94	0	1	1	1	1.8	1.8	1.8	74.052	0.012539	1.7399	90149	1	Q16650	Q16650	T-box brain protein 1	TBR1
Q16658	6597	6029	6109.8	0	0	0	2	2	2	5.3	5.3	5.3	54.529	0.0023923	3.6072	596330	4	Q16658	Q16658	Fascin	FSCN1
Q16881	10591	8035.3	9228.3	1852.7	1858.3	1508.5	3	3	3	8.8	8.8	8.8	70.905	0.005814	1.7719	1058400	5	Q16881	Q16881	Thioredoxin reductase 1. cytoplasmic	TXNRD1
Q16891	8176.2	6216.2	5863.8	4482.2	5753.9	3426.1	4	4	4	7.9	7.9	7.9	83.677	0.004878	12.451	1511200	15	Q16891	Q16891	MICOS complex subunit MIC60	IMMT
Q31612	0	4430.4	0	1794.1	2344.1	2878.2	3	1	1	14	3.9	3.9	40.435	0.0038462	10.12	206040	1	Q31612	Q31612	HLA class I histocompatibility antigen. B-73 alpha chain	HLA-B
Q32MZ4	1571.5	0	2664	0	0	0	2	2	2	3.1	3.1	3.1	89.252	0.0029412	4.7127	144010	2	Q32MZ4	Q32MZ4	Leucine-rich repeat flightless-interacting protein 1	LRRFIP1
Q32P28	4744.7	2843	3908.5	973.95	2934.2	0	3	3	3	4.8	4.8	4.8	83.393	0.0037879	7.1058	504920	17	Q32P28	Q32P28	Prolyl 3-hydroxylase 1	LEPRE1
Q3ZCM7	7926.1	14056	0	0	195.64	0	7	1	1	18.9	7.2	7.2	49.775	0.010187	1.8832	443560	1	Q3ZCM7	Q3ZCM7	Tubulin beta-8 chain	TUBB8
Q562R1	8349.2	5560.4	8043.3	5213.5	557870	4964.2	4	1	1	13.8	4.8	4.8	42.003	0.0037175	2.2494	12400000	2	Q562R1	Q562R1	Beta-actin-like protein 2	ACTBL2
Q5JTV8	1249.3	3092.1	2109.3	0	0	0	2	2	2	4.3	4.3	4.3	66.248	0.0025773	3.9928	215230	3	Q5JTV8	Q5JTV8	Torsin-1A-interacting protein 1	TOR1AIP1
Q86XG9	3586.2	0	4574.2	0	1708	0	1	1	1	3.1	3.1	3.1	40.546	0.014041	1.7171	197230	1	Q86XG9;Q96M43;Q5VWK0	Q86XG9;Q96M43;Q5VWK0	Putative neuroblastoma breakpoint family member 5;Neuroblastoma breakpoint family member 4;Neuroblastoma breakpoint family member 6	NBPF5P;NBPF4;NBPF6
Q6DD88	2886.6	2146.2	2378.7	1382.1	1305.8	0	1	1	1	3.5	3.5	3.5	60.541	0.0042644	2.8112	262580	3	Q6DD88	Q6DD88	Atlastin-3	ATL3
Q6NZI2	111310	107130	115460	25508	28312	14323	5	5	5	21.5	21.5	21.5	43.476	0	46.153	6441500	19	Q6NZI2	Q6NZI2	Polymerase I and transcript release factor	PTRF
Q6P179	0	0	0	497.34	667.36	0	1	1	1	1.4	1.4	1.4	110.46	0.012598	1.7428	71113	1	Q6P179	Q6P179	Endoplasmic reticulum aminopeptidase 2	ERAP2
Q6PIU2	10778	5556.6	5453.2	14530	16175	0	4	4	4	13	13	13	45.807	0.0053763	11.109	1173300	22	Q6PIU2	Q6PIU2	Neutral cholesterol ester hydrolase 1	NCEH1
Q70UQ0	5343.6	4918.7	5091.5	2821.3	2784.5	3042.6	1	1	1	3.4	3.4	3.4	39.309	0.0041929	2.7729	534680	7	Q70UQ0	Q70UQ0	Inhibitor of nuclear factor kappa-B kinase-interacting protein	IKBIP
Q71U36	11191	10462	10566	2279.3	3002.7	0	12	1	0	41.2	2.9	0	50.135	0.0042735	2.8212	787520	6	Q71U36;P0DPH8;P0DPH7;Q6PEY2;Q9NY65	Q71U36;P0DPH8;P0DPH7;Q6PEY2	Tubulin alpha-1A chain;Tubulin alpha-3E chain	TUBA1A;TUBA3E
Q7KZF4	1731.2	728.86	881.6	0	801.76	0	2	2	2	3.1	3.1	3.1	102	0.002907	4.6559	327640	3	Q7KZF4	Q7KZF4	Staphylococcal nuclease domain-containing protein 1	SND1
Q7L5N1	4340.7	0	3842.6	1415.6	1253.1	0	1	1	1	4	4	4	36.163	0.0099338	1.8046	130220	1	Q7L5N1	Q7L5N1	COP9 signalosome complex subunit 6	COPS6
Q86V81	25429	25013	18288	1939.6	1733.6	0	2	2	2	11.3	11.3	11.3	26.888	0.0032258	5.6312	951080	6	Q86V81	Q86V81	THO complex subunit 4	ALYREF
Q8IWE2	2508.6	0	2422.8	0	0	0	1	1	1	2.5	2.5	2.5	60.741	0.0044053	2.9743	108490	1	Q8IWE2	Q8IWE2	Protein NOXP20	FAM114A1
Q8IYT4	10129	8906.2	10414	0	2111.8	2383	1	1	1	2.2	2.2	2.2	61.252	0.0037594	2.2645	1016700	1	Q8IYT4	Q8IYT4	Katanin p60 ATPase-containing subunit A-like 2	KATNAL2
Q8NBJ5	1711.4	0	0	1087	1230.5	0	1	1	1	1.6	1.6	1.6	71.635	0.01548	1.7102	186850	3	Q8NBJ5	Q8NBJ5	Procollagen galactosyltransferase 1	COLGALT1
Q8NBJ7	3847.7	3567.7	3540.8	2926.7	2863.5	0	1	1	1	5	5	5	33.843	0.0039448	2.5426	251200	4	Q8NBJ7	Q8NBJ7	Sulfatase-modifying factor 2	SUMF2
Q8NBS9	46064	33481	37207	11744	8687.9	5675.1	5	5	5	13.9	13.9	13.9	47.628	0.0054348	11.252	3339400	16	Q8NBS9	Q8NBS9	Thioredoxin domain-containing protein 5	TXNDC5
Q8NC51	5833	19133	15354	0	0	0	3	3	3	13	13	13	44.965	0.0056497	11.887	731100	15	Q8NC51	Q8NC51	Plasminogen activator inhibitor 1 RNA-binding protein	SERBP1
Q8TCT9	7008.7	0	0	4626.9	4704.8	0	1	1	1	3.2	3.2	3.2	41.488	0.004	2.5964	273740	2	Q8TCT9	Q8TCT9	Minor histocompatibility antigen H13	HM13
Q8TED1	7086.3	6094.4	0	3516.4	4096.5	3923.4	1	1	1	5.3	5.3	5.3	23.881	0.011094	1.7491	342230	2	Q8TED1	Q8TED1	Probable glutathione peroxidase 8	GPX8
Q8WUM4	1888.6	1827.3	1856.4	537.86	762.99	676.27	2	2	2	2.6	2.6	2.6	96.022	0.0022075	2.9989	369800	2	Q8WUM4	Q8WUM4	Programmed cell death 6-interacting protein	PDCD6IP
Q8WUP2	4771.9	5073.3	5438.9	1243.3	1194.1	0	1	1	1	4.3	4.3	4.3	40.669	0.0025707	3.9666	301270	4	Q8WUP2	Q8WUP2	Filamin-binding LIM protein 1	FBLIM1
Q92598	3894.8	3655.1	2125.2	0	1096.3	0	3	2	2	4.8	3.1	3.1	96.864	0.0022124	3.0291	508170	2	Q92598	Q92598	Heat shock protein 105 kDa	HSPH1
Q92841	3967.3	3411.5	3344.9	893.03	1757.2	0	2	2	2	3.8	3.8	3.8	80.272	0.0027397	4.4139	521040	6	Q92841;P17844	Q92841;P17844	Probable ATP-dependent RNA helicase DDX17;Probable ATP-dependent RNA helicase DDX5	DDX17;DDX5
Q92896	345.67	697.52	1559.8	1952.1	2552.8	1700.7	4	4	4	3.6	3.6	3.6	134.55	0.005291	10.877	685850	14	Q92896	Q92896	Golgi apparatus protein 1	GLG1
Q9H0U4	42538	13001	42340	2762.2	22751	0	3	3	1	21.9	21.9	8.5	22.171	0	23.979	1963300	13	Q9H0U4;Q92928	Q9H0U4;Q92928	Ras-related protein Rab-1B;Putative Ras-related protein Rab-1C	RAB1B;RAB1C
Q92945	5742.4	8534.2	5864.1	511.86	541.09	0	3	3	3	5.2	5.2	5.2	73.114	0.0033557	6.1318	744290	8	Q92945	Q92945	Far upstream element-binding protein 2	KHSRP
Q92973	1301.7	0	1273.4	0	510.84	0	1	1	1	1.2	1.2	1.2	102.35	0.016467	1.666	132940	2	Q92973	Q92973	Transportin-1	TNPO1
Q95604	0	5462.4	5634.6	2051.4	2617.7	0	3	1	0	13.7	3.5	0	41.238	0.0025575	3.9473	324620	7	Q95604	Q95604	HLA class I histocompatibility antigen. Cw-17 alpha chain	HLA-C
Q96AE4	4936.2	4657.1	5152.1	0	0	0	2	2	2	4	4	4	67.56	0.0022779	3.3323	442360	3	Q96AE4	Q96AE4	Far upstream element-binding protein 1	FUBP1
Q96AG4	26528	18035	26064	8796.9	16293	6825.3	3	3	3	10.4	10.4	10.4	34.93	0.0032895	5.9984	1642600	10	Q96AG4	Q96AG4	Leucine-rich repeat-containing protein 59	LRRC59
Q96AY3	6683.4	5433.8	6273.1	1041.8	1655	0	2	2	2	5.3	5.3	5.3	64.244	0.0027322	4.4115	721110	9	Q96AY3	Q96AY3	Peptidyl-prolyl cis-trans isomerase FKBP10	FKBP10
Q96C19	9930.9	11404	11393	0	0	0	1	1	1	5	5	5	26.697	0.0035336	2.0615	362120	2	Q96C19	Q96C19	EF-hand domain-containing protein D2	EFHD2
Q96CX2	11609	10532	11358	1868.5	1820.5	0	2	2	2	7.4	7.4	7.4	35.7	0.0063694	13.699	580370	7	Q96CX2	Q96CX2	BTB/POZ domain-containing protein KCTD12	KCTD12
Q96D15	22001	14878	23366	0	1988.6	0	3	3	3	13.1	13.1	13.1	37.493	0.0035336	6.5006	873710	7	Q96D15	Q96D15	Reticulocalbin-3	RCN3
Q96HE7	4587.8	4614.2	4773.2	2297.3	2257.1	0	2	2	2	5.6	5.6	5.6	54.392	0.003413	6.3287	478630	8	Q96HE7	Q96HE7	ERO1-like protein alpha	ERO1L
Q96JJ7	3756.8	3049.4	3156.1	0	0	0	1	1	1	3.5	3.5	3.5	51.871	0.0039761	2.5941	219170	3	Q96JJ7	Q96JJ7	Protein disulfide-isomerase TMX3	TMX3
Q96Q05	0	0	0	22349	0	25172	1	1	1	0.8	0.8	0.8	128.53	0.0087413	1.9782	4462700	3	Q96Q05	Q96Q05	Trafficking protein particle complex subunit 9	TRAPPC9
Q96TA1	1955.4	2308.1	1883.1	0	0	0	1	1	1	1.5	1.5	1.5	84.137	0.0043478	2.8912	215130	6	Q96TA1	Q96TA1	Niban-like protein 1	FAM129B
Q99439	20788	17965	18725	0	1610.3	2019.6	2	2	2	8.1	8.1	8.1	33.697	0.0033003	6.0072	796840	3	Q99439	Q99439	Calponin-2	CNN2
Q99460	0	0	0	1054.5	890.46	0	1	1	1	2	2	2	105.84	0.0022272	3.1549	91413	3	Q99460	Q99460	26S proteasome non-ATPase regulatory subunit 1	PSMD1
Q99497	30078	36351	42371	941.92	799.1	0	2	2	2	21.7	21.7	21.7	19.891	0.0034483	6.3972	1326500	5	Q99497	Q99497	Protein deglycase DJ-1	PARK7
Q99536	31166	29544	30329	6566.3	6960.5	5059.5	3	3	3	10.7	10.7	10.7	41.92	0.0036765	6.884	1769000	18	Q99536	Q99536	Synaptic vesicle membrane protein VAT-1 homolog	VAT1
Q99590	1062.9	1118.1	1201.2	322.45	0	0	1	1	1	0.9	0.9	0.9	164.65	0.010067	1.8422	267920	1	Q99590	Q99590	Protein SCAF11	SCAF11
Q99623	7986.5	3666.3	2636.3	4623.9	7910.3	2645	3	3	3	10.4	10.4	10.4	33.296	0.00369	6.8905	914030	15	Q99623	Q99623	Prohibitin-2	PHB2
Q99729	21957	11511	24382	290.75	1325.8	0	3	3	3	13.3	13.3	13.3	36.224	0.005	10.296	790960	8	Q99729	Q99729	Heterogeneous nuclear ribonucleoprotein A/B	HNRNPAB
Q99733	3748	0	249.37	0	257.15	0	1	1	1	4.8	4.8	4.8	42.823	0.003876	2.4151	68072	1	Q99733	Q99733	Nucleosome assembly protein 1-like 4	NAP1L4
Q99798	0	1538.7	0	0	0	0	2	2	2	2.8	2.8	2.8	85.424	0.0022624	3.2819	190420	2	Q99798	Q99798	Aconitate hydratase. mitochondrial	ACO2
Q99832	9816.7	8877.6	9937.9	6117.8	6271.9	4001.3	3	3	3	7.4	7.4	7.4	59.366	0.0036364	6.8154	1411500	8	Q99832	Q99832	T-complex protein 1 subunit eta	CCT7
Q99873	0	3013.3	2577.4	0	0	0	1	1	1	3.8	3.8	3.8	42.461	0.010152	1.8661	117410	1	Q99873	Q99873	Protein arginine N-methyltransferase 1	PRMT1
Q99961	7403.4	5852.9	7103.4	1776.1	1098.6	0	1	1	1	3.5	3.5	3.5	41.489	0.0039293	2.5275	371750	2	Q99961	Q99961	Endophilin-A2	SH3GL1
Q9BQE3	13213	12366	12088	1647.9	1983.6	0	12	2	2	41.4	9.1	9.1	49.895	0.0053476	10.937	881020	10	Q9BQE3	Q9BQE3	Tubulin alpha-1C chain	TUBA1C
Q9BRX8	0	5468.6	0	3045.8	3910.9	0	1	1	1	4.4	4.4	4.4	25.764	0.0035587	2.0774	210420	1	Q9BRX8	Q9BRX8	Redox-regulatory protein FAM213A	FAM213A
Q9BSJ8	2852.8	4422.9	6893.1	2318.7	3493.5	1937.2	5	5	5	5.4	5.4	5.4	122.85	0.0042918	8.578	1230600	8	Q9BSJ8	Q9BSJ8	Extended synaptotagmin-1	ESYT1
Q9BT78	1695.7	570.19	0	0	0	0	1	1	1	3	3	3	46.268	0.013997	1.7151	63657	1	Q9BT78	Q9BT78	COP9 signalosome complex subunit 4	COPS4
Q9BTT4	11591	8894.5	9731.5	0	1521.7	0	1	1	1	6.7	6.7	6.7	15.688	0.0098039	1.7923	253910	1	Q9BTT4	Q9BTT4	Mediator of RNA polymerase II transcription subunit 10	MED10
Q9BUF5	57155	59207	54349	10104	23212	15253	12	5	5	34.3	19.3	19.3	49.857	0	20.77	4398700	36	Q9BUF5	Q9BUF5	Tubulin beta-6 chain	TUBB6
Q9BV73	1289.7	1219.7	0	282.85	0	0	1	1	1	0.5	0.5	0.5	281.13	0.0037106	2.2476	393710	1	Q9BV73	Q9BV73	Centrosome-associated protein CEP250	CEP250
Q9BV94	12850	8965.6	9672.5	1638.6	1467.6	0	1	1	1	2.2	2.2	2.2	64.752	0.0027174	4.41	795680	0	Q9BV94	Q9BV94	ER degradation-enhancing alpha-mannosidase-like protein 2	EDEM2
Q9BVC6	35322	31528	32629	23185	27446	0	1	1	1	4.9	4.9	4.9	26.21	0.0036832	2.234	1283000	5	Q9BVC6	Q9BVC6	Transmembrane protein 109	TMEM109
Q9BVK6	38588	39351	35393	14627	21569	0	3	3	3	15.7	15.7	15.7	27.277	0.0057471	12.406	2142500	19	Q9BVK6;Q7Z7H5	Q9BVK6	Transmembrane emp24 domain-containing protein 9	TMED9
Q9BXP5	1495.7	1522.3	1198.2	0	236.14	0	1	1	1	1.5	1.5	1.5	100.67	0.0099668	1.8098	195900	2	Q9BXP5	Q9BXP5	Serrate RNA effector molecule homolog	SRRT
Q9H223	4608.7	7592.4	7899.9	4471.2	4379.8	0	4	4	4	9.2	9.2	9.2	61.174	0.0053191	10.879	896760	7	Q9H223;Q9NZN3	Q9H223	EH domain-containing protein 4	EHD4
Q9H3N1	7910.8	9742.3	9009.7	5202	6263.6	5994.3	1	1	1	4.3	4.3	4.3	31.791	0.0039841	2.5959	516680	6	Q9H3N1	Q9H3N1	Thioredoxin-related transmembrane protein 1	TMX1
Q9H444	8854	6636.1	6084.1	0	996.32	0	2	2	2	11.2	11.2	11.2	24.95	0.0028329	4.514	315990	3	Q9H444	Q9H444	Charged multivesicular body protein 4b	CHMP4B
Q9H8Y8	4645.8	8720.1	8859.8	1335.6	1373	0	2	2	2	6.2	6.2	6.2	47.145	0.0026316	4.1108	352780	3	Q9H8Y8	Q9H8Y8	Golgi reassembly-stacking protein 2	GORASP2
Q9H9B4	27846	0	0	2308.1	5373.5	0	2	2	2	7.8	7.8	7.8	35.619	0.002584	4.0294	600530	3	Q9H9B4	Q9H9B4	Sideroflexin-1	SFXN1
Q9HDC9	0	8680	3420	8356	9284.3	2113.6	2	2	2	5.5	5.5	5.5	46.48	0.002457	3.803	984950	9	Q9HDC9	Q9HDC9	Adipocyte plasma membrane-associated protein	APMAP
Q9NP72	4739.4	0	0	5437.1	2904.8	0	2	2	2	14.6	14.6	14.6	22.977	0.0025	3.8913	181150	2	Q9NP72	Q9NP72	Ras-related protein Rab-18	RAB18
Q9NQC3	17165	26065	24480	2844.8	3498	2997.1	4	4	4	6.3	6.3	6.3	129.93	0.0048309	9.9199	3646600	21	Q9NQC3	Q9NQC3	Reticulon-4	RTN4
Q9NQP4	16164	18344	16441	0	0	0	1	1	1	9	9	9	15.314	0.015314	1.6925	152850	1	Q9NQP4	Q9NQP4	Prefoldin subunit 4	PFDN4
Q9NR45	10361	5314.3	11584	0	1967.6	0	2	2	2	8.4	8.4	8.4	40.307	0.002439	3.7452	475840	4	Q9NR45	Q9NR45	Sialic acid synthase	0S
Q9UMX0	5260.2	5033.7	5219.5	251.5	752.59	0	1	1	1	2.7	2.7	2.7	62.518	0.016641	1.6776	214730	1	Q9UMX0;Q9NRR5	Q9UMX0;Q9NRR5	Ubiquilin-1;Ubiquilin-4	UBQLN1;UBQLN4
Q9NS69	0	7568	8134.7	0	0	0	1	1	1	7.7	7.7	7.7	15.521	0.016442	1.666	109920	1	Q9NS69	Q9NS69	Mitochondrial import receptor subunit TOM22 homolog	TOMM22
Q9NX63	0	0	6318.9	4125.9	4957.3	4524.6	1	1	1	6.6	6.6	6.6	26.152	0.0027701	4.4506	259050	5	Q9NX63	Q9NX63	MICOS complex subunit MIC19	CHCHD3
Q9NYU2	0	2904.3	0	1110	1587.5	0	3	3	3	2.1	2.1	2.1	177.19	0.0031646	5.5136	486110	4	Q9NYU2	Q9NYU2	UDP-glucose:glycoprotein glucosyltransferase 1	UGGT1
Q9NZM1	4228	3107.1	5115.7	5794.6	6303.9	3200.6	18	18	18	11.6	11.6	11.6	234.71	0	51.457	3949200	39	Q9NZM1	Q9NZM1	Myoferlin	MYOF
Q9P0L0	13180	0	14703	0	783.93	0	2	2	2	10	10	10	27.893	0.0041841	2.7626	411930	1	Q9P0L0	Q9P0L0	Vesicle-associated membrane protein-associated protein A	VAPA
Q9P2E9	7574.9	6368	5154.9	160.97	1103	0	8	8	8	9.2	9.2	9.2	152.45	0.0064516	13.939	1945300	16	Q9P2E9	Q9P2E9	Ribosome-binding protein 1	RRBP1
Q9UBI6	91451.9	69731	91763	24537	61858	1068.1	3	3	3	47.2	47.2	47.2	80.061	0.0067114	14.504	1388000	20	Q9UBI6	Q9UBI6	Guanine nucleotide-binding protein G(I)/G(S)/G(O) subunit gamma-12	GNG12
Q9UHD8	1605	0	0	1003.3	1259.8	0	1	1	1	1.7	1.7	1.7	65.401	0.011382	1.7747	168530	1	Q9UHD8	Q9UHD8	Septin-9	SEPT9
Q9UHV9	8503.4	8737.8	9304.4	0	0	0	1	1	1	9.1	9.1	9.1	16.648	0.0043011	2.8421	265460	3	Q9UHV9	Q9UHV9	Prefoldin subunit 2	PFDN2
Q9UJU6	8199.6	10803	10962	0	1247.7	0	3	3	3	10.2	10.2	10.2	48.207	0.0044248	8.8505	624250	10	Q9UJU6	Q9UJU6	Drebrin-like protein	DBNL
Q9UK76	24549	14424	22581	0	894.02	0	2	2	2	25.3	25.3	25.3	16.014	0.0029155	4.6682	499580	3	Q9UK76	Q9UK76	Hematological and neurological expressed 1 protein;Hematological and neurological expressed 1 protein. N-terminally processed	HN1
Q9UKK9	5599.4	5880.1	5347.6	0	0	0	1	1	1	5.9	5.9	5.9	24.327	0.0099502	1.8098	185100	2	Q9UKK9	Q9UKK9	ADP-sugar pyrophosphatase	NUDT5
Q9UNL2	0	0	24775	22790	27547	16324	1	1	1	7.6	7.6	7.6	21.08	0.0043668	2.9553	461260	4	Q9UNL2	Q9UNL2	Translocon-associated protein subunit gamma	SSR3
Q9UNN8	0	8825.6	9182.9	0	0	2641.6	1	1	1	5.5	5.5	5.5	26.671	0.0024631	3.836	206500	1	Q9UNN8	Q9UNN8	Endothelial protein C receptor	PROCR
Q9UNZ2	4301.1	4285.6	4298.9	0	0	0	1	1	1	4.6	4.6	4.6	40.572	0.015267	1.6901	283480	2	Q9UNZ2	Q9UNZ2	NSFL1 cofactor p47	NSFL1C
Q9Y230	3513.4	1474.3	3285.7	2416.7	3386.8	0	3	3	3	7.1	7.1	7.1	51.156	0.0034965	6.465	408160	6	Q9Y230	Q9Y230	RuvB-like 2	RUVBL2
Q9Y265	5200.7	2935	0	1937.9	3682.1	1666.6	2	2	2	5	5	5	50.227	0.0043103	2.8518	350780	2	Q9Y265	Q9Y265	RuvB-like 1	RUVBL1
Q9Y277	5577.7	9929	0	0	3164.8	3342.3	2	2	2	8.5	8.5	8.5	30.658	0.0030769	5.3285	365220	3	Q9Y277	Q9Y277	Voltage-dependent anion-selective channel protein 3	VDAC3
Q9Y281	7227.3	9967.7	6653.9	0	0	0	3	1	1	28.9	12	12	18.736	0.0043197	2.8578	262340	2	Q9Y281	Q9Y281	Cofilin-2	CFL2
Q9Y287	0	7339.3	0	3451.8	3629.7	0	1	1	1	3.8	3.8	3.8	30.338	0.015385	1.6944	187470	1	Q9Y287	Q9Y287	Integral membrane protein 2B;BRI2. membrane form;BRI2 intracellular domain;BRI2C. soluble form;Bri23 peptide	ITM2B
Q9Y2D5	4254.1	4680.6	5132	507.91	143.06	0	3	3	3	4.2	4.2	4.2	94.659	0.0031847	5.522	529840	7	Q9Y2D5	Q9Y2D5	A-kinase anchor protein 2	AKAP2
Q9Y2J2	2847.6	2567.1	3152.7	856.56	1116.4	0	2	2	2	2.7	2.7	2.7	120.68	0.0028169	4.5	585890	2	Q9Y2J2	Q9Y2J2	Band 4.1-like protein 3;Band 4.1-like protein 3. N-terminally processed	EPB41L3
Q9Y2Q3	3768.4	0	3192.8	1670.6	1644.5	0	2	2	2	13.3	13.3	13.3	25.497	0.0023364	3.5282	179140	2	Q9Y2Q3	Q9Y2Q3	Glutathione S-transferase kappa 1	GSTK1
Q9Y3F4	11596	11562	5197.6	1161.7	2852.3	0	2	2	2	9.7	9.7	9.7	38.438	0	99.801	679770	6	Q9Y3F4	Q9Y3F4	Serine-threonine kinase receptor-associated protein	STRAP
Q9Y3U8	80049	108580	118940	36325	22112	15288	2	2	2	20	20	20	12.254	0.0028818	4.6251	1250400	14	Q9Y3U8	Q9Y3U8	60S ribosomal protein L36	RPL36
Q9Y490	29282	28724	27130	5270.7	6844.5	1352.8	30	30	30	21.5	21.5	21.5	269.76	0	112.54	13169000	90	Q9Y490;Q9Y4G6	Q9Y490	Talin-1	TLN1
Q9Y4L1	2424.3	2145.9	2120.6	497.31	708.15	107.25	2	2	2	3.4	3.4	3.4	111.33	0.0025253	3.9131	408180	4	Q9Y4L1	Q9Y4L1	Hypoxia up-regulated protein 1	HYOU1
Q9Y696	19917	19024	15192	1032.9	3234.2	0	2	2	2	13.4	13.4	13.4	28.772	0.0029326	4.6973	892110	5	Q9Y696	Q9Y696	Chloride intracellular channel protein 4	CLIC4

## Sheet: fold change
A6NMZ7	0.01
E9PAV3	0.01
O14745	0.01
O15145	0.01
O75347	0.01
P16152	0.01
P00441	0.01
P00491	0.01
P06454	0.01
P06744	0.01
P07919	0.01
P08621	0.01
P09211	0.01
P09429	0.01
P09936	0.01
P0DP25	0.01
P11177	0.01
P13164	0.01
P14174	0.01
P14209	0.01
P14866	0.01
P20290	0.01
P20338	0.01
P20674	0.01
P20929	0.01
P23434	0.01
P28066	0.01
P28331	0.01
P30040	0.01
P30086	0.01
P30520	0.01
Q01085	0.01
P31939	0.01
P35659	0.01
P37840	0.01
P46781	0.01
P46821	0.01
P46976	0.01
P49755	0.01
P50479	0.01
P54578	0.01
P54886	0.01
P55060	0.01
P55769	0.01
P58546	0.01
P61088	0.01
P61769	0.01
P61970	0.01
P62310	0.01
P62995	0.01
Q01469	0.01
Q04917	0.01
Q0ZGT2	0.01
Q13347	0.01
Q13442	0.01
Q9BVA1	0.01
Q14247	0.01
Q14980	0.01
Q15181	0.01
Q15293	0.01
Q15424	0.01
Q15911	0.01
Q16658	0.01
Q32MZ4	0.01
Q5JTV8	0.01
Q8IWE2	0.01
Q8NC51	0.01
Q96AE4	0.01
Q96C19	0.01
Q96JJ7	0.01
Q96TA1	0.01
Q99798	0.01
Q99873	0.01
Q9BT78	0.01
Q9NQP4	0.01
Q9NS69	0.01
Q9UHV9	0.01
Q9UKK9	0.01
Q9UNZ2	0.01
Q9Y281	0.01
Q15393	1.05785
O15523	1.31004
P02751	2.27762
Q92896	2.38402
P23528	0.00369551
P62937	0.0108005
P14314	0.0126454
P60174	0.0127828
Q01105	0.0137589
P06733	0.0139899
Q3ZCM7	0.0178
P29401	0.021872
O60664	0.0227195
Q99497	0.024003
P06703	0.0302985
P62258	0.0307022
P24534	0.0313455
P31948	0.0335955
P13489	0.0337146
P37802	0.0352783
P05387	0.0353444
P07737	0.0385016
P60660	0.0388756
P27797	0.0411549
P29692	0.0411888
P18669	0.0418595
P52566	0.043533
Q9UK76	0.0435725
Q05682	0.0440239
P40925	0.0445736
P48681	0.0458418
O75083	0.0467521
O00151	0.0472181
Q02952	0.0487666
P25398	0.0514345
P52597	0.052653
Q01518	0.0530675
Q9P0L0	0.05623
P22234	0.0572903
P13639	0.0583705
P08670	0.0585462
P63104	0.0588959
Q13283	0.0590378
P07910	0.0595596
P14618	0.0602283
O00299	0.0614728
P31946	0.0638095
P09382	0.0657544
P00338	0.0666472
B4DLN1	0.0672961
Q15417	0.0673743
Q14847	0.0674346
Q8IZP2	0.0696616
P06748	0.0718551
P19338	0.0730278
P62942	0.0745085
O95810	0.074608
P04632	0.0747074
P61981	0.0756831
Q07955	0.0775662
P07900	0.077617
P25789	0.0776339
P04406	0.0785926
P07195	0.0791797
Q14192	0.0795491
P11142	0.0798901
Q86V81	0.0801659
P0DMV9	0.0802206
O75369	0.0812228
P04075	0.081467
P17096	0.082069
P52926	0.0828201
Q15942	0.0872288
O00161	0.0875328
Q13561	0.0877376
P62841	0.0878546
P51858	0.0881542
O43852	0.0897329
Q06830	0.0901514
P30041	0.0922738
Q99439	0.0947295
P37837	0.0962428
Q12904	0.0968258
P55072	0.0986312
Q96D15	0.0990255
Q16643	0.0996727
P52565	0.100589
P50395	0.100761
P08238	0.102141
P27348	0.103908
P07602	0.106452
P06753	0.109017
Q13185	0.109806
P12004	0.110155
P22314	0.1104
P12814	0.113121
P30048	0.114806
P19105	0.115357
P31949	0.117257
Q9Y696	0.11824
P13797	0.120412
Q14103	0.121393
P31942	0.122307
P09651	0.123642
Q9UJU6	0.124917
P84090	0.125105
P37108	0.12691
Q99733	0.128659
P07237	0.12911
O43707	0.130426
Q01130	0.133311
Q01844	0.134104
P30084	0.134694
P61978	0.13483
P11021	0.136142
Q9H9B4	0.13793
Q9NQC3	0.13794
Q9H444	0.138543
P17655	0.139925
P23284	0.142275
Q9BQE3	0.144616
P55209	0.144717
Q9BV94	0.147971
P09972	0.149248
Q16629	0.149291
Q9BTT4	0.151078
P22626	0.153977
P23246	0.154308
A0A2R8YDH4	0.156553
Q9Y490	0.158194
P10809	0.159751
P31943	0.16011
O15231	0.161189
O95399	0.162269
P52943	0.163633
Q07812	0.164196
Q96CX2	0.165185
Q9BXP5	0.168023
P34932	0.169865
P17813	0.171353
P21291	0.173435
O14818	0.173689
Q15233	0.173835
P62826	0.174698
P26641	0.175903
Q13162	0.177085
P17066	0.177342
Q16543	0.177361
P49411	0.177666
P08865	0.178539
P51991	0.179152
P21333	0.180627
P35637	0.181617
P61604	0.182217
Q9H8Y8	0.182802
P61160	0.183068
P29590	0.183839
Q01082	0.185823
O14579	0.186847
Q16881	0.187383
P13804	0.187843
P30101	0.189059
B4DEV8	0.189224
Q09666	0.190469
Q9Y4L1	0.196196
Q14157	0.196627
A6NKB5	0.1978
Q14444	0.19843
A0A0A6YYG9	0.199556
Q00765	0.201563
P26599	0.203778
Q6NZI2	0.204082
Q99536	0.204158
Q15149	0.205458
Q15005	0.208071
Q03135	0.209398
P38646	0.21015
O43670	0.210623
E7EWF7	0.210866
Q99961	0.211793
Q9Y3F4	0.212339
P07954	0.214665
Q9NR45	0.216543
P50552	0.218507
Q96AY3	0.219964
P16284	0.220747
Q8NBS9	0.223611
Q9BV73	0.225432
P60866	0.225783
Q8IYT4	0.228943
P80723	0.232749
P31937	0.234061
Q14974	0.234233
O60506	0.234308
P56537	0.234407
Q01813	0.239006
Q8WUP2	0.239209
Q9Y3U8	0.239702
P98179	0.240106
Q07960	0.24402
Q71U36	0.24591
P68363	0.246194
P62829	0.250566
P61158	0.253446
P02545	0.254546
P68371	0.258056
Q04837	0.261099
Q13263	0.262992
Q03252	0.265099
Q14195	0.26702
Q00839	0.267428
O00592	0.267775
P47914	0.273785
P04792	0.279557
Q16555	0.28102
P14625	0.282448
P67809	0.28247
P62873	0.282907
P60903	0.283772
Q9BUF5	0.28451
Q07021	0.284715
Q99590	0.286012
Q8NHW5	0.286401
P62820	0.288854
P12270	0.288954
P63261	0.289134
Q9UNN8	0.293373
P62979	0.297197
A0A0U1RRH7	0.297453
Q15365	0.29849
Q96E39	0.298947
Q13838	0.305891
P40926	0.307925
P07355	0.308616
P62805	0.312421
P11940	0.312777
Q06323	0.312912
Q13247	0.313583
P78371	0.315407
P61019	0.315504
P55735	0.317163
P11279	0.319071
Q15836	0.321221
P08195	0.321826
Q7L5N1	0.326115
P42166	0.326364
P49006	0.328809
P30050	0.329492
Q15084	0.329915
P35222	0.330147
Q15287	0.330448
P07858	0.331313
P07437	0.334259
Q13501	0.335372
Q92598	0.339935
P00505	0.339998
Q15717	0.341282
P53396	0.343505
P06576	0.345272
Q9Y2J2	0.34543
Q15366	0.345586
Q9UBI6	0.345778
P21980	0.348437
P62851	0.349952
O75915	0.350177
Q8WUM4	0.354813
P49327	0.358036
P35221	0.359958
P52272	0.362369
P27824	0.364142
P04156	0.368594
Q92841	0.370705
P13667	0.372356
P43243	0.373256
P00387	0.373565
Q08211	0.373745
P08648	0.373834
H3BNC9	0.374194
A0A0B4J269	0.375236
P08758	0.376509
P62750	0.380293
P34897	0.381869
P49257	0.382751
P63267	0.383076
P20700	0.383313
P30153	0.385965
P50454	0.386575
P50990	0.38941
Q9H0U4	0.390991
Q92973	0.396754
P21589	0.399705
Q15019	0.401076
P62306	0.404002
P13598	0.405982
P08133	0.406341
P15153	0.409832
O75390	0.410132
P63167	0.411903
O43390	0.412539
O60701	0.413248
Q07065	0.413671
Q86XG9	0.418607
P29966	0.419383
Q9Y277	0.419632
Q95604	0.420753
P37268	0.422833
P25705	0.422865
P42765	0.424209
P14406	0.424759
P05556	0.427067
P48643	0.44019
P62318	0.440582
P60033	0.441873
P60953	0.442591
P35613	0.443717
O95573	0.444927
Q14764	0.445363
Q13740	0.44605
P08134	0.446656
P42704	0.447179
P61106	0.447626
P17301	0.449561
P15144	0.449565
Q96AG4	0.451884
P60842	0.455245
P61224	0.459045
P17987	0.460067
P62701	0.460112
Q9NYU2	0.464398
P46782	0.464481
P63244	0.468134
P04083	0.470496
P62263	0.472315
Q12797	0.473027
Q9Y2Q3	0.476225
Q9Y586	0.476461
P68104	0.477181
P61247	0.47835
P35606	0.478378
Q9BVK6	0.479071
Q71DI3	0.479568
E9PR17	0.481621
Q9Y287	0.482437
P46060	0.482942
P51149	0.48701
Q93077	0.487723
Q96HE7	0.488837
P52907	0.489827
P40227	0.490959
O75489	0.492243
P61586	0.494148
P39019	0.498084
Q32P28	0.509925
Q00610	0.523405
Q31612	0.527898
P05023	0.535268
P51571	0.542059
P42766	0.542411
P26373	0.543616
P46776	0.543708
Q6DD88	0.543999
Q9BSJ8	0.546934
P51148	0.547821
P35232	0.551389
P24752	0.552437
P35579	0.554666
O95202	0.556869
P62917	0.558001
Q70UQ0	0.563275
O60716	0.564584
P62491	0.564677
P50402	0.56807
P00367	0.5703
Q99832	0.572468
P36957	0.579707
Q8TED1	0.583494
O00231	0.5861
P04899	0.586162
P84098	0.587995
P15151	0.590234
Q9Y265	0.597089
P49368	0.599197
P31930	0.605675
P53801	0.605893
P45880	0.609273
P20645	0.610933
O00469	0.611121
P05121	0.612249
P23396	0.627863
P43121	0.628556
O15260	0.630347
O95837	0.633015
P04843	0.635927
Q9BRX8	0.636059
P21926	0.645027
P13073	0.646376
Q9H3N1	0.654842
P05198	0.658446
Q04941	0.658934
Q9H223	0.66049
P62136	0.662541
P21796	0.663601
P62241	0.66364
Q8TCT9	0.665723
Q12805	0.668054
P50281	0.67288
Q16891	0.67447
Q12906	0.67697
Q8NBJ5	0.677077
P47756	0.677231
P16070	0.677615
P39023	0.677977
P62854	0.681954
Q14697	0.684842
P27105	0.692656
P62269	0.703104
Q9UHD8	0.705016
Q9NX63	0.717835
P05141	0.719412
Q7KZF4	0.719784
Q02543	0.719929
P56385	0.731686
P22695	0.746602
A0A0A6YYA0	0.758726
Q9BVC6	0.763442
P62913	0.770999
P04844	0.778825
P62888	0.780141
Q15029	0.780601
P11234	0.79014
Q8NBJ7	0.792729
Q00325	0.799744
E9PLN8	0.80999
P01891	0.813014
P26006	0.827432
Q07020	0.832605
P20340	0.836537
P62070	0.855951
Q6NVV1	0.872811
Q9NP72	0.880059
Q9UNL2	0.896884
Q02809	0.940136
P50995	0.948368
P33151	0.962269
P16615	0.978897
P61009	0.991396
P57088	0.998107
P15880	0.998239
Q12907	1.00678
O75964	1.04603
Q9Y230	1.0522
Q16587	1.06126
Q99623	1.06229
P51572	1.06536
P12268	1.07405
Q99880	1.08293
Q9HDC9	1.08837
P27635	1.13586
Q13200	1.13856
P48047	1.18286
Q9NZM1	1.22876
O75131	1.22929
Q12905	1.24614
O60568	1.25578
P61313	1.28375
Q71UM5	1.34766
P39656	1.3947
P60468	1.40014
P02679	1.42342
P69849	1.48966
P62424	1.50798
O94905	1.53291
P50991	1.55409
P17026	1.57995
Q02878	1.97451
P61803	1.98854
Q6PIU2	2.11391
P18124	2.51214
P36578	3.61429
P00558	0.0153334
P26038	0.0201855
Q562R1	25.8757
P18206	0.0289336
P27816	0.0317008
Q99729	0.0419158
P17980	0.0577726
Q9Y2D5	0.0694161
Q92945	0.0784195
Q13813	0.0966866
Q9UMX0	0.0970861
Q9P2E9	0.0992761
P52209	0.110057
P15311	0.132205
Q14315	0.144608
A0A1B0GU03	0.162062
P11413	0.206344
P49588	0.206678
P53618	0.327132
Q00341	0.55311
Q16650	0.61419
Q12931	0.644391
O60282	0.825223
Q14204	0.929091
O00159	100
O15230	100
P01834	100
P02787	100
P12236	100
P18085	100
P19367	100
P35268	100
P42126	100
P46777	100
P50914	100
P54709	100
P58872	100
P62277	100
Q6P179	100
Q96Q05	100
Q99460	100

## Sheet: volcano plot
Significant	expression in HUVEC Ponatinib	-LOG(P-value)	Difference	Protein IDs	Majority protein IDs	Protein names	Gene names	Peptides	Razor + unique peptides	Unique peptides	Sequence coverage [%]	Unique + razor sequence coverage [%]	Unique sequence coverage [%]	Mol. weight [kDa]	Q-value	Score	Intensity	MS/MS count	log2 iBAQ Notch 01	log2 iBAQ Notch 02	log2 iBAQ Notch 03	log2 iBAQ Ponatinib 01	log2 iBAQ Ponatinib 02	log2 iBAQ Ponatinib 03
+	up	1.99353	-1.81218	P36578	P36578	60S ribosomal protein L4	RPL4	4	4	4	9.8	9.8	9.8	47.697	0.004065	7.6343	916260	17	11.5412	11.466	NaN	13.7965	13.0564	13.0944
+	up	1.58266	-1.23235	P02751	P02751	Fibronectin;Anastellin;Ugl-Y1;Ugl-Y2;Ugl-Y3	FN1	4	4	4	1.7	1.7	1.7	262.62	0.0039683	7.435	883960	4	10.2456	9.48782	NaN	11.0352	11.2555	11.0064
+	up	3.07085	-0.661515	P17026	P17026	Zinc finger protein 22	ZNF22	1	1	1	5.8	5.8	5.8	25.915	0.010292	1.9084	738340	1	13.2923	13.0927	13.266	13.8087	13.9425	13.8845
+	down	2.80731	0.37505	P62913	P62913	60S ribosomal protein L11	RPL11	1	1	1	7.9	7.9	7.9	20.252	0.0038168	2.2981	707170	4	13.6875	13.5645	13.6467	13.2005	13.2583	13.3147
+	down	2.72764	0.451803	P56385	P56385	ATP synthase subunit e. mitochondrial	ATP5I	1	1	1	14.5	14.5	14.5	7.9331	0.0035149	2.0479	694580	1	15.2063	15.2944	15.3167	14.7464	14.7949	14.9206
+	down	4.24988	0.50786	P62269	P62269	40S ribosomal protein S18	RPS18	3	3	3	19.1	19.1	19.1	17.718	0.0036101	6.7355	596500	16	12.9518	13.0376	13.01	12.4883	12.5154	12.4722
+	down	2.16095	0.609972	Q9H3N1	Q9H3N1	Thioredoxin-related transmembrane protein 1	TMX1	1	1	1	4.3	4.3	4.3	31.791	0.0039841	2.5959	516680	6	12.9496	13.25	13.1373	12.3449	12.6128	12.5494
+	down	1.9093	0.635375	Q12931	Q12931	Heat shock protein 75 kDa. mitochondrial	TRAP1	1	1	1	2.1	2.1	2.1	80.109	0.010017	1.8299	250560	3	10.4714	10.2794	10.475	9.6627	9.88373	NaN
+	down	4.75515	0.666125	O15260	O15260	Surfeit locus protein 4	SURF4	1	1	1	3.7	3.7	3.7	30.394	0.004329	2.8589	849500	2	13.7673	13.7546	13.7938	13.0818	13.1559	13.0795
+	down	2.99861	0.70966	P20645	P20645	Cation-dependent mannose-6-phosphate receptor	M6PR	1	1	1	5.1	5.1	5.1	30.993	0.0042194	2.7908	322710	8	12.3419	12.4658	12.3349	11.6665	11.676	NaN
+	down	1.65234	0.715777	P49368	P49368	T-complex protein 1 subunit gamma	CCT3	6	6	6	14.9	14.9	14.9	60.533	0.0059172	12.623	1644800	8	13.0783	13.7303	13.3347	12.728	12.7125	12.5554
+	down	3.38728	0.724331	P31930	P31930	Cytochrome b-c1 complex subunit 1. mitochondrial	UQCRC1	4	4	4	13.3	13.3	13.3	52.645	0.0048077	9.8634	1394200	14	13.6424	13.645	13.6698	12.8745	12.9816	NaN
+	down	3.3833	0.759974	P15151	P15151	Poliovirus receptor	PVR	1	1	1	2.9	2.9	2.9	45.302	0.013975	1.7151	458920	3	12.9685	13.0763	13.0531	12.2871	NaN	12.2582
+	down	2.48544	0.767499	O00231	O00231	26S proteasome non-ATPase regulatory subunit 11	PSMD11	1	1	1	2.8	2.8	2.8	47.463	0.002611	4.0788	266870	1	11.1009	11.3321	11.1676	10.4246	10.4409	NaN
+	down	2.15391	0.77606	Q8TED1	Q8TED1	Probable glutathione peroxidase 8	GPX8	1	1	1	5.3	5.3	5.3	23.881	0.011094	1.7491	342230	2	12.7908	12.5733	NaN	11.7799	12.0002	11.9379
+	down	2.71802	0.786613	P36957	P36957	Dihydrolipoyllysine-residue succinyltransferase component of 2-oxoglutarate dehydrogenase complex. mitochondrial	DLST	1	1	1	2.6	2.6	2.6	48.755	0.003992	2.5959	490500	5	12.1193	11.9643	12.2276	11.1648	11.4116	11.375
+	down	4.01532	0.828365	Q70UQ0	Q70UQ0	Inhibitor of nuclear factor kappa-B kinase-interacting protein	IKBIP	1	1	1	3.4	3.4	3.4	39.309	0.0041929	2.7729	534680	7	12.3836	12.2641	12.3139	11.4621	11.4432	11.5711
+	down	2.36347	0.829438	O60716	O60716	Catenin delta-1	CTNND1	2	2	2	2.8	2.8	2.8	108.17	0.002809	4.4922	323480	5	10.6302	10.7438	10.6407	9.71473	9.96953	NaN
+	down	1.73391	0.831988	Q99832	Q99832	T-complex protein 1 subunit eta	CCT7	3	3	3	7.4	7.4	7.4	59.366	0.0036364	6.8154	1411500	8	13.261	13.116	13.2787	12.5788	12.6147	11.9663
+	down	1.81417	0.840732	P62917	P62917	60S ribosomal protein L8	RPL8	2	2	2	10.5	10.5	10.5	28.024	0.0030864	5.3502	672050	6	13.5974	13.9552	13.7939	12.8049	NaN	13.078
+	down	2.30585	0.853712	Q00341	Q00341	Vigilin	HDLBP	1	1	1	0.9	0.9	0.9	141.45	0.0036765	2.234	221030	1	9.98014	NaN	10.0851	9.14926	9.20853	NaN
+	down	1.6364	0.865255	P35232	P35232	Prohibitin	PHB	7	7	7	33.8	33.8	33.8	29.804	0.0075758	16.442	3083800	31	15.3162	15.1305	14.7728	14.5704	14.0339	14.0193
+	down	1.87564	0.867878	Q6DD88	Q6DD88	Atlastin-3	ATL3	1	1	1	3.5	3.5	3.5	60.541	0.0042644	2.8112	262580	3	11.4952	11.0676	11.216	10.4326	10.3507	NaN
+	down	2.87413	0.881189	P46776	P46776	60S ribosomal protein L27a	RPL27A	1	1	1	7.4	7.4	7.4	16.561	0.0038095	2.2953	1077500	7	14.8252	14.8092	14.9023	13.8766	14.0521	NaN
+	down	5.48491	0.883833	P51571	P51571	Translocon-associated protein subunit delta	SSR4	2	2	2	13.9	13.9	13.9	18.998	0.0033445	6.1276	1752800	6	15.7054	15.7151	15.7249	14.8424	14.8651	14.7864
+	down	2.42166	0.939676	Q00610;P53675	Q00610	Clathrin heavy chain 1	CLTC	18	18	18	15.5	15.5	15.5	191.61	0	48.073	8773600	70	14.3493	14.4717	14.1669	13.457	13.5696	13.1423
+	down	2.72554	1.02127	O75489	O75489	NADH dehydrogenase [ubiquinone] iron-sulfur protein 3. mitochondrial	NDUFS3	1	1	1	4.9	4.9	4.9	30.241	0.015361	1.6934	367270	1	12.4434	12.2322	12.405	11.4067	11.2711	NaN
+	down	2.5023	1.02381	P39019	P39019	40S ribosomal protein S19	RPS19	2	2	2	6.9	6.9	6.9	16.06	0.0027624	4.4492	869370	7	14.1336	14.1436	14.1841	12.9803	13.4506	12.9591
+	down	4.5103	1.03241	Q96HE7	Q96HE7	ERO1-like protein alpha	ERO1L	2	2	2	5.6	5.6	5.6	54.392	0.003413	6.3287	478630	8	12.1636	12.1719	12.2207	11.1657	11.1403	NaN
+	down	1.74772	1.04713	P61586	P61586	Transforming protein RhoA	RHOA	4	1	1	24.9	6.2	6.2	21.768	0.0041322	2.7035	811740	4	14.5336	14.5546	14.5671	13.2083	NaN	13.801
+	down	3.16586	1.05181	P46060	P46060	Ran GTPase-activating protein 1	RANGAP1	1	1	1	2	2	2	63.541	0.016517	1.6676	388040	1	11.8193	11.7198	11.7831	10.6405	10.804	NaN
+	down	1.90409	1.06538	Q9Y2Q3	Q9Y2Q3	Glutathione S-transferase kappa 1	GSTK1	2	2	2	13.3	13.3	13.3	25.497	0.0023364	3.5282	179140	2	11.8797	NaN	11.6406	10.7062	10.6834	NaN
+	down	3.625	1.07907	Q12797	Q12797	Aspartyl/asparaginyl beta-hydroxylase	ASPH	1	1	1	2.4	2.4	2.4	85.862	0.0022173	3.0793	497050	7	12.037	12.1004	11.9667	10.9386	10.9726	NaN
+	down	1.81264	1.08721	Q9BVK6;Q7Z7H5	Q9BVK6	Transmembrane emp24 domain-containing protein 9	TMED9	3	3	3	15.7	15.7	15.7	27.277	0.0057471	12.406	2142500	19	15.2359	15.2641	15.1112	13.8363	14.3967	NaN
+	down	3.22093	1.12479	P61224;A6NIZ1;P62834	P61224;A6NIZ1;P62834	Ras-related protein Rap-1b;Ras-related protein Rap-1b-like protein;Ras-related protein Rap-1A	RAP1B;RAP1A	2	2	2	13	13	13	20.825	0.0028902	4.6366	581610	9	13.6663	13.5655	13.6609	12.5864	12.4258	NaN
+	down	2.89966	1.13221	P17987	P17987	T-complex protein 1 subunit alpha	TCP1	2	2	2	4.5	4.5	4.5	60.343	0.0025126	3.9069	919290	6	12.7352	12.6713	12.6457	11.6599	11.7161	11.2795
+	down	1.74985	1.13626	P62263	P62263	40S ribosomal protein S14	RPS14	2	2	2	22.5	22.5	22.5	16.273	0.0027548	4.4374	692390	6	15.1386	15.218	15.1277	14.2473	14.3804	13.4479
+	down	2.60121	1.1449	P60842;Q14240	P60842	Eukaryotic initiation factor 4A-I	EIF4A1	7	7	7	23.2	23.2	23.2	46.153	0	36.167	5280900	35	15.8092	15.6234	15.5122	14.4663	14.7722	14.2716
+	down	1.58995	1.14634	P68104;Q5VTE0;Q05639	P68104;Q5VTE0;Q05639	Elongation factor 1-alpha 1;Putative elongation factor 1-alpha-like 3;Elongation factor 1-alpha 2	EEF1A1;EEF1A1P5;EEF1A2	7	7	7	20.3	20.3	20.3	50.14	0	33.399	12243000	40	16.8386	16.9145	16.9286	15.3472	16.4014	15.494
+	down	2.60902	1.14842	Q13740	Q13740	CD166 antigen	ALCAM	2	2	2	5.8	5.8	5.8	65.102	0.003367	6.2368	758110	7	12.1573	12.6627	12.6291	11.3127	11.421	11.2702
+	down	2.9531	1.17597	P60953;P84095;P17081;Q9H4E5	P60953	Cell division control protein 42 homolog	CDC42	3	2	2	19.9	14.1	14.1	21.258	0.003125	5.4423	1444400	15	15.2746	15.1583	15.0802	13.9147	14.0754	NaN
+	down	3.64403	1.17836	P60033	P60033	CD81 antigen	CD81	1	1	1	8.5	8.5	8.5	25.809	0.0039526	2.547	556640	1	14.5497	14.5671	NaN	NaN	13.3955	13.3645
+	down	1.4074	1.18045	P63244	P63244	Guanine nucleotide-binding protein subunit beta-2-like 1;Guanine nucleotide-binding protein subunit beta-2-like 1. N-terminally processed	GNB2L1	7	7	7	26.5	26.5	26.5	35.076	0	22.409	3720900	35	15.3978	15.1205	15.0961	14.2115	14.5662	13.2953
+	down	2.07298	1.19157	P17301	P17301	Integrin alpha-2	ITGA2	3	3	3	3.1	3.1	3.1	129.29	0.0034247	6.3545	1422000	11	12.6994	12.7751	12.8744	11.1675	12.0034	11.6033
+	down	1.36892	1.19409	P48643	P48643	T-complex protein 1 subunit epsilon	CCT5	3	3	3	6.3	6.3	6.3	59.67	0.002681	4.2311	920870	4	12.7736	12.0284	12.9367	10.8922	11.9165	11.3477
+	down	1.37824	1.22403	Q96AG4	Q96AG4	Leucine-rich repeat-containing protein 59	LRRC59	3	3	3	10.4	10.4	10.4	34.93	0.0032895	5.9984	1642600	10	14.6952	14.1385	14.6698	13.1028	13.992	12.7367
+	down	2.54487	1.23491	P14406	P14406	Cytochrome c oxidase subunit 7A2. mitochondrial	COX7A2	1	1	1	15.7	15.7	15.7	9.3959	0.0041237	2.6995	533800	5	14.9208	15.2058	15.1029	13.7289	13.9543	NaN
+	down	1.46749	1.24736	P35613	P35613	Basigin	BSG	5	5	5	18.4	18.4	18.4	42.2	0.0065359	14.222	3920800	10	15.9818	15.5698	16.005	14.7397	15.1642	13.9105
+	down	1.57521	1.25038	Q14764	Q14764	Major vault protein	MVP	10	10	10	12.9	12.9	12.9	99.326	0	20.706	4834800	24	14.4958	14.7751	14.5059	13.1861	14.0164	12.8232
+	down	1.7158	1.25947	Q95604	Q95604	HLA class I histocompatibility antigen. Cw-17 alpha chain	HLA-C	3	1	0	13.7	3.5	0	41.238	0.0025575	3.9473	324620	7	NaN	12.4153	12.4601	11.0024	11.3541	NaN
+	down	2.83233	1.27717	P63167;Q96FJ2	P63167;Q96FJ2	Dynein light chain 1. cytoplasmic;Dynein light chain 2. cytoplasmic	DYNLL1;DYNLL2	2	2	2	37.1	37.1	37.1	10.366	0.0076923	17.088	1393900	11	16.0355	15.7651	16.1867	14.8489	14.8033	14.5036
+	down	2.08246	1.27797	P25705	P25705	ATP synthase subunit alpha. mitochondrial	ATP5A1	9	9	9	20.1	20.1	20.1	59.75	0	32.37	7996400	48	15.4263	15.7315	15.6448	14.3235	14.7499	13.8953
+	down	2.4158	1.28145	P13598	P13598	Intercellular adhesion molecule 2	ICAM2	1	1	1	3.6	3.6	3.6	30.654	0.0042827	2.831	518770	1	13.2645	12.6119	13.0529	11.856	11.6899	11.5391
+	down	3.33594	1.28851	O75390	O75390	Citrate synthase. mitochondrial	CS	4	4	4	10.1	10.1	10.1	51.712	0	24.542	2038800	21	14.5253	14.4535	14.2736	13.1273	13.2976	12.9619
+	down	2.9326	1.30529	P62306	P62306	Small nuclear ribonucleoprotein F	SNRPF	1	1	1	15.1	15.1	15.1	9.7251	0.0033113	6.0199	299940	10	14.1339	14.1013	14.3355	12.8193	12.9506	NaN
+	down	3.08155	1.32965	P21589	P21589	5-nucleotidase	NT5E	4	4	4	11.3	11.3	11.3	63.367	0.0069444	15.164	2154100	22	14.0411	14.2695	14.2803	12.8552	13.0891	12.6577
+	down	2.53327	1.33372	Q15019	Q15019	Septin-2	SEPT2	2	2	2	7.8	7.8	7.8	41.487	0.0039841	7.4659	534510	8	12.447	12.7601	12.4631	11.0194	11.5798	11.0697
+	down	1.32609	1.36231	P15153;P63000;P60763	P15153;P63000;P60763	Ras-related C3 botulinum toxin substrate 2;Ras-related C3 botulinum toxin substrate 1;Ras-related C3 botulinum toxin substrate 3	RAC2;RAC1;RAC3	5	5	4	27.1	27.1	21.4	21.429	0.006135	12.876	3593200	25	16.5873	16.7983	15.9396	15.8661	14.5149	14.8573
+	down	3.28417	1.38407	P50454	P50454	Serpin H1	SERPINH1	5	5	5	15.3	15.3	15.3	46.44	0.0064935	14.106	4220100	33	15.305	15.2832	15.261	13.7619	14.1691	13.766
+	down	1.95154	1.3873	P50990	P50990	T-complex protein 1 subunit theta	CCT8	7	7	7	16.4	16.4	16.4	59.62	0.0074074	16.233	3835800	21	14.8568	14.5373	14.2917	13.4581	13.4202	12.6456
+	down	3.99087	1.39939	P62750	P62750	60S ribosomal protein L23a	RPL23A	1	1	1	8.3	8.3	8.3	17.695	0.0038911	2.4376	1102900	5	15.2905	15.3786	15.3751	13.8166	13.9199	14.1096
+	down	2.28513	1.41273	P08758	P08758	Annexin A5	ANXA5	9	9	9	34.1	34.1	34.1	35.936	0	30.088	7141000	43	16.4307	16.0637	16.2376	14.6506	15.0119	NaN
+	down	4.23636	1.44098	P04156	P04156	Major prion protein	PRNP	1	1	1	4.7	4.7	4.7	27.661	0.0037523	2.2638	362200	6	12.9859	12.9854	12.9671	11.482	11.5951	NaN
+	down	2.08844	1.4481	H3BNC9;P08708;A0A0J9YYC4	H3BNC9;P08708;A0A0J9YYC4	40S ribosomal protein S17	RPS17	2	2	2	3.8	3.8	3.8	64.532	0.0024752	3.8421	1418400	4	13.7604	13.8936	13.8756	12.0942	12.696	NaN
+	down	2.44293	1.47033	P27824	P27824	Calnexin	CANX	6	6	6	12.7	12.7	12.7	67.567	0	22.117	7056000	30	15.8442	15.4128	15.8275	13.8974	14.5699	14.2063
+	down	2.39723	1.49297	P49327	P49327	Fatty acid synthase;[Acyl-carrier-protein] S-acetyltransferase;[Acyl-carrier-protein] S-malonyltransferase;3-oxoacyl-[acyl-carrier-protein] synthase;3-oxoacyl-[acyl-carrier-protein] reductase;3-hydroxyacyl-[acyl-carrier-protein] dehydratase;Enoyl-[acyl-carrier-protein] reductase;Oleoyl-[acyl-carrier-protein] hydrolase	FASN	8	8	8	4.5	4.5	4.5	273.42	0	20.976	2823000	19	12.5615	12.408	12.0494	11.1322	10.9462	10.4615
+	down	3.34626	1.50435	P62851	P62851	40S ribosomal protein S25	RPS25	2	2	2	15.2	15.2	15.2	13.742	0.002445	3.7618	1368700	11	15.7909	16.1448	15.7178	14.2774	14.4088	14.4542
+	down	1.55153	1.50848	Q92841;P17844	Q92841;P17844	Probable ATP-dependent RNA helicase DDX17;Probable ATP-dependent RNA helicase DDX5	DDX17;DDX5	2	2	2	3.8	3.8	3.8	80.272	0.0027397	4.4139	521040	6	11.9539	11.7362	11.7077	9.80256	10.7791	NaN
+	down	3.27716	1.50961	Q8WUM4	Q8WUM4	Programmed cell death 6-interacting protein	PDCD6IP	2	2	2	2.6	2.6	2.6	96.022	0.0022075	2.9989	369800	2	10.8831	10.8355	10.8583	9.07109	9.57552	9.40146
+	down	2.47322	1.54108	Q9Y2J2	Q9Y2J2	Band 4.1-like protein 3;Band 4.1-like protein 3. N-terminally processed	EPB41L3	2	2	2	2.7	2.7	2.7	120.68	0.0028169	4.5	585890	2	11.4755	11.3259	11.6224	9.74241	10.1246	NaN
+	down	1.50144	1.54519	P13667	P13667	Protein disulfide-isomerase A4	PDIA4	10	10	10	18.4	18.4	18.4	72.932	0	27.738	6074900	64	15.0487	14.7361	15.1978	13.6388	14.1272	12.5811
+	down	2.0908	1.56001	Q13501	Q13501	Sequestosome-1	SQSTM1	1	1	1	5.9	5.9	5.9	47.687	0.0038536	2.3776	387810	1	12.5823	11.9954	12.4594	10.9076	10.6637	NaN
+	down	1.62347	1.58809	O75915	O75915	PRA1 family protein 3	ARL6IP5	2	2	2	16	16	16	21.614	0	22.643	794630	15	15.5347	15.3637	15.259	14.2787	13.3167	NaN
+	down	3.74804	1.59213	P07858	P07858	Cathepsin B;Cathepsin B light chain;Cathepsin B heavy chain	CTSB	1	1	1	5	5	5	37.821	0.0035842	2.1298	355450	1	12.1996	12.34	12.3652	10.6845	10.7345	NaN
+	down	2.23162	1.61655	Q7L5N1	Q7L5N1	COP9 signalosome complex subunit 6	COPS6	1	1	1	4	4	4	36.163	0.0099338	1.8046	130220	1	12.0837	NaN	11.9079	10.4672	10.2913	NaN
+	down	3.08797	1.61772	Q15084	Q15084	Protein disulfide-isomerase A6	PDIA6	7	7	7	22.5	22.5	22.5	48.121	0	20.735	7532000	27	16.761	16.8095	16.6293	15.1237	15.4056	14.8173
+	down	1.31759	1.62589	P35221;P26232	P35221;P26232	Catenin alpha-1;Catenin alpha-2	CTNNA1;CTNNA2	2	2	2	2.4	2.4	2.4	100.07	0.0026525	4.193	605090	6	11.6586	11.7237	11.6835	9.38864	10.7367	NaN
+	down	2.23702	1.63142	P35222	P35222	Catenin beta-1	CTNNB1	2	2	2	3.8	3.8	3.8	85.496	0.0030395	5.2429	368680	3	11.2044	11.2011	11.1653	9.25049	9.86725	NaN
+	down	1.63009	1.63852	P00505	P00505	Aspartate aminotransferase. mitochondrial	GOT2	5	5	5	14.7	14.7	14.7	47.517	0.0060606	12.807	1889700	26	13.361	14.0933	13.9125	12.0454	12.8952	11.5107
+	down	1.62067	1.66417	Q15366;P57721	Q15366;P57721	Poly(rC)-binding protein 2;Poly(rC)-binding protein 3	PCBP2;PCBP3	5	3	3	20.3	11.8	11.8	38.58	0.004329	8.5946	2366400	6	15.1066	14.9527	15.0423	13.7976	13.8759	12.4356
+	down	2.18523	1.6708	P08195	P08195	4F2 cell-surface antigen heavy chain	SLC3A2	3	3	3	6.3	6.3	6.3	67.993	0.0037453	7.0372	1101200	12	13.4006	13.2747	13.345	11.3453	11.9933	NaN
+	down	3.88669	1.67135	Q13247	Q13247	Serine/arginine-rich splicing factor 6	SRSF6	1	1	1	2.6	2.6	2.6	39.586	0.0036036	2.1428	446840	2	13.0327	12.8785	13.0265	11.3115	11.3043	NaN
+	down	3.59116	1.67601	P11940;Q13310;Q4VXU2;Q9H361;Q5JQF8	P11940;Q13310;Q4VXU2;Q9H361	Polyadenylate-binding protein 1;Polyadenylate-binding protein 4;Polyadenylate-binding protein 1-like;Polyadenylate-binding protein 3	PABPC1;PABPC4;PABPC1L;PABPC3	4	4	4	8.5	8.5	8.5	70.67	0	34.962	2643000	15	14.3904	14.2084	14.2685	12.5539	12.6723	NaN
+	down	2.58467	1.69978	P78371	P78371	T-complex protein 1 subunit beta	CCT2	4	4	4	9.7	9.7	9.7	57.488	0.0051813	10.618	1154700	15	13.1736	12.9577	13.2641	11.9018	11.2571	11.1372
+	down	2.84031	1.72244	P40926	P40926	Malate dehydrogenase. mitochondrial	MDH2	9	9	9	33.1	33.1	33.1	35.503	0	22.643	6880400	38	16.3272	16.2855	16.0564	14.573	14.8114	14.1174
+	down	1.77553	1.73378	P55735	P55735	Protein SEC13 homolog	SEC13	1	1	1	7.1	7.1	7.1	35.54	0.002451	3.7945	607540	4	13.7047	13.6109	13.6342	11.4386	12.3937	NaN
+	down	1.93329	1.745	Q15836;L7N2F9;P63027	Q15836;L7N2F9;P63027	Vesicle-associated membrane protein 3;Vesicle-associated membrane protein 2	VAMP3;VAMP2	2	2	2	40	40	40	11.309	0.0041152	7.7243	2522400	10	16.829	17.0165	17.0192	14.6237	15.9519	15.0541
+	down	1.65208	1.77104	P30050	P30050	60S ribosomal protein L12	RPL12	4	4	4	33.9	33.9	33.9	17.818	0	44.708	2366500	35	15.768	15.6842	15.7834	13.7808	14.8988	13.2428
+	down	1.38433	1.78634	P07437;A6NNZ2;CON__ENSEMBL:ENSBTAP00000025008;Q9H4B7	P07437	Tubulin beta chain	TUBB	17	3	2	36.3	9.5	6.1	49.67	0	23.258	11895000	35	17.4656	16.7356	17.2226	14.865	16.477	14.7228
+	down	1.49304	1.79004	P62873;Q9HAV0;P62879;P16520	P62873;Q9HAV0;P62879;P16520	Guanine nucleotide-binding protein G(I)/G(S)/G(T) subunit beta-1;Guanine nucleotide-binding protein subunit beta-4;Guanine nucleotide-binding protein G(I)/G(S)/G(T) subunit beta-2;Guanine nucleotide-binding protein G(I)/G(S)/G(T) subunit beta-3	GNB1;GNB4;GNB2;GNB3	2	2	2	6.5	6.5	6.5	37.377	0.0030211	5.0903	1368900	5	14.9773	14.7952	13.5879	12.1995	13.3344	12.4564
+	down	1.39492	1.80654	O00592	O00592	Podocalyxin	PODXL	3	3	3	5.7	5.7	5.7	58.635	0.0066667	14.398	966950	12	13.7893	12.6306	13.8579	11.5117	11.7271	NaN
+	down	3.32114	1.82299	P60903	P60903	Protein S100-A10	S100A10	2	2	2	22.7	22.7	22.7	11.203	0.0022321	3.2015	2771100	2	17.5228	17.6268	17.5454	15.605	15.879	NaN
+	down	1.69501	1.83594	P62979;A0A2R8Y422;P62987;P0CG47;P0CG48	P62979;A0A2R8Y422;P62987;P0CG47;P0CG48	Ubiquitin-40S ribosomal protein S27a;Ubiquitin;40S ribosomal protein S27a;Ubiquitin-60S ribosomal protein L40;Ubiquitin;60S ribosomal protein L40;Polyubiquitin-B;Ubiquitin;Polyubiquitin-C;Ubiquitin	RPS27A;UBA52;UBB;UBC	5	5	5	44.9	44.9	44.9	17.965	0.0045249	9.1258	2875000	11	17.1314	17.0353	16.3599	15.0051	15.7468	14.2669
+	down	1.54422	1.85183	P62805	P62805	Histone H4	HIST1H4A	7	7	7	58.3	58.3	58.3	11.367	0.006993	15.331	11199000	56	18.6652	18.2051	18.6725	16.6568	17.5845	15.7461
+	down	2.24978	1.86125	P62820;P61026;P51153;Q92930;P61006;P59190	P62820	Ras-related protein Rab-1A	RAB1A	3	1	1	21.5	8.3	8.3	22.677	0.0042283	2.7916	1227300	7	14.4316	14.2445	14.4236	12.8433	12.8436	11.8292
+	down	1.39825	1.88499	P61019;Q8WUD1	P61019;Q8WUD1	Ras-related protein Rab-2A;Ras-related protein Rab-2B	RAB2A;RAB2B	6	6	6	38.2	38.2	38.2	23.545	0.0061728	12.946	2007900	24	15.0634	15.2569	14.9902	13.7232	13.9536	11.9788
+	down	2.31056	1.88703	P14625;Q58FF3	P14625	Endoplasmin	HSP90B1	21	21	19	31.5	31.5	29.8	92.468	0	159.02	34000000	139	17.7638	17.4946	17.6728	16.0393	16.1235	15.1073
+	down	2.25642	1.89467	Q9BUF5	Q9BUF5	Tubulin beta-6 chain	TUBB6	12	5	5	34.3	19.3	19.3	49.857	0	20.77	4398700	36	15.8026	15.8535	15.73	13.3026	14.5026	13.8968
+	down	2.7634	1.90858	Q00839	Q00839	Heterogeneous nuclear ribonucleoprotein U	HNRNPU	5	5	5	9.7	9.7	9.7	90.583	0	19.765	2741900	25	14.1673	14.474	14.3621	12.245	12.6068	NaN
+	down	1.44882	1.97972	P07355;A6NMY6	P07355;A6NMY6	Annexin A2;Putative annexin A2-like protein	ANXA2;ANXA2P2	20	20	20	49.6	49.6	49.6	38.604	0	323.31	46878000	161	18.8932	18.8421	18.8999	16.6859	18.0887	15.9216
+	down	1.51104	1.99107	Q13263	Q13263	Transcription intermediary factor 1-beta	TRIM28	2	2	2	2.4	2.4	2.4	88.549	0.0022676	3.2958	608690	3	12.585	12.5112	11.8223	9.76452	10.8657	NaN
+	down	1.60989	2.00833	Q16555;Q14194	Q16555	Dihydropyrimidinase-related protein 2	DPYSL2	6	6	6	16.3	16.3	16.3	62.293	0.0067568	14.572	2033200	15	14.3358	13.8768	13.8973	12.19	12.8921	11.0028
+	down	1.66556	2.02	Q8NHW5;P05388	Q8NHW5;P05388	60S acidic ribosomal protein P0-like;60S acidic ribosomal protein P0	RPLP0P6;RPLP0	5	5	5	21.1	21.1	21.1	34.364	0.00625	13.06	4715300	35	16.4457	16.2958	16.1973	13.9524	15.3641	13.5622
+	down	2.63519	2.02321	P02545	P02545	Prelamin-A/C;Lamin-A/C	LMNA	35	35	34	51.1	51.1	49.8	74.139	0	316.39	55869000	256	18.4067	18.2276	18.5349	16.3085	16.8769	15.9141
+	down	3.03573	2.03681	Q71U36;P0DPH8;P0DPH7;Q6PEY2;Q9NY65	Q71U36;P0DPH8;P0DPH7;Q6PEY2	Tubulin alpha-1A chain;Tubulin alpha-3E chain	TUBA1A;TUBA3E	12	1	0	41.2	2.9	0	50.135	0.0042735	2.8212	787520	6	13.4501	13.3529	13.3671	11.1544	11.552	NaN
+	down	2.03919	2.04804	Q14974	Q14974	Importin subunit beta-1	KPNB1	3	3	3	4.6	4.6	4.6	97.169	0.0034722	6.4266	662950	9	12.6377	11.735	12.1528	10.0685	10.1857	NaN
+	down	3.99958	2.06189	Q8WUP2	Q8WUP2	Filamin-binding LIM protein 1	FBLIM1	1	1	1	4.3	4.3	4.3	40.669	0.0025707	3.9666	301270	4	12.2203	12.3087	12.4091	10.28	10.2217	NaN
+	down	1.7349	2.06824	P80723	P80723	Brain acid soluble protein 1	BASP1	4	4	4	33.9	33.9	33.9	22.693	0.0062112	12.979	1144900	11	15.0645	14.0211	14.6119	12.2193	12.7759	NaN
+	down	2.41503	2.06889	P62829	P62829	60S ribosomal protein L23	RPL23	2	2	2	20	20	20	14.865	0.0032154	5.5797	1622000	7	15.7283	15.5092	15.3807	13.1492	14.1277	13.1346
+	down	4.12912	2.1018	O60506	O60506	Heterogeneous nuclear ribonucleoprotein Q	SYNCRIP	4	4	2	7.4	7.4	4.2	69.602	0.004386	8.7804	1659500	14	13.7896	13.8131	13.6678	11.8825	11.4934	11.5892
+	down	3.51022	2.12627	Q8IYT4	Q8IYT4	Katanin p60 ATPase-containing subunit A-like 2	KATNAL2	1	1	1	2.2	2.2	2.2	61.252	0.0037594	2.2645	1016700	1	13.3062	13.1206	13.3462	NaN	11.0443	11.2186
+	down	2.22094	2.13185	Q9Y3U8	Q9Y3U8	60S ribosomal protein L36	RPL36	2	2	2	20	20	20	12.254	0.0028818	4.6251	1250400	14	16.2886	16.7284	16.8599	15.1487	14.4325	13.9001
+	down	1.27271	2.13911	Q03252	Q03252	Lamin-B2	LMNB2	4	3	3	7.3	6	6	69.948	0.003876	7.3036	651910	7	12.0444	12.1127	12.6257	9.25174	10.9919	NaN
+	down	1.80662	2.20093	P68363;P68366;A6NHL2	P68363;P68366	Tubulin alpha-1B chain;Tubulin alpha-4A chain	TUBA1B;TUBA4A	12	12	1	41.2	41.2	2.9	50.151	0	323.31	39725000	87	18.594	18.9995	19.1505	16.3918	17.7291	16.0203
+	down	2.57235	2.21028	Q8NBS9	Q8NBS9	Thioredoxin domain-containing protein 5	TXNDC5	5	5	5	13.9	13.9	13.9	47.628	0.0054348	11.252	3339400	16	15.4914	15.0311	15.1833	13.5196	13.0848	12.4704
+	down	2.40548	2.21762	Q96AY3	Q96AY3	Peptidyl-prolyl cis-trans isomerase FKBP10	FKBP10	2	2	2	5.3	5.3	5.3	64.244	0.0027322	4.4115	721110	9	12.7064	12.4077	12.615	10.0249	10.6926	NaN
+	down	1.29105	2.22351	P29590	P29590	Protein PML	PML	2	2	2	2.6	2.6	2.6	97.55	0.0031348	5.4661	386710	5	12.0509	10.421	10.4131	8.81243	8.66391	NaN
+	down	3.93468	2.24908	P38646	P38646	Stress-70 protein. mitochondrial	HSPA9	11	11	11	21.8	21.8	21.8	73.68	0	37.532	9665100	44	16.2877	16.0143	15.9205	13.9715	13.8757	13.6281
+	down	2.35806	2.27309	Q99961	Q99961	Endophilin-A2	SH3GL1	1	1	1	3.5	3.5	3.5	41.489	0.0039293	2.5275	371750	2	12.854	12.5149	12.7943	10.7945	10.1015	NaN
+	down	3.46149	2.28164	P49588	P49588	Alanine--tRNA ligase. cytoplasmic	AARS	2	2	2	2.8	2.8	2.8	106.81	0.0024814	3.8458	403100	2	11.2283	11.1129	11.1214	8.71994	9.02517	NaN
+	down	1.33811	2.28406	Q9Y3F4	Q9Y3F4	Serine-threonine kinase receptor-associated protein	STRAP	2	2	2	9.7	9.7	9.7	38.438	0	99.801	679770	6	13.5013	13.4971	12.3436	10.182	11.4779	NaN
+	down	4.05987	2.30535	Q99536	Q99536	Synaptic vesicle membrane protein VAT-1 homolog	VAT1	3	3	3	10.7	10.7	10.7	41.92	0.0036765	6.884	1769000	18	14.9277	14.8506	14.8884	12.6809	12.765	12.3048
+	down	1.65466	2.315	P60866	P60866	40S ribosomal protein S20	RPS20	2	2	2	22.7	22.7	22.7	13.373	0.0023202	3.4996	1075800	5	15.8901	15.8538	15.8454	12.838	14.2583	NaN
+	down	1.87367	2.32077	P16284	P16284	Platelet endothelial cell adhesion molecule	PECAM1	3	3	3	7.3	7.3	7.3	82.521	0.0055249	11.532	1127100	12	12.363	12.9057	12.8767	11.0051	9.36076	10.8173
+	down	2.57475	2.32963	A0A0A6YYG9;P59998	A0A0A6YYG9;P59998	Actin-related protein 2/3 complex subunit 4	ARPC4-TTLL3;ARPC4	1	1	1	1.8	1.8	1.8	71.718	0.0036298	2.1734	385850	10	12.3138	NaN	12.2585	10.0737	9.8393	NaN
+	down	3.89163	2.33089	Q14444	Q14444	Caprin-1	CAPRIN1	1	1	1	1.7	1.7	1.7	78.365	0.0086806	1.956	492940	2	12.8249	12.6197	12.81	10.4613	10.38	NaN
+	down	2.45539	2.33116	Q00765	Q00765	Receptor expression-enhancing protein 5	REEP5	1	1	1	5.3	5.3	5.3	21.493	0.003663	2.2105	417700	4	14.4026	14.033	14.417	11.6525	12.2536	NaN
+	down	2.26776	2.33802	P11413	P11413	Glucose-6-phosphate 1-dehydrogenase	G6PD	2	2	2	5	5	5	59.256	0.0042735	8.5736	576350	4	12.2386	12.302	12.1653	9.47052	10.3241	NaN
+	down	2.8053	2.35214	Q6NZI2	Q6NZI2	Polymerase I and transcript release factor	PTRF	5	5	5	21.5	21.5	21.5	43.476	0	46.153	6441500	19	16.7642	16.709	16.817	14.6387	14.7891	13.806
+	down	2.59481	2.35724	Q15149	Q15149	Plectin	PLEC	68	68	68	18.6	18.6	18.6	531.78	0	171.91	31017000	184	14.8114	14.6609	14.9047	12.5433	12.9678	11.7942
+	down	2.21394	2.35813	P26599	P26599	Polypyrimidine tract-binding protein 1	PTBP1	2	2	2	6.8	6.8	6.8	57.221	0.0035842	6.6057	660190	7	13.4446	13.2528	13.2409	10.514	11.3953	NaN
+	down	2.04019	2.39177	Q9H8Y8	Q9H8Y8	Golgi reassembly-stacking protein 2	GORASP2	2	2	2	6.2	6.2	6.2	47.145	0.0026316	4.1108	352780	3	12.1817	13.0901	13.1131	10.3833	10.4231	NaN
+	down	1.84684	2.39696	P07954	P07954	Fumarate hydratase. mitochondrial	FH	4	4	4	13.7	13.7	13.7	54.636	0.0054945	11.456	1173700	12	13.1146	13.7817	13.7924	10.5213	12.2211	10.7554
+	down	4.03503	2.41349	Q16881	Q16881	Thioredoxin reductase 1. cytoplasmic	TXNRD1	3	3	3	8.8	8.8	8.8	70.905	0.005814	12.451	1058400	5	13.3706	12.9721	13.1718	10.8554	10.8598	10.5589
+	down	2.6723	2.4323	P08865	P08865	40S ribosomal protein SA	RPSA	5	5	5	25.4	25.4	25.4	32.854	0	23.3	2522500	18	15.411	16.226	15.2164	12.9257	13.4529	13.1779
+	down	2.73635	2.44612	Q01082;P11277	Q01082	Spectrin beta chain. non-erythrocytic 1	SPTBN1	12	12	11	7.3	7.3	6.9	274.61	0	41.798	3362400	45	12.9245	12.7758	12.5972	10.0542	10.5852	NaN
+	down	2.75663	2.46143	Q09666	Q09666	Neuroblast differentiation-associated protein AHNAK	AHNAK	40	40	40	16.2	16.2	16.2	629.09	0	102.32	21254000	121	13.9395	13.9748	13.9028	11.7649	11.8497	10.8182
+	down	1.53712	2.47357	P35637;Q92804	P35637;Q92804	RNA-binding protein FUS;TATA-binding protein-associated factor 2N	FUS;TAF15	2	2	2	5.7	5.7	5.7	53.425	0.0027027	4.3765	900160	3	14.9042	13.7611	13.9007	11.1506	12.2796	NaN
+	down	4.71112	2.48368	P51991	P51991	Heterogeneous nuclear ribonucleoprotein A3	HNRNPA3	5	5	5	16.4	16.4	16.4	39.594	0.0055866	11.689	3767000	13	15.8373	15.6509	15.8142	13.1157	13.4126	13.3231
+	down	1.92486	2.48841	Q15233	Q15233	Non-POU domain-containing octamer-binding protein	NONO	5	4	4	14.2	12.5	12.5	54.231	0.0039062	7.3134	1019200	4	13.2018	13.6246	14.2572	10.91	11.5021	NaN
+	down	3.52029	2.50073	P17066;P48741	P17066	Heat shock 70 kDa protein 6	HSPA6	5	2	1	8.2	4.2	1.7	71.027	0	130.34	5382000	18	15.3155	15.3055	15.4722	12.7176	13.0098	NaN
+	down	2.37635	2.51425	P30101	P30101	Protein disulfide-isomerase A3	PDIA3	15	15	15	29.9	29.9	29.9	56.782	0	232.96	16140000	54	17.1799	17.219	17.3128	15.0718	15.2226	13.8746
+	down	3.56361	2.52113	P21291	P21291	Cysteine and glycine-rich protein 1	CSRP1	3	3	3	21.8	21.8	21.8	20.567	0.0035587	6.5602	1223000	5	14.973	14.687	14.9856	12.3511	12.3704	NaN
+	down	2.21875	2.52287	P34932;O95757	P34932	Heat shock 70 kDa protein 4	HSPA4	4	4	3	6.3	6.3	4.6	94.33	0.0057803	12.437	815180	8	12.0056	11.8852	12.7082	9.4824	9.87113	NaN
+	down	2.2378	2.52587	P61160	P61160	Actin-related protein 2	ACTR2	3	3	3	10.2	10.2	10.2	44.76	0.0036496	6.82	1191200	10	14.7022	14.6233	14.6031	11.6416	12.5925	NaN
+	down	3.76762	2.54514	P17813	P17813	Endoglin	ENG	6	6	6	13.4	13.4	13.4	70.577	0.0060976	12.868	1992000	21	14.7829	14.9737	14.9794	12.4605	12.2732	NaN
+	down	4.6401	2.59673	Q96CX2	Q96CX2	BTB/POZ domain-containing protein KCTD12	KCTD12	2	2	2	7.4	7.4	7.4	35.7	0.0063694	13.699	580370	7	13.503	13.3625	13.4714	10.8677	10.8301	NaN
+	down	2.28776	2.59784	P21333	P21333	Filamin-A	FLNA	44	44	40	26.8	26.8	24.7	280.74	0	219.9	35175000	180	16.2844	16.0355	16.0813	13.7965	14.1728	12.6383
+	down	2.29194	2.61686	P31943;P55795	P31943;P55795	Heterogeneous nuclear ribonucleoprotein H;Heterogeneous nuclear ribonucleoprotein H. N-terminally processed;Heterogeneous nuclear ribonucleoprotein H2	HNRNPH1;HNRNPH2	8	8	6	25.8	25.8	19.8	49.229	0	57.926	7555100	38	17.1921	16.0623	17.1188	14.3179	14.6005	13.6042
+	down	3.06981	2.62152	O95399	O95399	Urotensin-2	UTS2	1	1	1	6.5	6.5	6.5	14.295	0.0068027	14.902	2166900	3	16.9041	NaN	17.057	14.363	14.355	NaN
+	down	2.2309	2.64205	P23246	P23246	Splicing factor. proline- and glutamine-rich	SFPQ	10	10	9	17.4	17.4	16.3	76.149	0.0081301	18.042	3809000	20	15.2035	14.4714	15.4313	12.4334	12.3533	NaN
+	down	2.22316	2.65401	P49411	P49411	Elongation factor Tu. mitochondrial	TUFM	6	6	6	17.3	17.3	17.3	49.541	0.0072993	16.165	2471900	20	14.3627	14.3731	14.3063	11.7936	12.5012	10.7852
+	down	1.71786	2.71206	P26641	P26641	Elongation factor 1-gamma	EEF1G	4	4	4	13.7	13.7	13.7	50.118	0.0052083	10.691	1930800	15	14.4914	14.4965	14.5522	11.0135	12.5891	NaN
+	down	1.50655	2.73008	Q9Y4L1	Q9Y4L1	Hypoxia up-regulated protein 1	HYOU1	2	2	2	3.4	3.4	3.4	111.33	0.0025253	3.9131	408180	4	11.2434	11.0674	11.0503	8.958	9.46791	6.74483
+	down	4.31716	2.74061	Q16629	Q16629	Serine/arginine-rich splicing factor 7	SRSF7	3	3	2	16.8	16.8	10.9	27.366	0.0031949	5.5717	1466100	2	15.1382	15.4093	15.5268	12.499	12.796	12.5575
+	down	2.99773	2.74103	Q9BV94	Q9BV94	ER degradation-enhancing alpha-mannosidase-like protein 2	EDEM2	1	1	1	2.2	2.2	2.2	64.752	0.0027174	4.41	795680	0	13.6495	13.1302	13.2397	10.6782	10.5192	NaN
+	down	4.12656	2.79231	Q14315	Q14315	Filamin-C	FLNC	7	3	3	4.1	2.1	2.1	291.02	0.003861	7.3029	1480400	7	11.5927	11.5455	11.4608	8.63941	8.84204	NaN
+	down	3.85746	2.79486	Q9BQE3	Q9BQE3	Tubulin alpha-1C chain	TUBA1C	12	2	2	41.4	9.1	9.1	49.895	0.0053476	10.937	881020	10	13.6897	13.5941	13.5613	10.6864	10.9539	NaN
+	down	3.77923	2.84018	Q9NQC3	Q9NQC3	Reticulon-4	RTN4	4	4	4	6.3	6.3	6.3	129.93	0.0048309	9.9199	3646600	21	14.0672	14.6698	14.5793	11.4741	11.7723	11.5494
+	down	2.08986	2.84622	P10809	P10809	60 kDa heat shock protein. mitochondrial	HSPD1	20	20	20	44.9	44.9	44.9	61.054	0	168.18	26110000	111	17.937	17.9004	17.6388	15.1939	15.8503	13.8934
+	down	1.66624	2.87245	A0A1B0GU03;P07339	A0A1B0GU03;P07339	Cathepsin D;Cathepsin D light chain;Cathepsin D heavy chain	CTSD	1	1	1	3.1	3.1	3.1	62.701	0.011309	1.7706	253160	1	11.4685	11.5896	11.4876	9.51325	7.77235	NaN
+	down	2.33352	2.87802	P23284	P23284	Peptidyl-prolyl cis-trans isomerase B	PPIB	7	7	7	32.9	32.9	32.9	23.742	0.0076336	16.445	6054500	53	17.0862	16.3428	17.2235	14.6031	14.2265	13.1888
+	down	5.90176	2.89015	P61978	P61978	Heterogeneous nuclear ribonucleoprotein K	HNRNPK	8	8	8	22	22	22	50.976	0	41.393	6993700	30	16.3797	16.3747	16.5231	13.4703	13.6025	13.5343
+	down	5.33024	2.89178	P30084	P30084	Enoyl-CoA hydratase. mitochondrial	ECHS1	2	2	2	13.1	13.1	13.1	31.387	0.0028249	4.5067	520660	6	13.1637	13.0968	13.0711	10.2046	10.2329	NaN
+	down	1.9472	2.90466	P22626	P22626	Heterogeneous nuclear ribonucleoproteins A2/B1	HNRNPA2B1	9	9	9	28.9	28.9	28.9	37.429	0	39.549	7493800	73	16.9692	16.0884	16.6708	13.5324	14.7735	12.7085
+	down	2.01066	2.91478	P55209	P55209	Nucleosome assembly protein 1-like 1	NAP1L1	3	3	3	11.8	11.8	11.8	45.374	0	20.277	2533800	11	15.7693	16.0534	15.0638	11.6092	13.3681	13.1649
+	down	1.66197	2.93607	Q01130;Q9BRL6	Q01130;Q9BRL6	Serine/arginine-rich splicing factor 2;Serine/arginine-rich splicing factor 8	SRSF2;SRSF8	2	2	2	11.3	11.3	11.3	25.476	0	69.079	1689300	10	16.0437	14.9349	16.1269	12.1666	13.365	NaN
+	down	4.17221	2.94176	P07237	P07237	Protein disulfide-isomerase	P4HB	11	11	11	29.1	29.1	29.1	57.116	0	160.89	14426000	34	17.1023	16.9363	16.5843	13.8491	14.0871	13.8614
+	down	1.81864	2.95635	Q9Y490;Q9Y4G6	Q9Y490	Talin-1	TLN1	30	30	30	21.5	21.5	21.5	269.76	0	112.54	13169000	90	14.8377	14.81	14.7276	12.3638	12.7407	10.4017
+	down	3.33409	2.97234	O43707;P35609;Q08043	O43707	Alpha-actinin-4	ACTN4	22	22	12	30.8	30.8	18.2	104.85	0	203.19	19222000	85	16.7802	16.3647	16.7256	13.5227	14.1356	13.2952
+	down	4.2521	2.9959	P84090	P84090	Enhancer of rudimentary homolog	ERH	2	2	2	24	24	24	12.259	0.0048544	10.102	1530500	8	16.6429	16.4134	16.5037	13.4992	13.5489	NaN
+	down	4.1962	3.02844	P31942	P31942	Heterogeneous nuclear ribonucleoprotein H3	HNRNPH3	2	2	2	9	9	9	36.926	0.0045045	9.1184	827390	11	13.9929	14.1793	13.9551	11.0481	10.9799	NaN
+	down	2.72256	3.06058	Q14103	Q14103	Heterogeneous nuclear ribonucleoprotein D0	HNRNPD	4	4	4	15.5	15.5	15.5	38.434	0	36.901	4673900	22	16.9061	16.0896	16.9229	13.6788	12.9847	14.0732
+	down	1.87267	3.11897	P15311	P15311	Ezrin	EZR	3	2	2	6.3	4.8	4.8	69.412	0.0022371	3.2031	666810	2	12.6692	12.4742	12.7253	8.71894	10.2889	NaN
+	down	3.39312	3.13337	P31949	P31949	Protein S100-A11;Protein S100-A11. N-terminally processed	S100A11	3	3	3	34.3	34.3	34.3	11.74	0	39.165	3491300	30	17.854	17.5005	17.6167	14.572	14.9626	14.0365
+	down	2.58377	3.13794	P09651;A0A2R8Y4L2;Q32P51	P09651;A0A2R8Y4L2	Heterogeneous nuclear ribonucleoprotein A1;Heterogeneous nuclear ribonucleoprotein A1. N-terminally processed	HNRNPA1	7	7	7	22.3	22.3	22.3	38.746	0.0073529	16.195	4604800	25	16.3453	16.1859	16.0092	13.5644	13.4359	12.1263
+	down	3.33315	3.17103	P12814	P12814	Alpha-actinin-1	ACTN1	22	13	13	31.2	19.5	19.5	103.06	0	46.375	5609000	53	15.2392	14.8842	14.7088	12.1448	11.898	11.2762
+	down	1.93838	3.17679	P11021	P11021	78 kDa glucose-regulated protein	HSPA5	24	24	23	41.4	41.4	41.4	72.332	0	316.49	54334000	139	19.1255	18.8401	19.0346	16.1181	16.886	14.4658
+	down	4.93132	3.18398	P52209	P52209	6-phosphogluconate dehydrogenase. decarboxylating	PGD	1	1	1	3.5	3.5	3.5	53.139	0.00369	2.2418	474250	1	12.5544	12.5193	12.6237	9.32955	9.43417	NaN
+	down	3.2264	3.19426	P12004	P12004	Proliferating cell nuclear antigen	PCNA	2	2	2	10.7	10.7	10.7	28.768	0.0031546	5.5044	820560	4	13.9065	13.8216	14.1311	10.9863	10.5313	NaN
+	down	5.62481	3.19937	P06753	P06753	Tropomyosin alpha-3 chain	TPM3	7	2	2	24.6	8.4	8.4	32.95	0.0029851	4.9868	972130	6	14.2388	14.1168	14.1104	10.8199	11.0085	11.0395
+	down	2.29675	3.23153	P30048	P30048	Thioredoxin-dependent peroxide reductase. mitochondrial	PRDX3	4	4	4	17.2	17.2	17.2	27.692	0.0043668	8.757	2036500	10	15.3077	15.2522	15.455	11.5326	12.681	NaN
+	down	4.87413	3.26587	P27348	P27348	14-3-3 protein theta	YWHAQ	4	2	2	18	10.2	10.2	27.764	0	39.526	1225500	13	14.707	14.6012	14.738	11.3809	11.4514	NaN
+	down	2.47388	3.28234	Q16643	Q16643	Drebrin	DBN1	3	3	3	7.6	7.6	7.6	71.428	0.0041494	7.864	1265600	10	14.0267	13.2118	14.0989	10.6463	10.3473	NaN
+	down	1.85993	3.29358	Q9Y696	Q9Y696	Chloride intracellular channel protein 4	CLIC4	2	2	2	13.4	13.4	13.4	28.772	0.0029326	4.6973	892110	5	14.2817	14.2155	13.891	10.0125	11.6592	NaN
+	down	1.59379	3.30856	P13797;P13796;Q14651	P13797	Plastin-3	PLS3	4	4	4	8.4	8.4	8.4	70.81	0.0054054	11.144	1470700	8	13.2481	14.048	13.282	11.1877	9.24724	NaN
+	down	4.03132	3.34919	P55072	P55072	Transitional endoplasmic reticulum ATPase	VCP	18	18	18	31	31	31	89.321	0	78.346	10693000	51	16.2368	16.2491	15.8451	12.516	13.0745	12.6929
+	down	2.19004	3.36981	P07602	P07602	Prosaposin;Saposin-A;Saposin-B-Val;Saposin-B;Saposin-C;Saposin-D	PSAP	3	3	3	7.4	7.4	7.4	58.112	0.0040161	7.5058	1006200	7	13.4446	13.2029	13.2479	10.5792	9.27805	NaN
+	down	4.32791	3.3704	Q13813	Q13813	Spectrin alpha chain. non-erythrocytic 1	SPTAN1	10	10	10	5.7	5.7	5.7	284.54	0	26.39	4699000	22	13.4136	13.3469	13.2196	9.87868	10.034	NaN
+	down	3.42909	3.37808	P52565	P52565	Rho GDP-dissociation inhibitor 1	ARHGDIA	3	3	3	14.2	14.2	14.2	23.207	0.0063291	13.207	3335600	16	17.1759	17.1143	17.088	13.6363	14.3192	13.2886
+	down	2.80124	3.40586	P08238;Q58FF7;Q58FF8	P08238	Heat shock protein HSP 90-beta	HSP90AB1	20	18	13	33.3	31.4	23.3	83.263	0	136.22	34049000	123	18.3051	18.2274	18.0521	15.2533	15.2037	13.91
+	down	3.76166	3.40653	Q99439	Q99439	Calponin-2	CNN2	2	2	2	8.1	8.1	8.1	33.697	0.0033003	6.0072	796840	3	14.3435	14.1329	14.1927	NaN	10.6531	10.9799
+	down	1.77514	3.46139	P22314	P22314	Ubiquitin-like modifier-activating enzyme 1	UBA1	6	6	6	8.6	8.6	8.6	117.85	0	24.268	1771100	22	13.1706	13.4667	13.18	8.86731	10.7548	NaN
+	down	2.04373	3.57093	Q9UMX0;Q9NRR5	Q9UMX0;Q9NRR5	Ubiquilin-1;Ubiquilin-4	UBQLN1;UBQLN4	1	1	1	2.7	2.7	2.7	62.518	0.016641	1.6776	214730	1	12.3609	12.2974	12.3497	7.97441	9.55572	NaN
+	down	3.38209	3.62718	Q86V81	Q86V81	THO complex subunit 4	ALYREF	2	2	2	11.3	11.3	11.3	26.888	0.0032258	5.6312	951080	6	14.6342	14.6104	14.1586	10.9215	10.7596	NaN
+	down	3.20043	3.64839	Q92945	Q92945	Far upstream element-binding protein 2	KHSRP	3	3	3	5.2	5.2	5.2	73.114	0.0033557	6.1318	744290	8	12.4874	13.059	12.5177	8.99961	9.07973	NaN
+	down	2.34414	3.64994	Q15942	Q15942	Zyxin	ZYX	7	7	7	17.7	17.7	17.7	61.277	0	36.285	3547100	32	15.4556	15.4428	15.6035	11.2223	12.4791	NaN
+	down	3.35544	3.65315	P04406;O14556	P04406	Glyceraldehyde-3-phosphate dehydrogenase	GAPDH	10	10	10	39.7	39.7	39.7	36.053	0	37.462	21584000	53	18.7702	18.226	18.6183	14.8217	14.9483	NaN
+	down	3.42385	3.65787	P04075	P04075	Fructose-bisphosphate aldolase A	ALDOA	8	8	8	25.3	25.3	25.3	39.42	0	29.87	8033100	24	16.5558	16.4882	16.9759	12.4658	13.1161	13.4644
+	down	2.83689	3.69213	P07195	P07195	L-lactate dehydrogenase B chain	LDHB	6	5	5	22.8	19.2	19.2	36.638	0.0047847	9.8095	2687000	11	15.6414	15.6369	15.2302	11.445	12.1764	NaN
+	down	2.16765	3.70414	Q06830;P32119	Q06830	Peroxiredoxin-1	PRDX1	9	9	9	48.7	48.7	48.7	22.11	0	20.419	12707000	20	18.0898	17.432	18.1775	14.6368	15.0916	12.8584
+	down	2.84257	3.71283	Q14192	Q14192	Four and a half LIM domains protein 2	FHL2	4	4	4	23.3	23.3	23.3	32.193	0.0052356	10.71	1026600	13	14.2257	14.0579	14.1314	10.8531	9.99788	NaN
+	down	2.07958	3.7179	Q13561	Q13561	Dynactin subunit 2	DCTN2	4	4	4	17	17	17	44.23	0.003937	7.3683	1017600	4	13.9216	14.0663	13.9104	9.45273	11.0436	NaN
+	down	2.94102	3.76467	O75369	O75369	Filamin-B	FLNB	28	26	26	16.2	15.5	15.5	278.16	0	64.018	16440000	83	15.199	14.988	15.079	11.1109	12.1858	10.6753
+	down	4.26689	3.79161	P19338	P19338	Nucleolin	NCL	8	8	8	17.3	17.3	17.3	76.613	0	24.077	8222700	25	16.0765	16.3372	16.0205	12.4332	12.6252	12.001
+	down	2.42854	3.80868	Q07955	Q07955	Serine/arginine-rich splicing factor 1	SRSF1	6	6	6	27.4	27.4	27.4	27.744	0.0059524	12.627	2152300	12	15.5478	15.6431	15.7961	11.2472	12.4602	NaN
+	down	4.08354	3.82521	P06748	P06748	Nucleophosmin	NPM1	8	8	8	41.5	41.5	41.5	32.575	0	67.125	9878000	28	18.0209	18.0795	17.7797	14.1251	14.5132	13.7662
+	down	2.63196	3.83097	P11142;P54652;P34931	P11142	Heat shock cognate 71 kDa protein	HSPA8	23	22	19	40.2	40.2	36.2	70.897	0	106.72	42504000	97	18.5968	18.4714	18.6634	15.0413	15.5229	13.6744
+	down	2.65688	3.86746	P07900;Q14568;Q58FF6	P07900	Heat shock protein HSP 90-alpha	HSP90AA1	14	9	9	19.7	11.7	11.7	84.659	0	83.374	5179900	25	15.8088	15.2043	15.4161	10.9233	12.6385	11.265
+	down	1.46351	3.89952	Q9P2E9	Q9P2E9	Ribosome-binding protein 1	RRBP1	8	8	8	9.2	9.2	9.2	152.45	0.0064516	13.939	1945300	16	12.887	12.6366	12.3317	7.33065	10.1072	NaN
+	down	4.03765	3.90104	Q14847	Q14847	LIM and SH3 domain protein 1	LASP1	4	4	4	19.9	19.9	19.9	29.717	0	42.565	2415300	16	15.7118	15.744	15.7826	11.667	12.0232	NaN
+	down	1.28106	3.90851	P61981	P61981	14-3-3 protein gamma;14-3-3 protein gamma. N-terminally processed	YWHAG	4	3	3	17.8	13.8	13.8	28.302	0.0045872	9.2398	703940	5	14.2862	12.0679	13.8437	8.2903	10.6912	NaN
+	down	3.09884	3.93248	P09382	P09382	Galectin-1	LGALS1	4	4	4	39.3	39.3	39.3	14.716	0	224.02	21177000	33	19.3518	19.9607	18.9507	14.9107	15.5614	15.9937
+	down	3.50054	3.98139	P00338;Q6ZMR3;P07864	P00338	L-lactate dehydrogenase A chain	LDHA	6	6	5	22.3	22.3	18.7	36.688	0	35.556	9311700	34	17.2132	17.1262	17.2006	13.4428	13.6303	12.5228
+	down	4.41632	4.05636	P07910;A0A0G2JPF8;A0A0G2JNQ3;P0DMR1;O60812;B7ZW38;B2RXH8	P07910	Heterogeneous nuclear ribonucleoproteins C1/C2	HNRNPC	4	4	4	15.7	15.7	15.7	33.67	0.0046729	9.4775	3598600	12	16.1286	16.1751	15.6251	11.9934	12.0528	11.7136
+	down	1.97517	4.07099	Q8IZP2;P50502;Q8NFI4	Q8IZP2;P50502;Q8NFI4	Putative protein FAM10A4;Hsc70-interacting protein;Putative protein FAM10A5	ST13P4;ST13;ST13P5	3	3	3	15.4	15.4	15.4	27.406	0.0031746	5.5193	1197400	4	15.7434	15.1129	15.1589	NaN	10.3801	12.1547
+	down	4.84163	4.08253	Q13283	Q13283	Ras GTPase-activating protein-binding protein 1	G3BP1	3	3	3	9	9	9	52.164	0.0033223	6.0945	804750	3	13.5857	13.4354	13.5292	9.36545	9.50299	NaN
+	down	3.20367	4.11024	P17980	P17980	26S protease regulatory subunit 6A	PSMC3	4	4	4	13.2	13.2	13.2	49.203	0.0051546	10.518	738960	9	13.3961	13.0237	12.823	9.19	8.75134	NaN
+	down	2.02816	4.11635	Q9Y2D5	Q9Y2D5	A-kinase anchor protein 2	AKAP2	3	3	3	4.2	4.2	4.2	94.659	0.0031847	5.522	529840	7	12.0546	12.1925	12.3253	8.98843	7.16048	NaN
+	down	2.42425	4.17824	O00299	O00299	Chloride intracellular channel protein 1	CLIC1	8	8	8	39.8	39.8	39.8	26.922	0	19.523	5253000	23	16.7805	16.7144	16.798	11.9058	13.2663	NaN
+	down	3.00415	4.18091	P08670;P41219;CON__Q9DCV7;CON__P05787;CON__Q9H552;P05787;Q16352;P07197;P07196	P08670	Vimentin	VIM	45	45	39	67.6	67.6	60.3	53.651	0	323.31	321230000	218	21.8486	21.5281	21.0077	17.0379	18.0944	16.7094
+	down	2.84188	4.22032	P14618;P30613	P14618	Pyruvate kinase PKM	PKM	14	14	14	38.6	38.6	38.6	57.936	0	48.398	9050000	61	16.1789	16.3749	16.3727	11.0179	12.6289	12.6188
+	down	2.24536	4.28173	P25398	P25398	40S ribosomal protein S12	RPS12	2	2	2	21.2	21.2	21.2	14.515	0.0028571	4.5692	1493900	8	16.2885	15.2583	16.4105	11.2052	12.2029	NaN
+	down	1.25384	4.29561	P17096	P17096	High mobility group protein HMG-I/HMG-Y	HMGA1	3	3	3	41.1	41.1	41.1	11.676	0.0030303	5.1426	2865800	5	15.8254	17.9354	16.8683	14.0485	9.60422	14.0896
+	down	2.88705	4.29905	Q01518	Q01518	Adenylyl cyclase-associated protein 1	CAP1	7	7	7	16.8	16.8	16.8	51.901	0	47.261	2822500	22	15.0684	15.0226	14.7395	10.1908	11.0981	NaN
+	down	2.46488	4.30955	P63104;P31947	P63104	14-3-3 protein zeta/delta	YWHAZ	12	12	10	57.6	57.6	49.8	27.745	0	56.632	9471300	44	17.9262	17.2179	17.7673	13.7512	14.1991	12.0324
+	down	1.16454	4.32978	P19105;O14950;P24844	P19105;O14950	Myosin regulatory light chain 12A;Myosin regulatory light chain 12B	MYL12A;MYL12B	6	6	6	46.2	46.2	46.2	19.794	0	28.4	6650200	29	17.8322	17.6161	17.7597	14.7593	15.5198	9.93961
+	down	3.95538	4.49556	Q05682	Q05682	Caldesmon	CALD1	8	8	8	15.3	15.3	15.3	93.23	0	19.923	4012800	17	15.4846	15.352	15.7753	10.9885	11.095	NaN
+	down	3.71439	4.59287	P29692	P29692	Elongation factor 1-delta	EEF1D	7	7	7	29.5	29.5	29.5	31.121	0	51.709	3362700	12	15.7597	16.2151	16.1532	11.3307	11.5689	NaN
+	down	3.20437	4.65245	P27797	P27797	Calreticulin	CALR	10	10	10	42.7	42.7	42.7	48.141	0	32.02	13822000	34	18.1462	17.2808	17.4704	13.4489	13.3059	12.1852
+	down	3.61639	4.68923	P07737;CON__P02584	P07737	Profilin-1	PFN1	5	5	5	50	50	50	15.054	0.0080645	17.913	2496300	14	16.713	16.2285	16.2814	11.8618	11.5751	NaN
+	down	2.49613	4.86076	P48681	P48681	Nestin	NES	14	14	14	12.6	12.6	12.6	177.44	0	59.069	6230300	44	14.4939	14.4728	14.3611	9.28244	11.0344	8.42869
+	down	3.23939	4.88091	P05387	P05387	60S acidic ribosomal protein P2	RPLP2	3	3	2	53.9	53.9	39.1	11.665	0.0042194	8.0187	7457300	15	18.9486	18.8312	18.8844	13.5906	14.4238	NaN
+	down	1.87721	4.88407	Q99729	Q99729	Heterogeneous nuclear ribonucleoprotein A/B	HNRNPAB	3	3	3	13.3	13.3	13.3	36.224	0.005	10.296	790960	8	14.4224	13.4907	14.5735	8.18364	10.3726	NaN
+	down	2.94728	4.90173	P60660;P14649	P60660	Myosin light polypeptide 6	MYL6	5	5	5	31.8	31.8	31.8	16.93	0	22.681	10904000	18	18.4424	18.358	18.4465	13.6847	14.4342	12.4227
+	down	2.47615	4.91623	P18669;Q8N0Y7;P15259	P18669;Q8N0Y7	Phosphoglycerate mutase 1;Probable phosphoglycerate mutase 4	PGAM1;PGAM4	3	3	3	22	22	22	28.804	0.0040486	7.5454	2243300	4	15.7982	15.7716	15.6857	11.4674	11.766	9.27345
+	down	1.6885	4.91791	P13639	P13639	Elongation factor 2	EEF2	14	14	13	20.5	20.5	19.3	95.337	0	58.127	6981500	50	15.4048	15.375	15.4006	11.3644	12.1881	7.87418
+	down	3.34115	5.14272	P18206	P18206	Vinculin	VCL	10	10	10	11.9	11.9	11.9	123.8	0	56.267	3285800	20	13.5871	13.7133	14.0009	8.27384	8.97487	NaN
+	down	3.04853	5.17743	P27816	P27816	Microtubule-associated protein 4	MAP4	5	5	5	8.3	8.3	8.3	121	0.0050505	10.398	2435100	14	13.5168	13.6226	13.5889	7.23477	8.91495	9.04636
+	down	2.72247	5.20334	P37802	P37802	Transgelin-2	TAGLN2	7	7	7	40.7	40.7	40.7	22.391	0	37.134	8306600	24	17.7589	17.569	17.6127	11.6875	13.8681	11.775
+	down	3.91595	5.37146	Q99497	Q99497	Protein deglycase DJ-1	PARK7	2	2	2	21.7	21.7	21.7	19.891	0.0034483	6.3972	1326500	5	14.8764	15.1497	15.3708	9.87946	9.64223	NaN
+	down	2.38343	5.81471	P29401	P29401	Transketolase	TKT	7	7	7	20.7	20.7	20.7	67.877	0	21.683	4607900	15	15.997	15.7228	15.8849	9.08324	11.0238	NaN
+	down	1.58715	5.93148	P06703	P06703	Protein S100-A6	S100A6	3	3	3	18.9	18.9	18.9	10.18	0.0074627	16.258	8449000	7	19.6279	18.6462	18.7336	14.9234	11.2188	NaN
+	down	2.59341	6.26611	P26038;P35241	P26038	Moesin	MSN	12	12	11	22.7	22.7	21.1	67.819	0	27.265	3588300	24	14.9359	15.0843	14.8608	7.89657	10.5479	7.63815
+	down	4.16434	6.27335	P60174	P60174	Triosephosphate isomerase	TPI1	10	10	10	47.2	47.2	47.2	30.791	0	86.812	7762800	32	17.2278	16.7002	16.9225	10.6741	10.6796	NaN
+	down	2.55434	6.54444	P00558;P07205	P00558	Phosphoglycerate kinase 1	PGK1	6	6	6	25.4	25.4	25.4	44.614	0.0071942	15.68	5252600	30	15.7678	16.0473	16.0461	9.99803	10.7576	7.47224
+	down	2.62708	6.63609	P06733;P13929;P09104	P06733	Alpha-enolase	ENO1	14	14	14	44.5	44.5	44.5	47.168	0	69.534	24890000	34	18.4688	18.5714	18.4446	12.9474	12.6971	9.93207
+	down	3.35186	8.21548	P23528	P23528	Cofilin-1	CFL1	7	7	5	60.2	60.2	43.4	18.502	0	32.265	9711200	24	18.3764	18.3143	18.1756	10.7142	9.43242	NaN
